# Supplementary material for: Mapping genomic regulation of kidney disease and traits through high-resolution and interpretable eQTLs
Source: Nat Commun. 2023 Apr 19;14:2229. doi: 10.1038/s41467-023-37691-7 (PMC10115815; doi:10.1038/s41467-023-37691-7)
Supplement: Supplementary file 3 — Supplementary Data 1-12 [file 41467_2023_37691_MOESM3_ESM.xlsx]

## Sheet: Sup. Data 1
Supplementary Data 1: NEPTUNE cohort summary
This table shows the demographic and clinical characteristics of NEPTUNE participants included in eQTL analyses.
FSGS= focal segmental glomerular sclerosis, MCD = minimal change disease, MN = membranous nephropathy
Continuous variables are presented as mean (standard deviation) and discrete variables are count (percentage)
	Either tissue	Tube	Glom
n	332	311	240
Sex (Male)	205 (61.7)	191 (61.4)	151 (62.9)
Age at Biopsy	33.64 (21.7)	33.36 (21.9)	33.46 (21.9)
Age of Onset	30.56 (22.2)	30.25 (22.4)	31.05 (22.4)
Self-reported Race
White/Caucasian	181 (54.5)	168 (54.0)	134 (55.8)
Black/African American	83 (25.0)	80 (25.7)	60 (25.0)
Asian/Asian American	32 (9.6)	30 (9.6)	22 (9.2)
Multi-Racial	17 (5.1)	15 (4.8)	13 (5.4)
Native Hawaiian/Other Pacific Islander	1 (0.3)	1 (0.3)	1 (0.4)
Unknown	11 (3.3)	11 (3.5)	7 (2.9)
NA	7 (2.1)	6 (1.9)	3 (1.2)
Histologic Diagnosis
FSGS	112 (33.7)	107 (34.4)	85 (35.4)
MCD	103 (31.0)	100 (32.2)	80 (33.3)
MN	64 (19.3)	57 (18.3)	55 (22.9)
Other	52 (15.7)	46 (14.8)	20 (8.3)
NA	1 (0.3)	1 (0.3)	0 (0.0)
eGFR at Biopsy	84.84 (41.0)	85.04 (41.4)	87.72 (38.3)
UPCR at Biopsy	4.97 (6.0)	5.04 (6.2)	5.28 (6.6)

## Sheet: Sup. Data 2
Supplementary Data 2: Enrichment of UACR or eGFR heritability stratified by cell-type grouping
This table shows results of S-LDSC with peaks residing in cell-group-specific peaks (C1 - C4). See figure 2C
SD and P-values of heritability enrichment were calculated from the block jackknife method implemented in the LDSC software.
h2 = heritability, SE= standard error
Trait	Group	Prop. SNPs	Prop. h2 ± SE	Enrichment ±SE	P-value
UACR	C1-specific	0.01	0.065 ± 0.025	6.848 ± 2.595	0.02
	C2-specific	0.025	0.057 ± 0.046	2.319 ± 1.857	0.5
	C3-specific	0.014	-0.022 ± 0.020	-1.567 ± 1.422	0.07
	C4-specific	0.012	0.049 ± 0.021	3.933 ± 1.670	0.08
	C1-positive	0.024	0.100 ± 0.027	4.311 ± 1.136	0.004
	Ubiquitious	0.045	0.170 ± 0.035	3.815 ± 0.766	0.0005
	C1-negative	0.04	0.110 ± 0.030	2.705 ± 0.744	0.02
eGFR	C1-specific	0.01	-0.019 ± 0.016	-1.947 ± 1.644	0.07
	C2-specific	0.025	0.107 ± 0.042	4.336 ± 1.716	0.05
	C3-specific	0.014	0.072 ± 0.028	5.053 ± 1.968	0.04
	C4-specific	0.012	0.011 ± 0.020	0.881 ± 1.619	0.9

## Sheet: Sup. Data 3
Supplementary Data 3: Enrichment of eSNPs in optimized peaks
This table shows enrichment estimates for optimized peaks using TORUS.
CRE = cis-regulatory element, LogOR = logarithm of the odds ratio, SE = standard error of logOR, ENDO = endothelial, LEUK = leukocytes, MES-FIB = mesangial/fibroblast, PEC = parietal epithelial cells, POD = podocyte
Cell types	CRE annotation	TORUS Enrichment
		GLOM		TUBE
		LogOR	95% confidence interval	LogOR	95% confidence interval
ENDO	Optimize-only	1.757	0.464	2.062	0.36
LEUK	Optimize-only	1.345	0.725	1.723	0.477
MES-FIB	Optimize-only	1.709	0.517	1.956	0.375
PEC	Optimize-only	1.771	0.712	1.916	0.51
POD	Optimize-only	1.441	0.47	1.649	0.324

## Sheet: Sup. Data 4
Supplementary Data 4: eGenes from glomerular (GLOM) and tubulointerstitial (TUBE) compartments
This table shows gene-level eQTL results for GLOM and TUBE. Genes not expressed in a tissue compartment will be missing.
eGene = gene-level FDR < 0.05, Model Size = number of independent associations (continuous variable)
Ensembl ID	Gene Symbol	GLOM			TUBE
		Gene-Level FDR	eGene	Model Size	Gene-Level FDR	eGene	Model Size
ENSG00000000419	DPM1	0.539176	0	0.13	0.0688548	0	0.601
ENSG00000000457	SCYL3	0.516236	0	0.144	0.146802	0	0.404
ENSG00000000460	C1orf112	0.500442	0	0.153	0.338431	0	0.202
ENSG00000000938	FGR	0.344804	0	0.238	0.157887	0	0.387
ENSG00000000971	CFH	0.0393962	1	0.752	0.00022848	1	1.068
ENSG00000001036	FUCA2	4.56068e-12	1	2.401	1.82267e-20	1	3
ENSG00000001084	GCLC	0.0334604	1	0.777	1.3542e-21	1	2.163
ENSG00000001167	NFYA	0.557228	0	0.119	0.389502	0	0.149
ENSG00000001460	STPG1	0.357154	0	0.232	0.146072	0	0.41
ENSG00000001461	NIPAL3	0.379657	0	0.216	0.00281385	1	0.991
ENSG00000001561	ENPP4	3.09652e-10	1	1.097	1.54756e-20	1	1.278
ENSG00000001617	SEMA3F	0.00133354	1	0.991	0.315616	0	0.224
ENSG00000001626	CFTR	0.465209	0	0.171	0.40821	0	0.107
ENSG00000001629	ANKIB1	0.592085	0	0.083	0.25101	0	0.283
ENSG00000001630	CYP51A1	0.601135	0	0.062	1.59606e-05	1	1.171
ENSG00000001631	KRIT1	0.350991	0	0.235	0.370933	0	0.173
ENSG00000002016	RAD52	2.98705e-15	1	1.311	3.02391e-25	1	2.554
ENSG00000002330	BAD	0.554168	0	0.121	0.389765	0	0.149
ENSG00000002549	LAP3	0.00114782	1	1.001	0.265975	0	0.266
ENSG00000002587	HS3ST1	0.455349	0	0.176	0.0067834	1	1.014
ENSG00000002726	AOC1	3.98568e-18	1	2.431	1.33828e-65	1	4.461
ENSG00000002746	HECW1	0.523019	0	0.14	0.339358	0	0.202
ENSG00000002822	MAD1L1	0.156857	0	0.422	0.0376065	1	0.762
ENSG00000002834	LASP1	0.428542	0	0.19	2.60274e-17	1	2.184
ENSG00000002919	SNX11	0.269426	0	0.291	1.83902e-05	1	1.236
ENSG00000002933	TMEM176A	6.29328e-09	1	3.005	3.6848e-67	1	7.011
ENSG00000003056	M6PR	0.304969	0	0.266	5.05887e-17	1	2.343
ENSG00000003137	CYP26B1	0.515348	0	0.145	0.290206	0	0.245
ENSG00000003147	ICA1	3.48714e-16	1	1.018	2.42322e-14	1	1.028
ENSG00000003249	DBNDD1	0.000366091	1	1.074	5.83832e-20	1	1.451
ENSG00000003393	ALS2	0.513607	0	0.146	0.374216	0	0.169
ENSG00000003400	CASP10	0.250674	0	0.312	1.58621e-09	1	1.103
ENSG00000003402	CFLAR	0.381848	0	0.215	2.56721e-22	1	1.044
ENSG00000003436	TFPI	0.00554743	1	0.957	0.000236893	1	1.117
ENSG00000003509	NDUFAF7	0.4168	0	0.197	0.210521	0	0.326
ENSG00000003756	RBM5	0.599497	0	0.068	0.163978	0	0.38
ENSG00000003987	MTMR7	0.253673	0	0.304	0.152317	0	0.392
ENSG00000003989	SLC7A2	0.291585	0	0.274	7.77401e-07	1	2.467
ENSG00000004059	ARF5	0.580196	0	0.099	0.308165	0	0.233
ENSG00000004139	SARM1	0.571307	0	0.107	0.185316	0	0.35
ENSG00000004142	POLDIP2	0.460721	0	0.176	4.62886e-07	1	1.347
ENSG00000004399	PLXND1	0.407253	0	0.201	0.256119	0	0.274
ENSG00000004455	AK2	0.363193	0	0.229	0.290646	0	0.244
ENSG00000004468	CD38	0.00189507	1	1.107	0.152757	0	0.397
ENSG00000004478	FKBP4	0.49257	0	0.157	0.0321817	1	0.773
ENSG00000004487	KDM1A	0.586497	0	0.091	3.03962e-05	1	1.271
ENSG00000004534	RBM6	0.594847	0	0.078	0.356764	0	0.187
ENSG00000004660	CAMKK1	0.30258	0	0.265	0.0688898	0	0.584
ENSG00000004700	RECQL	0.261437	0	0.297	0.000274776	1	1.043
ENSG00000004766	VPS50	0.520806	0	0.142	0.124356	0	0.451
ENSG00000004776	HSPB6	0.523531	0	0.14	0.346002	0	0.196
ENSG00000004777	ARHGAP33	0.00147697	1	0.989	0.289436	0	0.246
ENSG00000004779	NDUFAB1	0.546664	0	0.125	0.342857	0	0.199
ENSG00000004799	PDK4	0.271149	0	0.293	0.0372714	1	0.763
ENSG00000004809	SLC22A16	0.168774	0	0.402	NA	NA	NA
ENSG00000004838	ZMYND10	8.03163e-06	1	1.011	0.00298907	1	0.975
ENSG00000004846	ABCB5	0.10438	0	0.522	NA	NA	NA
ENSG00000004864	SLC25A13	0.597853	0	0.072	0.289675	0	0.245
ENSG00000004866	ST7	0.5735	0	0.105	0.204435	0	0.341
ENSG00000004897	CDC27	0.000871946	1	1.103	3.59181e-06	1	1.029
ENSG00000004939	SLC4A1	0.0947942	0	0.549	0.329143	0	0.21
ENSG00000004948	CALCR	0.544894	0	0.127	0.33711	0	0.205
ENSG00000004975	DVL2	0.536985	0	0.132	0.342011	0	0.2
ENSG00000005001	PRSS22	0.352729	0	0.232	0.0379411	1	0.729
ENSG00000005007	UPF1	0.427363	0	0.192	0.299247	0	0.238
ENSG00000005020	SKAP2	0.0523027	0	0.694	0.144898	0	0.403
ENSG00000005059	MCUB	0.00395704	1	1.198	0.116767	0	0.468
ENSG00000005073	HOXA11	0.482652	0	0.162	0.173381	0	0.366
ENSG00000005075	POLR2J	2.95509e-18	1	2.127	1.62933e-54	1	3.053
ENSG00000005100	DHX33	0.32928	0	0.247	0.000699469	1	1.015
ENSG00000005102	MEOX1	0.516879	0	0.144	0.333393	0	0.207
ENSG00000005108	THSD7A	3.15306e-14	1	2.576	0.00157166	1	1.003
ENSG00000005156	LIG3	0.00116789	1	1	1.92772e-05	1	1.027
ENSG00000005175	RPAP3	0.315329	0	0.257	0.349843	0	0.194
ENSG00000005187	ACSM3	2.04912e-08	1	1.196	2.81238e-31	1	2.81
ENSG00000005189	REXO5	0.590099	0	0.086	0.200895	0	0.335
ENSG00000005194	CIAPIN1	0.294799	0	0.274	0.00165405	1	1.584
ENSG00000005206	SPPL2B	0.000175543	1	1.013	0.00325541	1	1.055
ENSG00000005238	FAM214B	0.563162	0	0.114	0.16793	0	0.377
ENSG00000005243	COPZ2	0.0849026	0	0.587	0.136542	0	0.42
ENSG00000005249	PRKAR2B	0.173792	0	0.396	0.119637	0	0.46
ENSG00000005339	CREBBP	0.485336	0	0.161	0.246187	0	0.284
ENSG00000005379	TSPOAP1	0.561207	0	0.115	0.0536984	0	0.627
ENSG00000005381	MPO	0.524427	0	0.139	0.393592	0	0.142
ENSG00000005421	PON1	1.20962e-41	1	2.074	2.30824e-52	1	3.438
ENSG00000005436	GCFC2	6.94885e-22	1	1.718	3.86875e-33	1	2.237
ENSG00000005448	WDR54	0.221922	0	0.333	0.19968	0	0.332
ENSG00000005469	CROT	0.316647	0	0.258	0.0371602	1	0.85
ENSG00000005471	ABCB4	0.546249	0	0.126	0.00487389	1	0.951
ENSG00000005483	KMT2E	0.529061	0	0.136	0.369438	0	0.174
ENSG00000005486	RHBDD2	0.0665937	0	0.659	1.21248e-07	1	3.271
ENSG00000005513	SOX8	0.0645345	0	0.641	NA	NA	NA
ENSG00000005700	IBTK	0.232801	0	0.326	0.000474378	1	1.12
ENSG00000005801	ZNF195	0.28462	0	0.279	0.000453812	1	1.291
ENSG00000005810	MYCBP2	0.515848	0	0.144	0.0483324	1	0.667
ENSG00000005812	FBXL3	0.427693	0	0.191	0.0303386	1	0.783
ENSG00000005844	ITGAL	0.548734	0	0.124	0.184043	0	0.357
ENSG00000005882	PDK2	0.288433	0	0.285	0.253365	0	0.278
ENSG00000005884	ITGA3	0.00250965	1	0.999	0.00927151	1	0.962
ENSG00000005961	ITGA2B	0.527189	0	0.138	0.108955	0	0.471
ENSG00000005981	ASB4	0.240578	0	0.318	0.058991	0	0.641
ENSG00000006007	GDE1	0.354732	0	0.232	0.00575856	1	0.974
ENSG00000006015	REX1BD	0.0820322	0	0.619	0.13388	0	0.421
ENSG00000006016	CRLF1	0.549798	0	0.123	0.268101	0	0.263
ENSG00000006025	OSBPL7	0.516782	0	0.144	0.00858111	1	0.977
ENSG00000006042	TMEM98	0.438991	0	0.185	1.63016e-13	1	5.646
ENSG00000006047	YBX2	0.507358	0	0.149	0.348508	0	0.193
ENSG00000006062	MAP3K14	0.416	0	0.197	0.0420138	1	0.71
ENSG00000006071	ABCC8	0.518165	0	0.143	NA	NA	NA
ENSG00000006118	TMEM132A	0.475599	0	0.166	0.173627	0	0.371
ENSG00000006125	AP2B1	0.4498	0	0.18	0.00426786	1	1.386
ENSG00000006128	TAC1	0.220118	0	0.334	1.69043e-11	1	2.811
ENSG00000006194	ZNF263	0.517539	0	0.143	1.27954e-09	1	1.165
ENSG00000006210	CX3CL1	0.381964	0	0.215	4.98492e-05	1	1.087
ENSG00000006282	SPATA20	1.90132e-43	1	2.101	9.81939e-109	1	2.063
ENSG00000006327	TNFRSF12A	0.485138	0	0.161	0.316529	0	0.221
ENSG00000006432	MAP3K9	0.488432	0	0.159	0.03814	1	0.735
ENSG00000006451	RALA	0.471634	0	0.168	0.309085	0	0.228
ENSG00000006453	BAIAP2L1	0.0575075	0	0.678	0.0183443	1	1.266
ENSG00000006459	KDM7A	0.568148	0	0.11	0.223156	0	0.306
ENSG00000006468	ETV1	0.27382	0	0.288	0.245699	0	0.285
ENSG00000006530	AGK	0.525934	0	0.139	0.296559	0	0.24
ENSG00000006534	ALDH3B1	0.0211145	1	1.229	1.96304e-05	1	1.759
ENSG00000006555	TTC22	0.336327	0	0.243	0.0415142	1	0.718
ENSG00000006576	PHTF2	0.0213648	1	0.846	0.38481	0	0.156
ENSG00000006606	CCL26	0.320566	0	0.252	0.290692	0	0.244
ENSG00000006607	FARP2	0.0425541	1	0.743	0.00367575	1	1.007
ENSG00000006611	USH1C	0.0346074	1	0.768	2.32739e-23	1	3.515
ENSG00000006625	GGCT	0.38348	0	0.214	0.000156765	1	1.054
ENSG00000006634	DBF4	0.403816	0	0.205	0.337502	0	0.206
ENSG00000006638	TBXA2R	0.134535	0	0.462	0.234066	0	0.295
ENSG00000006652	IFRD1	0.463936	0	0.173	0.00116221	1	1.044
ENSG00000006695	COX10	0.402118	0	0.204	0.0691704	0	0.575
ENSG00000006704	GTF2IRD1	0.380489	0	0.216	0.00142613	1	1.451
ENSG00000006712	PAF1	0.348867	0	0.235	0.244912	0	0.286
ENSG00000006715	VPS41	7.01542e-15	1	1.037	2.16984e-15	1	1.028
ENSG00000006740	ARHGAP44	0.5327	0	0.134	0.304704	0	0.233
ENSG00000006744	ELAC2	4.98219e-07	1	1.65	6.29919e-13	1	2.027
ENSG00000006747	SCIN	0.0179919	1	0.91	0.210579	0	0.32
ENSG00000006831	ADIPOR2	0.528127	0	0.137	0.210389	0	0.324
ENSG00000006837	CDKL3	0.518054	0	0.143	0.338748	0	0.203
ENSG00000007001	UPP2	0.467537	0	0.171	0.339714	0	0.202
ENSG00000007038	PRSS21	0.394825	0	0.208	0.0260227	1	0.808
ENSG00000007047	MARK4	0.23445	0	0.321	0.334775	0	0.205
ENSG00000007062	PROM1	0.271631	0	0.292	0.226951	0	0.303
ENSG00000007080	CCDC124	0.128649	0	0.473	1.41102e-05	1	2.162
ENSG00000007129	CEACAM21	3.7248e-23	1	1.029	3.06208e-17	1	1.116
ENSG00000007168	PAFAH1B1	0.557816	0	0.118	0.31689	0	0.221
ENSG00000007171	NOS2	0.137211	0	0.47	8.71728e-07	1	2.116
ENSG00000007174	DNAH9	0.519085	0	0.143	0.294933	0	0.244
ENSG00000007202	KIAA0100	0.601712	0	0.061	0.412883	0	0.08
ENSG00000007216	SLC13A2	0.460517	0	0.174	0.138898	0	0.422
ENSG00000007237	GAS7	1.10112e-21	1	1.139	0.128813	0	0.431
ENSG00000007255	TRAPPC6A	0.0483615	1	0.814	0.0246833	1	0.867
ENSG00000007264	MATK	0.158671	0	0.448	0.179028	0	0.356
ENSG00000007312	CD79B	8.50291e-07	1	2.261	0.00412339	1	1.107
ENSG00000007314	SCN4A	0.111989	0	0.505	0.193438	0	0.339
ENSG00000007341	ST7L	1.73126e-30	1	1.052	3.72886e-39	1	1.009
ENSG00000007376	RPUSD1	0.111871	0	0.528	0.0507	0	0.665
ENSG00000007384	RHBDF1	0.402256	0	0.204	0.253034	0	0.278
ENSG00000007392	LUC7L	0.412705	0	0.199	0.3544	0	0.189
ENSG00000007402	CACNA2D2	0.533822	0	0.134	0.168569	0	0.374
ENSG00000007516	BAIAP3	0.25777	0	0.304	0.117363	0	0.449
ENSG00000007520	TSR3	0.000141573	1	2.867	0.00113181	1	1.292
ENSG00000007541	PIGQ	0.352604	0	0.233	0.130074	0	0.428
ENSG00000007545	CRAMP1	0.507845	0	0.149	0.203868	0	0.328
ENSG00000007866	TEAD3	0.3999	0	0.205	0.127404	0	0.434
ENSG00000007908	SELE	0.362134	0	0.228	0.123761	0	0.446
ENSG00000007923	DNAJC11	0.561256	0	0.115	0.00397181	1	0.958
ENSG00000007933	FMO3	1.22555e-05	1	1.043	0.00460439	1	1.552
ENSG00000007944	MYLIP	0.553422	0	0.121	0.157779	0	0.391
ENSG00000007968	E2F2	0.543763	0	0.127	0.294734	0	0.242
ENSG00000008018	PSMB1	0.0100127	1	0.953	3.51152e-05	1	1.082
ENSG00000008083	JARID2	0.529501	0	0.136	0.321195	0	0.217
ENSG00000008118	CAMK1G	0.0153226	1	0.901	0.341665	0	0.2
ENSG00000008128	CDK11A	0.19424	0	0.372	0.000594875	1	2.016
ENSG00000008130	NADK	0.084396	0	0.582	5.70036e-09	1	1.269
ENSG00000008196	TFAP2B	0.14338	0	0.448	5.06383e-33	1	2.47
ENSG00000008226	DLEC1	0.536733	0	0.132	0.368493	0	0.175
ENSG00000008256	CYTH3	0.26302	0	0.298	0.0608142	0	0.613
ENSG00000008277	ADAM22	0.550386	0	0.124	0.0998526	0	0.493
ENSG00000008282	SYPL1	0.105204	0	0.524	0.102923	0	0.481
ENSG00000008283	CYB561	0.452262	0	0.178	0.0204576	1	0.9
ENSG00000008294	SPAG9	0.525006	0	0.139	0.202701	0	0.329
ENSG00000008300	CELSR3	0.603761	0	0.045	0.411131	0	0.093
ENSG00000008311	AASS	0.585767	0	0.092	0.398577	0	0.133
ENSG00000008323	PLEKHG6	0.406727	0	0.201	0.139155	0	0.411
ENSG00000008324	SS18L2	0.0725626	0	0.619	0.0834465	0	0.531
ENSG00000008382	MPND	0.206471	0	0.351	0.000505165	1	1.365
ENSG00000008394	MGST1	0.475591	0	0.166	0.0377747	1	0.715
ENSG00000008405	CRY1	0.569209	0	0.109	0.348755	0	0.194
ENSG00000008438	PGLYRP1	0.0801385	0	0.592	NA	NA	NA
ENSG00000008441	NFIX	0.559119	0	0.117	0.166935	0	0.375
ENSG00000008513	ST3GAL1	0.366033	0	0.224	8.88716e-52	1	3.022
ENSG00000008516	MMP25	0.44291	0	0.183	0.285516	0	0.248
ENSG00000008517	IL32	6.04521e-30	1	2.013	6.59482e-36	1	2.471
ENSG00000008710	PKD1	0.00162961	1	0.99	0.0389362	1	0.705
ENSG00000008735	MAPK8IP2	0.432411	0	0.188	0.189412	0	0.348
ENSG00000008838	MED24	0.471494	0	0.168	0.0522379	0	0.692
ENSG00000008853	RHOBTB2	0.375461	0	0.219	7.03108e-08	1	2.054
ENSG00000008869	HEATR5B	0.512409	0	0.147	0.132444	0	0.428
ENSG00000008952	SEC62	0.215294	0	0.343	0.224022	0	0.309
ENSG00000008988	RPS20	5.75619e-08	1	1.997	6.34521e-22	1	2.393
ENSG00000009307	CSDE1	0.59542	0	0.077	0.211794	0	0.321
ENSG00000009335	UBE3C	0.190647	0	0.372	0.250746	0	0.28
ENSG00000009413	REV3L	0.537212	0	0.132	0.309032	0	0.23
ENSG00000009724	MASP2	0.545306	0	0.126	0.328568	0	0.211
ENSG00000009765	IYD	0.493616	0	0.156	3.73365e-06	1	1.772
ENSG00000009780	FAM76A	0.0316173	1	0.8	0.116065	0	0.458
ENSG00000009790	TRAF3IP3	0.504613	0	0.151	7.055e-26	1	1.09
ENSG00000009830	POMT2	0.0210832	1	0.847	0.175106	0	0.366
ENSG00000009844	VTA1	0.537747	0	0.131	0.216235	0	0.337
ENSG00000009950	MLXIPL	0.144564	0	0.446	0.002424	1	1.055
ENSG00000009954	BAZ1B	0.300921	0	0.272	0.339065	0	0.202
ENSG00000010017	RANBP9	0.579771	0	0.099	0.39084	0	0.147
ENSG00000010030	ETV7	1.91864e-05	1	1.137	9.5398e-05	1	1.107
ENSG00000010072	SPRTN	0.478202	0	0.165	0.377884	0	0.165
ENSG00000010165	EEF1AKNMT	0.233884	0	0.326	3.94645e-07	1	1.07
ENSG00000010219	DYRK4	2.34446e-06	1	1.186	0.00673506	1	1.056
ENSG00000010244	ZNF207	0.582849	0	0.097	0.392441	0	0.144
ENSG00000010256	UQCRC1	0.566178	0	0.112	0.413567	0	0.073
ENSG00000010270	STARD3NL	1.05918e-35	1	2.554	2.80943e-05	1	1.101
ENSG00000010278	CD9	0.0724545	0	0.625	0.22347	0	0.305
ENSG00000010282	HHATL	6.32807e-10	1	1.179	0.389458	0	0.149
ENSG00000010292	NCAPD2	0.0828795	0	0.588	0.300473	0	0.235
ENSG00000010295	IFFO1	0.247106	0	0.31	0.273756	0	0.258
ENSG00000010318	PHF7	0.596723	0	0.075	0.333489	0	0.207
ENSG00000010319	SEMA3G	0.510592	0	0.148	0.39957	0	0.131
ENSG00000010322	NISCH	0.362205	0	0.228	0.177354	0	0.367
ENSG00000010327	STAB1	0.541825	0	0.129	0.176863	0	0.382
ENSG00000010361	FUZ	0.4527	0	0.178	0.00615967	1	1.091
ENSG00000010379	SLC6A13	1.11709e-07	1	1.262	5.37705e-36	1	3.999
ENSG00000010438	PRSS3	2.34583e-05	1	1.99	3.30354e-36	1	2.923
ENSG00000010539	ZNF200	0.297895	0	0.269	0.339869	0	0.202
ENSG00000010610	CD4	0.0314989	1	0.779	2.39382e-10	1	1.727
ENSG00000010626	LRRC23	5.08384e-09	1	1.028	6.97302e-27	1	1.965
ENSG00000010704	HFE	0.12335	0	0.502	0.00336853	1	1.071
ENSG00000010803	SCMH1	0.0634827	0	0.857	3.57033e-07	1	2.06
ENSG00000010810	FYN	0.191772	0	0.373	0.272637	0	0.26
ENSG00000010818	HIVEP2	0.571168	0	0.107	0.39393	0	0.142
ENSG00000010932	FMO1	0.000485517	1	1.006	5.59063e-31	1	3.685
ENSG00000011007	ELOA	0.565752	0	0.112	0.388205	0	0.152
ENSG00000011009	LYPLA2	0.271224	0	0.29	0.000499159	1	0.997
ENSG00000011021	CLCN6	0.0120601	1	0.931	1.43715e-08	1	1.843
ENSG00000011028	MRC2	0.0917969	0	0.612	0.291058	0	0.244
ENSG00000011052	NME1-NME2	0.0198579	1	0.856	0.00667721	1	0.951
ENSG00000011105	TSPAN9	0.000271989	1	1.885	6.83289e-19	1	2.444
ENSG00000011114	BTBD7	0.00731819	1	0.961	2.42194e-09	1	1.111
ENSG00000011132	APBA3	0.38155	0	0.215	0.0135603	1	0.914
ENSG00000011143	MKS1	0.581367	0	0.098	0.0512099	0	0.734
ENSG00000011198	ABHD5	0.54234	0	0.129	0.196245	0	0.337
ENSG00000011243	AKAP8L	0.56935	0	0.109	0.232015	0	0.297
ENSG00000011258	MBTD1	0.377131	0	0.218	0.328058	0	0.212
ENSG00000011260	UTP18	0.452186	0	0.179	2.54888e-07	1	1.166
ENSG00000011275	RNF216	0.034731	1	0.877	0.201865	0	0.334
ENSG00000011295	TTC19	0.230626	0	0.331	8.11737e-11	1	1.441
ENSG00000011304	PTBP1	0.159197	0	0.417	3.01877e-05	1	1.082
ENSG00000011347	SYT7	0.235118	0	0.324	0.204135	0	0.333
ENSG00000011376	LARS2	0.00210553	1	1.014	1.32257e-12	1	1.038
ENSG00000011405	PIK3C2A	0.591055	0	0.085	0.384788	0	0.156
ENSG00000011422	PLAUR	9.79177e-06	1	1.233	0.224135	0	0.307
ENSG00000011426	ANLN	0.585189	0	0.093	0.390709	0	0.147
ENSG00000011451	WIZ	0.565894	0	0.112	0.374764	0	0.168
ENSG00000011454	GPR21	0.563768	0	0.113	0.387897	0	0.151
ENSG00000011465	DCN	0.0252932	1	0.813	0.150331	0	0.403
ENSG00000011478	QPCTL	0.272643	0	0.289	0.332279	0	0.209
ENSG00000011485	PPP5C	0.404029	0	0.203	0.275358	0	0.256
ENSG00000011523	CEP68	2.87714e-12	1	1.014	9.97041e-10	1	1.502
ENSG00000011566	MAP4K3	0.443826	0	0.183	0.329318	0	0.211
ENSG00000011590	ZBTB32	0.531141	0	0.135	NA	NA	NA
ENSG00000011600	TYROBP	0.108795	0	0.52	0.0479922	1	0.657
ENSG00000011638	TMEM159	4.94721e-06	1	1.021	1.86599e-34	1	2.041
ENSG00000012048	BRCA1	0.493488	0	0.158	0.322772	0	0.217
ENSG00000012061	ERCC1	0.0550578	0	0.689	3.09733e-14	1	1.064
ENSG00000012124	CD22	9.82015e-35	1	1.035	9.47646e-11	1	1.026
ENSG00000012171	SEMA3B	0.478119	0	0.165	0.0351535	1	0.733
ENSG00000012223	LTF	0.0957231	0	0.567	5.4342e-11	1	1.174
ENSG00000012232	EXTL3	0.467285	0	0.171	0.34185	0	0.2
ENSG00000012504	NR1H4	0.460019	0	0.176	0.000970994	1	1.745
ENSG00000012660	ELOVL5	0.442491	0	0.183	0.0188434	1	0.823
ENSG00000012779	ALOX5	0.114419	0	0.501	2.45575e-10	1	1.063
ENSG00000012822	CALCOCO1	0.0510418	0	0.719	0.365046	0	0.178
ENSG00000012963	UBR7	0.478883	0	0.164	0.151418	0	0.407
ENSG00000012983	MAP4K5	0.571385	0	0.107	0.171156	0	0.373
ENSG00000013016	EHD3	0.166403	0	0.407	0.130593	0	0.431
ENSG00000013275	PSMC4	0.172985	0	0.414	0.0328685	1	0.763
ENSG00000013288	MAN2B2	2.27815e-05	1	1.038	1.35488e-40	1	2.227
ENSG00000013293	SLC7A14	0.566825	0	0.111	NA	NA	NA
ENSG00000013297	CLDN11	0.450462	0	0.179	0.27163	0	0.26
ENSG00000013306	SLC25A39	0.295586	0	0.272	0.000154663	1	1.595
ENSG00000013364	MVP	0.550123	0	0.124	1.30504e-15	1	1.315
ENSG00000013374	NUB1	0.185902	0	0.381	1.0636e-07	1	1.362
ENSG00000013375	PGM3	0.583401	0	0.095	0.00207713	1	1.572
ENSG00000013392	RWDD2A	0.000101974	1	1.027	0.0417491	1	0.776
ENSG00000013441	CLK1	0.459391	0	0.177	0.340622	0	0.201
ENSG00000013503	POLR3B	0.439416	0	0.186	0.277636	0	0.255
ENSG00000013523	ANGEL1	0.420459	0	0.194	0.0198895	1	0.897
ENSG00000013561	RNF14	0.0167818	1	0.882	4.67826e-09	1	1.551
ENSG00000013573	DDX11	3.13011e-44	1	1.025	5.76323e-82	1	1.595
ENSG00000013583	HEBP1	4.47383e-11	1	1.105	0.0446453	1	0.841
ENSG00000013588	GPRC5A	1.86207e-47	1	2.518	0.000585242	1	1.001
ENSG00000013725	CD6	2.29402e-26	1	1.006	0.3674	0	0.177
ENSG00000013810	TACC3	0.362417	0	0.227	2.85807e-05	1	1.421
ENSG00000014123	UFL1	0.398427	0	0.208	0.0641324	0	0.601
ENSG00000014138	POLA2	0.159372	0	0.431	0.00120533	1	1.108
ENSG00000014164	ZC3H3	0.271724	0	0.289	0.000778233	1	1.234
ENSG00000014216	CAPN1	0.501578	0	0.153	3.17812e-20	1	1.053
ENSG00000014257	ACPP	0.412691	0	0.199	0.000870452	1	1.029
ENSG00000014641	MDH1	0.553173	0	0.121	0.377393	0	0.168
ENSG00000014824	SLC30A9	0.0759956	0	0.609	0.112453	0	0.462
ENSG00000014914	MTMR11	0.117807	0	0.499	0.000930869	1	1.024
ENSG00000014919	COX15	0.426342	0	0.192	0.00260479	1	1.119
ENSG00000015133	CCDC88C	0.405411	0	0.202	0.0971497	0	0.493
ENSG00000015153	YAF2	0.570098	0	0.109	0.372153	0	0.171
ENSG00000015171	ZMYND11	0.589215	0	0.088	0.243985	0	0.289
ENSG00000015413	DPEP1	2.54259e-20	1	2.676	1.08235e-61	1	4.025
ENSG00000015475	BID	0.219799	0	0.336	1.18183e-13	1	1.256
ENSG00000015479	MATR3	0.598145	0	0.071	0.314797	0	0.225
ENSG00000015520	NPC1L1	0.0298324	1	0.83	0.177109	0	0.363
ENSG00000015532	XYLT2	5.58401e-60	1	3.071	2.01245e-93	1	3.433
ENSG00000015568	RGPD5	0.000250799	1	0.998	0.0228417	1	0.789
ENSG00000015592	STMN4	0.390392	0	0.211	NA	NA	NA
ENSG00000015676	NUDCD3	0.584221	0	0.094	0.398499	0	0.133
ENSG00000016391	CHDH	0.275397	0	0.287	2.71518e-11	1	3.723
ENSG00000016402	IL20RA	0.0886465	0	0.671	1.06052e-08	1	1.609
ENSG00000016864	GLT8D1	0.52884	0	0.137	0.32636	0	0.213
ENSG00000017260	ATP2C1	0.50128	0	0.153	0.164976	0	0.385
ENSG00000017427	IGF1	0.581365	0	0.098	0.118484	0	0.458
ENSG00000017797	RALBP1	0.210066	0	0.348	0.0423089	1	0.716
ENSG00000018189	RUFY3	0.0607705	0	0.658	0.000226718	1	1.322
ENSG00000018236	CNTN1	0.52467	0	0.139	0.257995	0	0.273
ENSG00000018280	SLC11A1	1.57885e-06	1	1.031	7.38929e-05	1	1.047
ENSG00000018408	WWTR1	0.317534	0	0.256	0.0703298	0	0.565
ENSG00000018510	AGPS	0.415491	0	0.197	0.268984	0	0.264
ENSG00000018625	ATP1A2	0.364724	0	0.225	0.364395	0	0.179
ENSG00000018699	TTC27	0.0193276	1	0.86	1.68611e-09	1	1.339
ENSG00000018869	ZNF582	0.0638507	0	0.647	0.318304	0	0.22
ENSG00000019102	VSIG2	0.211584	0	0.347	3.14095e-07	1	1.216
ENSG00000019144	PHLDB1	9.72971e-08	1	1.097	0.36714	0	0.177
ENSG00000019169	MARCO	3.97615e-12	1	1.013	0.294272	0	0.242
ENSG00000019186	CYP24A1	0.369138	0	0.222	0.158679	0	0.382
ENSG00000019485	PRDM11	0.411242	0	0.2	0.31298	0	0.224
ENSG00000019505	SYT13	0.0664878	0	0.637	1.90939e-09	1	1.27
ENSG00000019549	SNAI2	0.59558	0	0.077	0.360693	0	0.183
ENSG00000019582	CD74	0.406379	0	0.202	0.0172854	1	0.972
ENSG00000019991	HGF	0.568082	0	0.111	0.376333	0	0.167
ENSG00000019995	ZRANB1	0.132752	0	0.461	0.212784	0	0.322
ENSG00000020129	NCDN	0.339581	0	0.247	0.407387	0	0.11
ENSG00000020181	ADGRA2	0.579816	0	0.099	0.353577	0	0.192
ENSG00000020256	ZFP64	0.511345	0	0.147	0.0118365	1	0.914
ENSG00000020426	MNAT1	0.573487	0	0.106	0.403249	0	0.122
ENSG00000020577	SAMD4A	0.575742	0	0.103	0.270323	0	0.263
ENSG00000020633	RUNX3	0.356201	0	0.231	0.211145	0	0.323
ENSG00000020922	MRE11	0.260138	0	0.301	0.262342	0	0.27
ENSG00000021300	PLEKHB1	0.000190098	1	1.016	9.63252e-15	1	2.027
ENSG00000021355	SERPINB1	7.25878e-07	1	2.716	4.6049e-24	1	2.353
ENSG00000021488	SLC7A9	7.07397e-05	1	1.012	4.2482e-52	1	3.379
ENSG00000021574	SPAST	0.601238	0	0.062	0.383621	0	0.159
ENSG00000021645	NRXN3	0.432833	0	0.188	0.371724	0	0.172
ENSG00000021762	OSBPL5	0.0707827	0	0.798	0.141392	0	0.408
ENSG00000021776	AQR	0.448405	0	0.181	0.0839927	0	0.55
ENSG00000021826	CPS1	0.538979	0	0.13	0.138199	0	0.414
ENSG00000022277	RTF2	0.562946	0	0.114	0.188076	0	0.349
ENSG00000022556	NLRP2	6.82536e-09	1	2.435	1.26658e-18	1	1.585
ENSG00000022567	SLC45A4	0.45788	0	0.175	0.0226474	1	0.869
ENSG00000022840	RNF10	0.389477	0	0.212	3.57084e-05	1	1.043
ENSG00000022976	ZNF839	0.0497448	1	0.708	0.270034	0	0.261
ENSG00000023041	ZDHHC6	0.000982635	1	1.237	2.90728e-05	1	2.05
ENSG00000023171	GRAMD1B	0.550117	0	0.123	0.0638228	0	0.592
ENSG00000023191	RNH1	0.00184301	1	1.514	0.00206541	1	1.399
ENSG00000023228	NDUFS1	0.000625354	1	1.055	3.33189e-16	1	2.046
ENSG00000023287	RB1CC1	0.575126	0	0.104	0.0421317	1	0.708
ENSG00000023318	ERP44	0.561109	0	0.116	0.393658	0	0.142
ENSG00000023330	ALAS1	0.56447	0	0.113	0.383661	0	0.158
ENSG00000023445	BIRC3	0.590982	0	0.085	0.398783	0	0.133
ENSG00000023516	AKAP11	0.378873	0	0.217	0.279336	0	0.253
ENSG00000023572	GLRX2	0.106028	0	0.519	1.24635e-06	1	2.22
ENSG00000023608	SNAPC1	2.41819e-17	1	1.186	3.37522e-22	1	2.026
ENSG00000023697	DERA	0.437588	0	0.186	6.16164e-25	1	1.032
ENSG00000023734	STRAP	0.507036	0	0.149	0.0259757	1	0.837
ENSG00000023839	ABCC2	0.506875	0	0.15	0.00107726	1	1.083
ENSG00000023892	DEF6	0.0633777	0	0.656	0.294462	0	0.245
ENSG00000023902	PLEKHO1	0.402992	0	0.204	0.314045	0	0.224
ENSG00000023909	GCLM	0.409158	0	0.201	0.0181362	1	0.937
ENSG00000024048	UBR2	0.38608	0	0.215	0.364615	0	0.18
ENSG00000024422	EHD2	0.268296	0	0.295	0.205366	0	0.325
ENSG00000024526	DEPDC1	0.0377483	1	0.748	0.354141	0	0.19
ENSG00000024862	CCDC28A	7.70944e-07	1	1.25	1.77939e-43	1	2.287
ENSG00000025039	RRAGD	0.546883	0	0.125	1.51322e-21	1	3.135
ENSG00000025156	HSF2	0.0874472	0	0.572	0.363301	0	0.18
ENSG00000025293	PHF20	0.47733	0	0.166	0.362324	0	0.182
ENSG00000025423	HSD17B6	0.585457	0	0.093	0.40845	0	0.106
ENSG00000025434	NR1H3	0.578187	0	0.101	0.0309309	1	0.739
ENSG00000025708	TYMP	0.0270227	1	0.807	0.0226044	1	1.084
ENSG00000025770	NCAPH2	0.378354	0	0.217	0.0423977	1	0.69
ENSG00000025772	TOMM34	0.000608416	1	1.53	1.61125e-11	1	1.796
ENSG00000025796	SEC63	0.000208993	1	1.023	0.00225379	1	0.992
ENSG00000025800	KPNA6	0.558991	0	0.117	0.00310665	1	0.978
ENSG00000026025	VIM	0.186186	0	0.383	0.00269404	1	1.089
ENSG00000026036	RTEL1-TNFRSF6B	0.466126	0	0.171	0.172675	0	0.365
ENSG00000026103	FAS	0.259801	0	0.301	0.0523025	0	0.654
ENSG00000026297	RNASET2	0.127936	0	0.473	0.0400278	1	0.717
ENSG00000026508	CD44	0.490837	0	0.158	0.259737	0	0.271
ENSG00000026559	KCNG1	1.82227e-05	1	1.069	0.0275222	1	0.775
ENSG00000026652	AGPAT4	0.394004	0	0.208	0.261656	0	0.269
ENSG00000026751	SLAMF7	0.457751	0	0.175	0.321551	0	0.218
ENSG00000026950	BTN3A1	0.15064	0	0.456	5.87303e-13	1	1.789
ENSG00000027001	MIPEP	0.368412	0	0.224	0.297856	0	0.238
ENSG00000027075	PRKCH	0.47408	0	0.167	0.248841	0	0.281
ENSG00000027644	INSRR	0.326479	0	0.249	0.324898	0	0.214
ENSG00000027697	IFNGR1	0.379123	0	0.217	0.147277	0	0.401
ENSG00000027847	B4GALT7	0.297635	0	0.269	4.23478e-20	1	1.038
ENSG00000027869	SH2D2A	0.450182	0	0.18	0.122794	0	0.448
ENSG00000028116	VRK2	0.578049	0	0.101	0.349796	0	0.194
ENSG00000028137	TNFRSF1B	0.38117	0	0.216	0.319969	0	0.219
ENSG00000028203	VEZT	0.000972054	1	1.035	1.3193e-07	1	1.031
ENSG00000028277	POU2F2	0.598278	0	0.071	0.40825	0	0.107
ENSG00000028310	BRD9	0.000103349	1	1.026	0.000140004	1	2.783
ENSG00000028528	SNX1	0.158321	0	0.42	7.79057e-10	1	2.552
ENSG00000028839	TBPL1	0.12138	0	0.5	0.106608	0	0.477
ENSG00000029153	ARNTL2	0.572006	0	0.107	0.240111	0	0.292
ENSG00000029363	BCLAF1	0.598615	0	0.07	0.374302	0	0.169
ENSG00000029364	SLC39A9	0.572517	0	0.107	0.00472999	1	1.117
ENSG00000029534	ANK1	0.550937	0	0.123	0.32563	0	0.214
ENSG00000029639	TFB1M	1.75364e-14	1	2.012	3.39544e-62	1	3.848
ENSG00000029725	RABEP1	0.385592	0	0.213	0.146181	0	0.415
ENSG00000030066	NUP160	0.576195	0	0.103	0.379713	0	0.162
ENSG00000030110	BAK1	4.54604e-05	1	1.027	1.66293e-06	1	1.05
ENSG00000030419	IKZF2	0.333802	0	0.244	0.210908	0	0.323
ENSG00000030582	GRN	2.14333e-13	1	2.067	0.332617	0	0.208
ENSG00000031003	FAM13B	0.497134	0	0.155	0.0124253	1	0.885
ENSG00000031081	ARHGAP31	0.317288	0	0.255	0.19777	0	0.336
ENSG00000031691	CENPQ	5.05531e-06	1	1.003	1.08599e-11	1	1.559
ENSG00000031698	SARS1	0.147165	0	0.445	0.330988	0	0.21
ENSG00000031823	RANBP3	0.486399	0	0.161	0.232149	0	0.297
ENSG00000032219	ARID4A	0.597428	0	0.073	0.367491	0	0.177
ENSG00000032389	EIPR1	0.503022	0	0.152	0.0310085	1	0.795
ENSG00000032444	PNPLA6	0.0961303	0	0.552	0.0682246	0	0.575
ENSG00000032742	IFT88	0.00042193	1	1.206	2.88523e-16	1	2.025
ENSG00000033011	ALG1	0.326543	0	0.248	0.115506	0	0.458
ENSG00000033030	ZCCHC8	0.381634	0	0.216	0.134329	0	0.43
ENSG00000033050	ABCF2	0.313993	0	0.261	0.345667	0	0.196
ENSG00000033100	CHPF2	0.0310681	1	0.831	0.000878089	1	1.35
ENSG00000033122	LRRC7	0.481302	0	0.163	2.4251e-08	1	1.52
ENSG00000033170	FUT8	0.525481	0	0.138	0.0134675	1	0.985
ENSG00000033178	UBA6	9.62258e-18	1	1.033	9.42367e-31	1	1.908
ENSG00000033327	GAB2	0.0854663	0	0.584	4.05605e-05	1	1.006
ENSG00000033627	ATP6V0A1	0.551729	0	0.122	0.384324	0	0.157
ENSG00000033800	PIAS1	0.593246	0	0.081	0.0604749	0	0.604
ENSG00000033867	SLC4A7	0.439257	0	0.186	0.260573	0	0.27
ENSG00000034053	APBA2	0.444878	0	0.182	0.215421	0	0.315
ENSG00000034152	MAP2K3	0.00313598	1	1.06	0.26623	0	0.266
ENSG00000034239	EFCAB1	8.86405e-05	1	1.01	0.000380637	1	1.02
ENSG00000034510	TMSB10	0.0140886	1	0.904	2.49514e-13	1	1.059
ENSG00000034533	ASTE1	0.565914	0	0.112	0.391104	0	0.146
ENSG00000034677	RNF19A	0.00349253	1	0.99	2.62071e-06	1	1.04
ENSG00000034693	PEX3	0.0854099	0	0.579	4.02275e-11	1	1.246
ENSG00000034713	GABARAPL2	0.419657	0	0.195	0.278025	0	0.255
ENSG00000034971	MYOC	6.23342e-12	1	1.089	0.233085	0	0.297
ENSG00000035115	SH3YL1	0.553792	0	0.121	9.70466e-91	1	2.126
ENSG00000035141	FAM136A	0.103206	0	0.54	1.892e-08	1	2.661
ENSG00000035403	VCL	0.180441	0	0.391	0.000270496	1	1.647
ENSG00000035499	DEPDC1B	0.419943	0	0.196	4.94031e-05	1	1.168
ENSG00000035664	DAPK2	3.41503e-11	1	1.271	3.81093e-07	1	1.015
ENSG00000035681	NSMAF	0.126924	0	0.478	0.0817769	0	0.557
ENSG00000035687	ADSS2	0.563997	0	0.113	0.238561	0	0.294
ENSG00000035720	STAP1	0.582147	0	0.097	0.000417168	1	1.289
ENSG00000035862	TIMP2	0.176377	0	0.393	0.0647521	0	0.595
ENSG00000035928	RFC1	0.566699	0	0.111	0.076018	0	0.562
ENSG00000036054	TBC1D23	0.593349	0	0.081	3.72864e-05	1	1.025
ENSG00000036257	CUL3	0.479878	0	0.164	2.62408e-08	1	1.781
ENSG00000036448	MYOM2	0.021647	1	0.84	4.0471e-08	1	2.414
ENSG00000036530	CYP46A1	0.541278	0	0.129	0.300034	0	0.236
ENSG00000036549	ZZZ3	0.596258	0	0.075	0.392178	0	0.145
ENSG00000036672	USP2	0.369518	0	0.222	1.58032e-07	1	1.025
ENSG00000036828	CASR	0.476934	0	0.166	0.325478	0	0.214
ENSG00000037042	TUBG2	6.2495e-15	1	1.048	2.17056e-32	1	1.984
ENSG00000037241	RPL26L1	0.391846	0	0.21	0.145743	0	0.403
ENSG00000037280	FLT4	0.147342	0	0.438	0.0308016	1	0.79
ENSG00000037474	NSUN2	0.142788	0	0.446	8.031e-06	1	1.353
ENSG00000037637	FBXO42	0.499173	0	0.154	0.295214	0	0.241
ENSG00000037749	MFAP3	0.479908	0	0.164	0.166757	0	0.379
ENSG00000037757	MRI1	4.31977e-23	1	1.4	4.69676e-39	1	3.826
ENSG00000037897	METTL1	0.307696	0	0.263	3.06183e-10	1	1.034
ENSG00000037965	HOXC8	0.400271	0	0.205	0.341399	0	0.2
ENSG00000038002	AGA	1.32301e-23	1	1.219	1.12122e-24	1	2.157
ENSG00000038210	PI4K2B	0.206513	0	0.355	6.52495e-05	1	1.072
ENSG00000038219	BOD1L1	0.537888	0	0.132	0.344249	0	0.198
ENSG00000038274	MAT2B	0.416206	0	0.198	4.66639e-22	1	1.436
ENSG00000038295	TLL1	0.516971	0	0.144	0.0493358	1	0.704
ENSG00000038358	EDC4	0.470621	0	0.171	0.402986	0	0.123
ENSG00000038382	TRIO	0.565657	0	0.112	0.231141	0	0.299
ENSG00000038427	VCAN	0.267067	0	0.293	0.377563	0	0.165
ENSG00000038532	CLEC16A	0.530229	0	0.136	0.11249	0	0.465
ENSG00000038945	MSR1	0.0999729	0	0.564	0.217769	0	0.314
ENSG00000039068	CDH1	0.348126	0	0.239	0.000152162	1	1.964
ENSG00000039123	MTREX	0.525226	0	0.139	0.0999637	0	0.495
ENSG00000039139	DNAH5	0.457717	0	0.175	0.0112255	1	0.905
ENSG00000039319	ZFYVE16	0.392403	0	0.21	4.72011e-19	1	1.009
ENSG00000039523	RIPOR1	0.58189	0	0.097	0.390085	0	0.148
ENSG00000039537	C6	0.526533	0	0.138	1.98678e-14	1	1.047
ENSG00000039560	RAI14	0.000216875	1	1.127	0.165974	0	0.378
ENSG00000039600	SOX30	0.000214202	1	1.704	3.42715e-06	1	1.808
ENSG00000039650	PNKP	0.163678	0	0.419	4.31167e-16	1	3.01
ENSG00000039987	BEST2	0.371273	0	0.223	NA	NA	NA
ENSG00000040199	PHLPP2	0.544694	0	0.127	0.347405	0	0.195
ENSG00000040275	SPDL1	0.00353134	1	0.97	0.0567562	0	0.62
ENSG00000040341	STAU2	0.476401	0	0.166	0.0227551	1	0.805
ENSG00000040487	SLC66A1	0.00146717	1	0.997	0.061631	0	0.635
ENSG00000040531	CTNS	0.00397801	1	1.072	2.00178e-09	1	1.556
ENSG00000040608	RTN4R	0.473239	0	0.167	0.0618016	0	0.598
ENSG00000040633	PHF23	0.457559	0	0.176	0.1196	0	0.457
ENSG00000040731	CDH10	0.0379635	1	0.961	NA	NA	NA
ENSG00000040933	INPP4A	0.572097	0	0.107	0.388821	0	0.151
ENSG00000041353	RAB27B	0.581818	0	0.097	0.242057	0	0.289
ENSG00000041357	PSMA4	7.45368e-10	1	1.032	2.41622e-32	1	2.024
ENSG00000041802	LSG1	0.210433	0	0.346	0.0805099	0	0.585
ENSG00000041880	PARP3	3.28787e-07	1	1.238	0.0263997	1	0.896
ENSG00000041982	TNC	0.142966	0	0.461	0.0736622	0	0.562
ENSG00000041988	THAP3	0.143025	0	0.449	1.70964e-10	1	1.077
ENSG00000042062	RIPOR3	0.415127	0	0.197	0.0014375	1	1.068
ENSG00000042088	TDP1	6.26158e-06	1	1.504	0.000936839	1	1.036
ENSG00000042286	AIFM2	0.0825431	0	0.593	5.56554e-07	1	2.741
ENSG00000042317	SPATA7	0.533206	0	0.134	1.38847e-07	1	1.281
ENSG00000042429	MED17	0.262205	0	0.3	0.0370212	1	0.715
ENSG00000042445	RETSAT	0.22033	0	0.336	4.51986e-13	1	1.84
ENSG00000042493	CAPG	0.0303687	1	0.803	3.72594e-24	1	2.592
ENSG00000042753	AP2S1	0.336397	0	0.245	0.248659	0	0.283
ENSG00000042781	USH2A	0.586286	0	0.092	0.318723	0	0.22
ENSG00000042813	ZPBP	0.547054	0	0.125	0.0519476	0	0.633
ENSG00000042832	TG	0.421787	0	0.196	0.318766	0	0.22
ENSG00000042980	ADAM28	0.475912	0	0.166	3.01286e-06	1	1.078
ENSG00000043093	DCUN1D1	0.447393	0	0.182	6.81302e-05	1	1.099
ENSG00000043143	JADE2	0.458497	0	0.175	0.120938	0	0.447
ENSG00000043462	LCP2	9.73961e-07	1	1.159	0.2114	0	0.321
ENSG00000043514	TRIT1	6.62838e-15	1	2.004	8.7611e-30	1	1.287
ENSG00000043591	ADRB1	0.0539221	0	0.721	0.245118	0	0.286
ENSG00000044090	CUL7	0.0335421	1	0.767	0.141868	0	0.412
ENSG00000044115	CTNNA1	0.0551569	0	0.689	6.22539e-13	1	1.04
ENSG00000044459	CNTLN	0.000104769	1	1.365	1.78594e-05	1	2.141
ENSG00000044524	EPHA3	0.58126	0	0.098	0.251056	0	0.28
ENSG00000044574	HSPA5	0.228636	0	0.335	0.209599	0	0.324
ENSG00000046604	DSG2	0.135308	0	0.472	0.00190955	1	1.074
ENSG00000046889	PREX2	0.269285	0	0.292	0.36123	0	0.182
ENSG00000047056	WDR37	0.562222	0	0.114	0.0838834	0	0.529
ENSG00000047188	YTHDC2	0.0630625	0	0.647	0.0167976	1	0.845
ENSG00000047249	ATP6V1H	0.244759	0	0.316	0.403096	0	0.123
ENSG00000047315	POLR2B	0.361284	0	0.227	0.000406009	1	1.185
ENSG00000047346	FAM214A	0.13299	0	0.463	0.320812	0	0.219
ENSG00000047365	ARAP2	0.388076	0	0.212	0.0659968	0	0.589
ENSG00000047410	TPR	0.592232	0	0.082	0.398062	0	0.135
ENSG00000047457	CP	0.0511864	0	0.701	0.238802	0	0.291
ENSG00000047578	KIAA0556	0.529409	0	0.137	0.36406	0	0.18
ENSG00000047579	DTNBP1	5.08156e-05	1	1.56	4.90807e-08	1	2.135
ENSG00000047617	ANO2	0.496771	0	0.155	9.30095e-09	1	1.057
ENSG00000047621	C12orf4	0.538856	0	0.131	0.317207	0	0.221
ENSG00000047662	FAM184B	1.4248e-08	1	1.051	0.147459	0	0.401
ENSG00000047849	MAP4	0.598513	0	0.07	0.395111	0	0.14
ENSG00000047932	GOPC	0.468367	0	0.17	0.316168	0	0.224
ENSG00000048028	USP28	0.494318	0	0.156	1.57775e-05	1	1.01
ENSG00000048052	HDAC9	0.504369	0	0.151	0.323169	0	0.216
ENSG00000048140	TSPAN17	0.483683	0	0.162	0.157947	0	0.393
ENSG00000048162	NOP16	3.19419e-09	1	1.042	3.70823e-14	1	2.066
ENSG00000048342	CC2D2A	0.539612	0	0.13	1.9555e-16	1	2.319
ENSG00000048392	RRM2B	0.0288159	1	0.796	3.48627e-06	1	1.167
ENSG00000048405	ZNF800	0.564581	0	0.113	0.337526	0	0.203
ENSG00000048462	TNFRSF17	0.328782	0	0.249	0.151309	0	0.394
ENSG00000048471	SNX29	0.323097	0	0.251	0.091615	0	0.511
ENSG00000048540	LMO3	0.58183	0	0.097	4.55496e-15	1	1.027
ENSG00000048544	MRPS10	1.0458e-24	1	1.143	5.33958e-46	1	2.128
ENSG00000048649	RSF1	0.577155	0	0.102	0.410524	0	0.096
ENSG00000048707	VPS13D	0.40853	0	0.201	0.252726	0	0.281
ENSG00000048740	CELF2	0.545912	0	0.126	0.251831	0	0.281
ENSG00000048828	FAM120A	0.529108	0	0.136	0.00212841	1	1.045
ENSG00000048991	R3HDM1	0.602593	0	0.054	0.403359	0	0.122
ENSG00000049089	COL9A2	0.537708	0	0.131	0.000192814	1	1.124
ENSG00000049130	KITLG	0.599851	0	0.067	0.36067	0	0.183
ENSG00000049167	ERCC8	0.0374051	1	0.753	4.14672e-05	1	1.061
ENSG00000049192	ADAMTS6	0.531853	0	0.135	0.38157	0	0.16
ENSG00000049239	H6PD	4.50902e-16	1	2.12	2.83713e-18	1	1.735
ENSG00000049245	VAMP3	0.0550083	0	1.129	1.38887e-05	1	1.013
ENSG00000049246	PER3	0.437508	0	0.186	0.150512	0	0.424
ENSG00000049247	UTS2	1.4202e-13	1	1.014	NA	NA	NA
ENSG00000049249	TNFRSF9	0.485579	0	0.161	0.231606	0	0.298
ENSG00000049283	EPN3	2.75428e-09	1	1.049	1.49627e-19	1	1.018
ENSG00000049323	LTBP1	0.390087	0	0.211	3.84928e-09	1	1.161
ENSG00000049449	RCN1	0.00024762	1	1.049	1.92567e-25	1	1.416
ENSG00000049540	ELN	0.497873	0	0.154	0.397463	0	0.136
ENSG00000049541	RFC2	0.515343	0	0.145	0.0101384	1	0.902
ENSG00000049618	ARID1B	0.560064	0	0.116	0.377505	0	0.166
ENSG00000049656	CLPTM1L	0.00274932	1	1.333	0.0110491	1	0.894
ENSG00000049759	NEDD4L	0.414718	0	0.197	0.0595964	0	0.656
ENSG00000049860	HEXB	0.55419	0	0.12	0.282265	0	0.25
ENSG00000049883	PTCD2	0.601075	0	0.063	0.247869	0	0.288
ENSG00000050130	JKAMP	0.209414	0	0.353	1.33937e-09	1	1.015
ENSG00000050165	DKK 3.00	1.00865e-16	1	2.049	0.00122991	1	1.037
ENSG00000050327	ARHGEF5	0.537127	0	0.133	2.51569e-09	1	1.933
ENSG00000050344	NFE2L3	2.86307e-49	1	2.009	0.00031904	1	1.856
ENSG00000050393	MCUR1	0.282994	0	0.283	7.06037e-10	1	2.151
ENSG00000050405	LIMA1	0.258303	0	0.301	0.0176337	1	0.979
ENSG00000050426	LETMD1	0.527122	0	0.138	0.0353984	1	0.847
ENSG00000050438	SLC4A8	0.498676	0	0.154	8.96783e-17	1	1.244
ENSG00000050555	LAMC3	0.3928	0	0.209	1.07441e-05	1	1.109
ENSG00000050628	PTGER3	0.470815	0	0.168	0.00606158	1	0.935
ENSG00000050730	TNIP3	0.502427	0	0.152	0.234537	0	0.295
ENSG00000050748	MAPK9	0.0218366	1	0.863	1.01269e-08	1	2.248
ENSG00000050767	COL23A1	0.425277	0	0.192	0.22664	0	0.303
ENSG00000050820	BCAR1	0.236809	0	0.322	4.5709e-06	1	1.491
ENSG00000051009	FAM160A2	3.69713e-07	1	1.012	2.32871e-11	1	1.633
ENSG00000051108	HERPUD1	0.109505	0	0.516	0.000191799	1	1.039
ENSG00000051128	HOMER3	0.101329	0	0.583	0.0465403	1	0.682
ENSG00000051180	RAD51	0.518625	0	0.143	0.112193	0	0.463
ENSG00000051341	POLQ	0.583116	0	0.096	0.0987046	0	0.516
ENSG00000051382	PIK3CB	0.572577	0	0.106	0.354822	0	0.189
ENSG00000051523	CYBA	1.25526e-07	1	2.049	2.61562e-51	1	2.204
ENSG00000051596	THOC3	6.83572e-14	1	2.007	3.04808e-42	1	5.088
ENSG00000051620	HEBP2	3.64445e-26	1	1.013	1.03771e-29	1	2.131
ENSG00000051825	MPHOSPH9	0.509664	0	0.148	0.349154	0	0.195
ENSG00000052126	PLEKHA5	2.93195e-05	1	1.02	1.14567e-07	1	1.994
ENSG00000052344	PRSS8	0.510235	0	0.148	0.0220915	1	0.802
ENSG00000052723	SIKE1	0.597148	0	0.074	0.4045	0	0.119
ENSG00000052749	RRP12	0.292071	0	0.274	4.91866e-07	1	1.15
ENSG00000052795	FNIP2	0.585665	0	0.092	0.181441	0	0.36
ENSG00000052802	MSMO1	0.328544	0	0.248	4.63232e-13	1	3.527
ENSG00000052841	TTC17	0.591895	0	0.083	0.337811	0	0.203
ENSG00000053108	FSTL4	0.434084	0	0.187	3.79642e-09	1	1.064
ENSG00000053254	FOXN3	0.387705	0	0.215	0.156625	0	0.418
ENSG00000053328	METTL24	0.376069	0	0.219	0.285561	0	0.249
ENSG00000053371	AKR7A2	0.0667525	0	0.668	1.34748e-08	1	2.045
ENSG00000053372	MRTO4	0.261726	0	0.299	0.116958	0	0.452
ENSG00000053438	NNAT	0.552044	0	0.122	0.387325	0	0.152
ENSG00000053501	USE1	0.378287	0	0.217	0.0646142	0	0.597
ENSG00000053524	MCF2L2	0.177123	0	0.395	0.242796	0	0.287
ENSG00000053702	NRIP2	7.11855e-10	1	1.166	0.025094	1	0.901
ENSG00000053747	LAMA3	6.82125e-15	1	1.142	0.319867	0	0.22
ENSG00000053770	AP5M1	0.580163	0	0.099	0.351232	0	0.193
ENSG00000053900	ANAPC4	0.0199776	1	0.926	0.000716816	1	1.153
ENSG00000053918	KCNQ1	0.446123	0	0.181	0.0350992	1	0.751
ENSG00000054116	TRAPPC3	0.568522	0	0.11	0.0128868	1	1.156
ENSG00000054118	THRAP3	0.478263	0	0.164	0.302283	0	0.234
ENSG00000054148	PHPT1	1.00441e-09	1	1.517	4.28355e-30	1	1.664
ENSG00000054179	ENTPD2	0.522185	0	0.141	0.00775804	1	1.374
ENSG00000054219	LY75	0.00199063	1	1.014	5.54951e-42	1	2.031
ENSG00000054267	ARID4B	0.0538235	0	0.688	0.134956	0	0.426
ENSG00000054277	OPN3	0.5054	0	0.15	1.42136e-07	1	1.656
ENSG00000054282	SDCCAG8	0.578898	0	0.101	0.0616651	0	0.611
ENSG00000054356	PTPRN	0.514954	0	0.145	0.347294	0	0.195
ENSG00000054392	HHAT	0.394036	0	0.21	0.0311121	1	0.942
ENSG00000054523	KIF1B	0.119474	0	0.52	3.65655e-07	1	1.178
ENSG00000054598	FOXC1	0.0871625	0	0.589	0.149605	0	0.398
ENSG00000054611	TBC1D22A	0.344301	0	0.238	0.0211203	1	0.855
ENSG00000054654	SYNE2	0.00862002	1	0.93	5.47805e-05	1	1.017
ENSG00000054690	PLEKHH1	0.372402	0	0.221	0.0480544	1	0.665
ENSG00000054793	ATP9A	0.358631	0	0.229	0.000143984	1	1.137
ENSG00000054803	CBLN4	0.568191	0	0.11	0.327105	0	0.212
ENSG00000054965	FAM168A	0.484127	0	0.162	0.310501	0	0.227
ENSG00000054967	RELT	0.363072	0	0.23	0.349002	0	0.193
ENSG00000054983	GALC	0.279051	0	0.285	0.016905	1	0.84
ENSG00000055044	NOP58	0.00921138	1	0.946	0.00285785	1	1.424
ENSG00000055070	SZRD1	0.549157	0	0.124	0.275835	0	0.256
ENSG00000055118	KCNH2	0.420217	0	0.195	8.94484e-09	1	1.57
ENSG00000055130	CUL1	0.279857	0	0.285	0.251884	0	0.278
ENSG00000055147	FAM114A2	1.85154e-08	1	1.061	0.334849	0	0.206
ENSG00000055163	CYFIP2	1.51443e-08	1	1.473	0.0872471	0	0.524
ENSG00000055208	TAB2	0.488345	0	0.159	0.223373	0	0.307
ENSG00000055211	GINM1	5.69404e-12	1	2.191	0.00675439	1	1.423
ENSG00000055332	EIF2AK2	0.376978	0	0.218	0.0329749	1	0.766
ENSG00000055483	USP36	3.92618e-08	1	1.031	0.0345567	1	0.726
ENSG00000055609	KMT2C	0.280618	0	0.297	0.347485	0	0.197
ENSG00000055732	MCOLN3	0.00594136	1	1.026	6.5159e-22	1	2.605
ENSG00000055813	CCDC85A	0.394636	0	0.209	0.242334	0	0.287
ENSG00000055917	PUM2	0.447686	0	0.181	0.0693813	0	0.583
ENSG00000055950	MRPL43	8.20895e-08	1	1.154	2.94721e-07	1	1.861
ENSG00000055955	ITIH4	0.00334005	1	1.054	0.0386509	1	0.733
ENSG00000056050	HPF1	4.15317e-05	1	1.097	1.13275e-14	1	1.083
ENSG00000056097	ZFR	0.500572	0	0.153	0.294661	0	0.241
ENSG00000056291	NPFFR2	0.501996	0	0.153	0.307252	0	0.23
ENSG00000056487	PHF21B	0.431328	0	0.189	0.146547	0	0.399
ENSG00000056558	TRAF1	0.321174	0	0.254	0.0108483	1	1.343
ENSG00000056586	RC3H2	0.593292	0	0.08	0.285032	0	0.25
ENSG00000056736	IL17RB	0.0137191	1	1.076	8.72006e-11	1	2.391
ENSG00000056972	TRAF3IP2	0.0230019	1	1.131	0.19026	0	0.343
ENSG00000057019	DCBLD2	0.260427	0	0.302	0.000513728	1	1.059
ENSG00000057252	SOAT1	8.66504e-17	1	1.443	4.05092e-12	1	2.002
ENSG00000057294	PKP2	0.349628	0	0.235	0.22035	0	0.31
ENSG00000057593	F7	0.00252499	1	1.021	7.15498e-07	1	1.718
ENSG00000057608	GDI2	0.349776	0	0.234	0.033108	1	1.158
ENSG00000057657	PRDM1	0.472411	0	0.169	0.381611	0	0.16
ENSG00000057663	ATG5	0.146633	0	0.441	0.366136	0	0.177
ENSG00000057704	TMCC3	0.387591	0	0.212	0.00175195	1	1.197
ENSG00000057757	PITHD1	1.66307e-07	1	1.45	2.88707e-21	1	1.061
ENSG00000057935	MTA3	0.56132	0	0.115	0.33497	0	0.206
ENSG00000058056	USP13	1.12699e-09	1	1.01	0.0295221	1	0.802
ENSG00000058063	ATP11B	0.551877	0	0.122	0.00906041	1	0.93
ENSG00000058085	LAMC2	0.000227803	1	1.023	0.137463	0	0.423
ENSG00000058091	CDK14	0.044598	1	0.719	1.17069e-15	1	1.955
ENSG00000058262	SEC61A1	0.0604603	0	0.665	0.289932	0	0.246
ENSG00000058272	PPP1R12A	0.28313	0	0.282	0.29229	0	0.246
ENSG00000058335	RASGRF1	0.584876	0	0.093	0.351138	0	0.191
ENSG00000058404	CAMK2B	0.532107	0	0.136	0.197635	0	0.338
ENSG00000058453	CROCC	4.30008e-06	1	2.576	1.98477e-27	1	4.676
ENSG00000058600	POLR3E	0.275027	0	0.304	0.11741	0	0.453
ENSG00000058668	ATP2B4	0.257721	0	0.315	0.285747	0	0.249
ENSG00000058673	ZC3H11A	0.56569	0	0.112	0.354734	0	0.189
ENSG00000058729	RIOK2	0.0228043	1	0.832	4.80265e-09	1	1.193
ENSG00000058799	YIPF1	0.377281	0	0.218	0.0468457	1	0.698
ENSG00000058804	NDC1	0.542027	0	0.129	0.0278123	1	0.769
ENSG00000058866	DGKG	0.535992	0	0.132	0.303713	0	0.233
ENSG00000059122	FLYWCH1	0.023499	1	0.861	8.51299e-10	1	1.388
ENSG00000059145	UNKL	0.204871	0	0.357	0.023696	1	0.919
ENSG00000059377	TBXAS1	0.488317	0	0.16	0.300169	0	0.236
ENSG00000059378	PARP12	0.299339	0	0.268	0.059529	0	0.644
ENSG00000059573	ALDH18A1	0.352912	0	0.233	2.27547e-21	1	1.087
ENSG00000059588	TARBP1	0.297069	0	0.271	0.0887515	0	0.538
ENSG00000059691	GATB	0.00742664	1	0.94	7.85521e-07	1	1.044
ENSG00000059728	MXD1	0.449642	0	0.181	0.397276	0	0.136
ENSG00000059758	CDK17	0.00129201	1	0.998	0.123687	0	0.453
ENSG00000059769	DNAJC25	0.0827113	0	0.588	0.00620456	1	0.984
ENSG00000059804	SLC2A3	0.403175	0	0.203	0.245585	0	0.285
ENSG00000059915	PSD	4.63653e-09	1	1.005	4.0728e-08	1	1.011
ENSG00000060069	CTDP1	0.243542	0	0.316	4.31544e-08	1	2.52
ENSG00000060138	YBX3	3.4093e-07	1	1.01	8.90621e-31	1	2.749
ENSG00000060237	WNK1	0.57089	0	0.108	0.0548769	0	0.688
ENSG00000060339	CCAR1	0.4814	0	0.163	0.281675	0	0.252
ENSG00000060491	OGFR	0.336049	0	0.242	0.000238133	1	1.849
ENSG00000060558	GNA15	0.0964214	0	0.546	0.074446	0	0.561
ENSG00000060566	CREB3L3	0.303536	0	0.266	0.000127169	1	1.409
ENSG00000060642	PIGV	0.555736	0	0.12	1.2365e-08	1	1.016
ENSG00000060656	PTPRU	0.466293	0	0.171	0.13853	0	0.418
ENSG00000060688	SNRNP40	1.41616e-05	1	1.417	0.00032221	1	1.392
ENSG00000060709	RIMBP2	0.346264	0	0.236	2.65081e-20	1	1.035
ENSG00000060718	COL11A1	0.37225	0	0.222	0.315159	0	0.223
ENSG00000060749	QSER1	0.529644	0	0.136	0.286858	0	0.247
ENSG00000060762	MPC1	0.142077	0	0.462	9.40428e-05	1	1.068
ENSG00000060971	ACAA1	0.00112	1	0.999	4.6521e-06	1	1.026
ENSG00000060982	BCAT1	0.199923	0	0.359	2.93757e-11	1	1.234
ENSG00000061273	HDAC7	0.501928	0	0.152	0.288692	0	0.246
ENSG00000061337	LZTS1	0.452236	0	0.178	0.296938	0	0.239
ENSG00000061455	PRDM6	0.369898	0	0.223	0.303553	0	0.233
ENSG00000061656	SPAG4	0.0343573	1	0.934	3.77814e-05	1	2.347
ENSG00000061676	NCKAP1	0.46496	0	0.172	0.124765	0	0.436
ENSG00000061794	MRPS35	0.337013	0	0.244	1.02341e-14	1	1.973
ENSG00000061918	GUCY1B1	0.213476	0	0.346	0.0554031	0	0.652
ENSG00000061936	SFSWAP	0.541554	0	0.129	0.323726	0	0.216
ENSG00000061938	TNK2	0.390104	0	0.211	0.289557	0	0.245
ENSG00000061987	MON2	0.335895	0	0.244	0.107092	0	0.473
ENSG00000062038	CDH3	0.238633	0	0.322	0.00088578	1	1.071
ENSG00000062194	GPBP1	0.502776	0	0.151	0.384501	0	0.156
ENSG00000062282	DGAT2	0.346339	0	0.238	2.36209e-05	1	1.052
ENSG00000062370	ZNF112	0.495004	0	0.156	0.338788	0	0.202
ENSG00000062485	CS	0.528233	0	0.138	0.306417	0	0.231
ENSG00000062524	LTK	5.03284e-15	1	2.189	0.000512495	1	1.009
ENSG00000062582	MRPS24	0.311541	0	0.259	0.188762	0	0.35
ENSG00000062598	ELMO2	0.50633	0	0.15	0.343146	0	0.199
ENSG00000062650	WAPL	0.468029	0	0.17	0.19449	0	0.339
ENSG00000062716	VMP1	0.557083	0	0.118	0.119117	0	0.451
ENSG00000062725	APPBP2	0.36528	0	0.226	2.4369e-11	1	1.053
ENSG00000062822	POLD1	0.40409	0	0.204	0.00376213	1	1.013
ENSG00000063015	SEZ6	0.362008	0	0.232	0.33059	0	0.21
ENSG00000063046	EIF4B	0.354587	0	0.233	0.375101	0	0.169
ENSG00000063127	SLC6A16	0.0046143	1	0.996	2.04094e-07	1	1.027
ENSG00000063169	BICRA	0.532726	0	0.135	0.234286	0	0.296
ENSG00000063176	SPHK2	0.438591	0	0.186	7.84426e-11	1	1.62
ENSG00000063177	RPL18	0.158496	0	0.426	2.12342e-14	1	1.059
ENSG00000063180	CA11	0.373698	0	0.22	0.0400566	1	0.694
ENSG00000063241	ISOC2	0.233059	0	0.323	1.04631e-08	1	2.322
ENSG00000063244	U2AF2	0.00144756	1	1.035	1.18328e-09	1	1.095
ENSG00000063245	EPN1	0.511448	0	0.147	0.117926	0	0.451
ENSG00000063322	MED29	0.515969	0	0.144	1.21141e-11	1	1.201
ENSG00000063438	NA	0.524875	0	0.139	0.0472797	1	0.664
ENSG00000063660	GPC1	0.320429	0	0.253	0.0433504	1	0.744
ENSG00000063761	ADCK1	3.66454e-10	1	1.5	1.12822e-19	1	2.059
ENSG00000063854	HAGH	0.00092403	1	1.038	3.69167e-05	1	1.607
ENSG00000063978	RNF4	0.437454	0	0.186	0.122832	0	0.443
ENSG00000064012	CASP8	0.0143449	1	0.927	1.21936e-07	1	1.051
ENSG00000064042	LIMCH1	0.258966	0	0.331	0.039826	1	0.78
ENSG00000064102	INTS13	0.56714	0	0.111	0.0568888	0	0.646
ENSG00000064115	TM7SF3	1.67937e-05	1	1.032	1.12439e-29	1	3.79
ENSG00000064195	DLX3	0.179114	0	0.387	0.0213508	1	0.821
ENSG00000064199	SPA17	0.0916821	0	0.572	4.15974e-05	1	1.167
ENSG00000064201	TSPAN32	0.271958	0	0.289	0.144867	0	0.407
ENSG00000064225	ST3GAL6	0.000878373	1	1.117	0.0280067	1	0.769
ENSG00000064270	ATP2C2	0.0617565	0	0.684	2.01994e-24	1	5.099
ENSG00000064300	NGFR	1.13229e-12	1	1.115	1.75356e-06	1	1.127
ENSG00000064309	CDON	3.45284e-08	1	1.011	0.045804	1	0.808
ENSG00000064313	TAF2	0.553621	0	0.121	0.224502	0	0.305
ENSG00000064393	HIPK2	0.373732	0	0.221	0.0753743	0	0.579
ENSG00000064419	TNPO3	3.90622e-09	1	1.094	9.93205e-15	1	1.664
ENSG00000064489	NA	0.0242701	1	0.88	0.264572	0	0.267
ENSG00000064490	RFXANK	0.509917	0	0.148	0.0157878	1	0.89
ENSG00000064545	TMEM161A	0.20936	0	0.372	5.99319e-05	1	1.213
ENSG00000064547	LPAR2	0.531759	0	0.135	0.31725	0	0.222
ENSG00000064601	CTSA	0.443449	0	0.184	0.00509942	1	0.972
ENSG00000064607	SUGP2	0.451705	0	0.178	0.0191164	1	0.882
ENSG00000064651	SLC12A2	0.394888	0	0.21	0.289326	0	0.248
ENSG00000064652	SNX24	0.59066	0	0.085	0.113422	0	0.476
ENSG00000064655	EYA2	0.458127	0	0.175	0.181476	0	0.357
ENSG00000064666	CNN2	1.02402e-06	1	1.093	3.64083e-09	1	2.723
ENSG00000064687	ABCA7	2.17147e-07	1	1.849	2.1761e-12	1	3.363
ENSG00000064692	SNCAIP	0.285835	0	0.282	0.287393	0	0.247
ENSG00000064703	DDX20	0.302167	0	0.27	0.252335	0	0.282
ENSG00000064726	BTBD1	0.598043	0	0.071	0.0569552	0	0.625
ENSG00000064763	FAR2	0.168832	0	0.414	9.70189e-06	1	1.674
ENSG00000064787	BCAS1	0.0873902	0	0.573	0.049181	1	0.659
ENSG00000064886	CHI3L2	0.469641	0	0.169	0.33684	0	0.204
ENSG00000064932	SBNO2	0.39624	0	0.207	0.248416	0	0.281
ENSG00000064933	PMS1	0.441439	0	0.184	0.166282	0	0.382
ENSG00000064961	HMG20B	0.482362	0	0.162	0.228452	0	0.302
ENSG00000064989	CALCRL	0.46749	0	0.17	0.067247	0	0.631
ENSG00000064995	TAF11	0.000119634	1	1.061	0.0229501	1	0.87
ENSG00000064999	ANKS1A	0.382029	0	0.217	0.152251	0	0.398
ENSG00000065000	AP3D1	0.0697209	0	0.666	0.000147216	1	1.007
ENSG00000065029	ZNF76	0.376507	0	0.22	0.0023078	1	0.993
ENSG00000065054	SLC9A3R2	2.41529e-10	1	4.712	2.29425e-18	1	4.358
ENSG00000065057	NTHL1	2.99022e-09	1	1.714	0.230122	0	0.299
ENSG00000065060	UHRF1BP1	0.464273	0	0.173	1.47073e-12	1	1.069
ENSG00000065135	GNAI3	0.0482148	1	0.711	0.00267984	1	1.387
ENSG00000065150	IPO5	0.519434	0	0.142	0.273154	0	0.259
ENSG00000065154	OAT	1.3107e-05	1	1.391	0.000481401	1	2.288
ENSG00000065183	WDR3	0.494255	0	0.156	0.0268984	1	0.774
ENSG00000065243	PKN2	0.552475	0	0.122	0.0409574	1	0.695
ENSG00000065268	WDR18	2.53917e-33	1	2.122	1.69204e-70	1	5.569
ENSG00000065308	TRAM2	2.59071e-06	1	2.399	2.88753e-05	1	2.62
ENSG00000065320	NTN1	0.40444	0	0.204	0.162049	0	0.405
ENSG00000065328	MCM10	0.349126	0	0.235	0.375491	0	0.167
ENSG00000065357	DGKA	0.231404	0	0.337	0.358116	0	0.185
ENSG00000065361	ERBB3	0.582891	0	0.096	0.245554	0	0.286
ENSG00000065413	ANKRD44	0.529831	0	0.136	0.0121647	1	0.91
ENSG00000065427	KARS1	0.0843398	0	0.583	0.0236076	1	0.846
ENSG00000065457	ADAT1	0.000652488	1	1.025	6.33782e-05	1	1.014
ENSG00000065485	PDIA5	5.77914e-06	1	1.06	0.167006	0	0.377
ENSG00000065491	TBC1D22B	0.432587	0	0.19	0.0017589	1	1.423
ENSG00000065518	NDUFB4	0.494819	0	0.156	6.15432e-07	1	1.074
ENSG00000065526	SPEN	0.226926	0	0.33	0.368143	0	0.175
ENSG00000065534	MYLK	0.484806	0	0.161	0.316064	0	0.222
ENSG00000065548	ZC3H15	0.593481	0	0.08	0.293283	0	0.244
ENSG00000065559	MAP2K4	0.50199	0	0.152	0.0276429	1	0.769
ENSG00000065600	PACC1	0.0729415	0	0.615	2.52526e-05	1	1.582
ENSG00000065609	SNAP91	0.57281	0	0.106	0.289161	0	0.249
ENSG00000065613	SLK	9.1346e-17	1	1.071	0.278867	0	0.258
ENSG00000065615	CYB5R4	0.501331	0	0.153	0.374611	0	0.169
ENSG00000065618	COL17A1	0.567507	0	0.111	0.306637	0	0.231
ENSG00000065621	GSTO2	2.22672e-17	1	2.318	1.52248e-25	1	2.062
ENSG00000065665	SEC61A2	0.354841	0	0.233	0.349629	0	0.193
ENSG00000065675	PRKCQ	0.250921	0	0.309	9.74155e-06	1	1.135
ENSG00000065717	TLE2	0.31279	0	0.258	0.159003	0	0.382
ENSG00000065802	ASB1	0.382145	0	0.215	0.000374996	1	1.161
ENSG00000065809	FAM107B	0.28039	0	0.282	1.67091e-06	1	1.635
ENSG00000065833	ME1	0.469908	0	0.169	0.171828	0	0.368
ENSG00000065882	TBC1D1	0.139587	0	0.462	1.53915e-16	1	2.137
ENSG00000065883	CDK13	0.357015	0	0.231	0.297658	0	0.24
ENSG00000065911	MTHFD2	0.347032	0	0.236	0.361941	0	0.181
ENSG00000065970	FOXJ2	0.304814	0	0.268	0.0884947	0	0.517
ENSG00000065978	YBX1	0.0250518	1	0.815	0.408894	0	0.105
ENSG00000065989	PDE4A	0.499114	0	0.154	0.181615	0	0.353
ENSG00000066027	PPP2R5A	6.62742e-07	1	1.026	0.0846122	0	0.536
ENSG00000066032	CTNNA2	0.556508	0	0.119	0.000773077	1	1.041
ENSG00000066044	ELAVL1	0.5487	0	0.124	0.172464	0	0.365
ENSG00000066056	TIE1	5.63005e-07	1	1.015	0.177214	0	0.364
ENSG00000066084	DIP2B	0.468887	0	0.171	1.57464e-15	1	1.027
ENSG00000066117	SMARCD1	0.576455	0	0.103	0.0267317	1	0.793
ENSG00000066135	KDM4A	0.579862	0	0.099	0.402745	0	0.123
ENSG00000066136	NFYC	0.321255	0	0.253	0.00864879	1	0.909
ENSG00000066185	ZMYND12	8.64092e-06	1	1.027	6.23347e-20	1	2.055
ENSG00000066230	SLC9A3	0.315768	0	0.255	0.193635	0	0.338
ENSG00000066248	NGEF	0.164606	0	0.448	2.45905e-09	1	2.541
ENSG00000066279	ASPM	0.34785	0	0.236	0.406967	0	0.111
ENSG00000066294	CD84	0.511092	0	0.147	0.358906	0	0.184
ENSG00000066322	ELOVL1	0.597469	0	0.073	0.345153	0	0.198
ENSG00000066336	SPI1	0.553095	0	0.121	0.295882	0	0.24
ENSG00000066379	ZNRD1	2.32059e-17	1	1.836	1.58665e-35	1	3.007
ENSG00000066382	MPPED2	0.289057	0	0.281	0.302922	0	0.235
ENSG00000066405	CLDN18	0.343978	0	0.239	0.209434	0	0.325
ENSG00000066422	ZBTB11	0.590997	0	0.085	0.393821	0	0.142
ENSG00000066427	ATXN3	0.417264	0	0.197	0.0961466	0	0.497
ENSG00000066455	GOLGA5	0.211692	0	0.374	0.194795	0	0.338
ENSG00000066468	FGFR2	0.306285	0	0.263	0.1375	0	0.416
ENSG00000066557	LRRC40	0.563435	0	0.114	0.411992	0	0.087
ENSG00000066583	ISOC1	0.428197	0	0.191	6.60585e-13	1	2.835
ENSG00000066629	EML1	0.368654	0	0.223	0.226608	0	0.302
ENSG00000066651	TRMT11	0.519104	0	0.144	8.26136e-05	1	1.01
ENSG00000066654	THUMPD1	0.000114804	1	1.006	1.53351e-47	1	2.366
ENSG00000066697	MSANTD3	0.22488	0	0.335	0.150222	0	0.403
ENSG00000066735	KIF26A	0.0776494	0	0.614	0.242211	0	0.287
ENSG00000066739	ATG2B	0.347345	0	0.238	0.337673	0	0.204
ENSG00000066777	ARFGEF1	0.584355	0	0.094	0.398281	0	0.134
ENSG00000066813	ACSM2B	1.87236e-14	1	1.1	9.86159e-43	1	3.989
ENSG00000066827	ZFAT	0.160363	0	0.416	0.0234532	1	0.796
ENSG00000066855	MTFR1	0.0687646	0	0.636	2.74968e-06	1	1.185
ENSG00000066923	STAG3	0.592673	0	0.082	0.406296	0	0.113
ENSG00000066926	FECH	2.52647e-10	1	1.589	1.66274e-31	1	1.716
ENSG00000066933	MYO9A	0.514076	0	0.145	0.0375505	1	0.758
ENSG00000067057	PFKP	0.00884418	1	1.119	1.57311e-25	1	1.186
ENSG00000067064	IDI1	0.311207	0	0.259	0.305932	0	0.231
ENSG00000067066	SP100	0.434243	0	0.187	0.27588	0	0.255
ENSG00000067082	KLF6	0.131266	0	0.476	0.201624	0	0.33
ENSG00000067113	PLPP1	0.122813	0	0.482	0.02457	1	0.789
ENSG00000067141	NEO1	0.241439	0	0.328	0.247991	0	0.286
ENSG00000067167	TRAM1	0.326718	0	0.249	0.345235	0	0.197
ENSG00000067182	TNFRSF1A	0.296198	0	0.27	0.058421	0	0.612
ENSG00000067191	CACNB1	0.452912	0	0.178	0.177768	0	0.357
ENSG00000067208	EVI5	0.572004	0	0.107	0.00639563	1	0.94
ENSG00000067221	STOML1	0.223245	0	0.335	0.00718854	1	0.987
ENSG00000067225	PKM	0.263785	0	0.297	0.00660093	1	1.025
ENSG00000067248	DHX29	0.58018	0	0.099	0.388073	0	0.151
ENSG00000067334	DNTTIP2	0.305324	0	0.264	0.0116113	1	0.886
ENSG00000067365	METTL22	0.0029823	1	0.991	1.93958e-08	1	2.123
ENSG00000067369	TP53BP1	1.18898e-05	1	1.018	0.380002	0	0.163
ENSG00000067533	RRP15	2.43696e-08	1	1.353	1.0489e-49	1	1.085
ENSG00000067560	RHOA	0.592307	0	0.082	0.395124	0	0.14
ENSG00000067596	DHX8	0.470393	0	0.168	0.324949	0	0.214
ENSG00000067601	PMS2P4	0.042059	1	0.844	4.86821e-18	1	3.071
ENSG00000067606	PRKCZ	0.0687115	0	0.697	3.63016e-23	1	2.052
ENSG00000067704	IARS2	0.582189	0	0.097	0.358767	0	0.185
ENSG00000067715	SYT1	0.0641661	0	0.69	0.332171	0	0.209
ENSG00000067798	NAV3	0.409606	0	0.202	0.183032	0	0.351
ENSG00000067836	ROGDI	0.136676	0	0.456	1.7316e-31	1	2.011
ENSG00000067900	ROCK1	0.460776	0	0.175	0.411402	0	0.091
ENSG00000067955	CBFB	0.504084	0	0.152	0.00687078	1	0.942
ENSG00000068001	HYAL2	0.588832	0	0.088	0.393974	0	0.142
ENSG00000068024	HDAC4	0.502263	0	0.152	0.280325	0	0.252
ENSG00000068028	RASSF1	0.538026	0	0.132	0.0808717	0	0.538
ENSG00000068078	FGFR3	0.0795266	0	0.595	0.0346651	1	0.755
ENSG00000068079	IFI35	0.264596	0	0.295	0.0324975	1	0.785
ENSG00000068097	HEATR6	0.201362	0	0.356	0.267432	0	0.264
ENSG00000068120	COASY	0.515401	0	0.145	0.346409	0	0.196
ENSG00000068137	PLEKHH3	0.580541	0	0.098	0.289766	0	0.246
ENSG00000068305	MEF2A	0.444519	0	0.183	0.0132981	1	0.885
ENSG00000068383	INPP5A	0.502046	0	0.152	0.274987	0	0.257
ENSG00000068489	PRR11	0.590527	0	0.086	0.407829	0	0.109
ENSG00000068615	REEP1	0.35524	0	0.233	2.7329e-05	1	1.194
ENSG00000068650	ATP11A	0.318735	0	0.254	0.00403707	1	1.142
ENSG00000068654	POLR1A	0.251266	0	0.31	8.82467e-12	1	2.2
ENSG00000068697	LAPTM4A	0.036726	1	0.791	0.00326101	1	1.447
ENSG00000068724	TTC7A	0.377348	0	0.218	2.3431e-16	1	2.179
ENSG00000068745	IP6K2	6.23404e-07	1	1.008	2.93086e-24	1	1.763
ENSG00000068781	STON1-GTF2A1L	3.88216e-28	1	1.298	1.60803e-07	1	1.281
ENSG00000068784	SRBD1	0.00940736	1	0.922	0.159577	0	0.385
ENSG00000068796	KIF2A	0.00348288	1	1.757	0.277722	0	0.255
ENSG00000068831	RASGRP2	0.042464	1	0.729	0.403403	0	0.121
ENSG00000068878	PSME4	0.181297	0	0.437	0.0929723	0	0.541
ENSG00000068885	IFT80	0.572776	0	0.107	0.399745	0	0.131
ENSG00000068903	SIRT2	0.484497	0	0.162	0.0285685	1	0.798
ENSG00000068912	ERLEC1	0.505344	0	0.15	0.381757	0	0.16
ENSG00000068971	PPP2R5B	0.019183	1	0.862	1.93737e-07	1	1.663
ENSG00000068976	PYGM	0.0720238	0	0.619	0.307217	0	0.231
ENSG00000069018	TRPC7	6.50599e-05	1	1.407	2.56152e-37	1	2.103
ENSG00000069020	MAST4	0.194912	0	0.367	0.000500356	1	1.023
ENSG00000069122	ADGRF5	0.283582	0	0.281	0.00803917	1	0.923
ENSG00000069188	SDK2	0.489988	0	0.158	0.112863	0	0.463
ENSG00000069206	ADAM7	0.529952	0	0.136	2.32064e-05	1	1.235
ENSG00000069248	NUP133	0.521849	0	0.141	0.00740223	1	0.933
ENSG00000069275	NUCKS1	0.436838	0	0.187	0.0143147	1	0.888
ENSG00000069329	VPS35	0.603699	0	0.046	0.413275	0	0.076
ENSG00000069345	DNAJA2	0.59938	0	0.068	0.0270657	1	0.777
ENSG00000069399	BCL3	0.0634302	0	0.651	0.194246	0	0.339
ENSG00000069424	KCNAB2	0.137152	0	0.458	0.00502117	1	0.968
ENSG00000069431	ABCC9	0.582026	0	0.097	0.0282261	1	0.791
ENSG00000069482	GAL	0.583343	0	0.095	5.05772e-23	1	1.026
ENSG00000069493	CLEC2D	0.485886	0	0.16	0.18308	0	0.354
ENSG00000069667	RORA	0.447367	0	0.181	0.000771364	1	2.352
ENSG00000069696	DRD4	0.0609258	0	0.655	0.213209	0	0.317
ENSG00000069702	TGFBR3	0.492313	0	0.157	0.304881	0	0.232
ENSG00000069812	HES2	0.431151	0	0.19	0.226155	0	0.307
ENSG00000069849	ATP1B3	0.00324674	1	0.971	1.64535e-24	1	1.612
ENSG00000069869	NEDD4	0.000306761	1	1.016	0.0199498	1	1.024
ENSG00000069943	PIGB	0.0288905	1	0.792	2.77142e-20	1	2.115
ENSG00000069956	MAPK6	0.571868	0	0.107	0.0113485	1	0.912
ENSG00000069966	GNB5	1.74783e-06	1	1.525	1.38859e-20	1	1.087
ENSG00000069974	RAB27A	0.218027	0	0.361	6.84312e-06	1	1.041
ENSG00000069998	HDHD5	0.45963	0	0.174	1.01084e-05	1	1.65
ENSG00000070010	UFD1	2.05199e-11	1	1.021	0.101329	0	0.486
ENSG00000070018	LRP6	0.410395	0	0.2	0.266908	0	0.265
ENSG00000070019	GUCY2C	0.274609	0	0.286	0.327566	0	0.212
ENSG00000070031	SCT	0.0811992	0	0.64	NA	NA	NA
ENSG00000070047	PHRF1	0.0949681	0	0.562	0.256059	0	0.275
ENSG00000070061	ELP1	0.386943	0	0.212	0.000950819	1	1.469
ENSG00000070081	NUCB2	0.0606152	0	0.655	5.39213e-12	1	2.552
ENSG00000070087	PFN2	0.545892	0	0.126	6.39833e-19	1	1.172
ENSG00000070159	PTPN3	0.525048	0	0.139	0.13989	0	0.421
ENSG00000070182	SPTB	0.454925	0	0.177	0.153155	0	0.391
ENSG00000070190	DAPP1	0.555027	0	0.12	0.234975	0	0.295
ENSG00000070193	FGF10	0.524834	0	0.139	0.275929	0	0.256
ENSG00000070214	SLC44A1	0.353969	0	0.232	0.0711456	0	0.566
ENSG00000070269	TMEM260	0.424321	0	0.192	0.00218055	1	1.008
ENSG00000070366	SMG6	0.1187	0	0.492	0.111263	0	0.474
ENSG00000070367	EXOC5	0.594641	0	0.078	0.00106623	1	1.017
ENSG00000070371	CLTCL1	0.0566525	0	0.687	0.0335616	1	0.775
ENSG00000070388	FGF22	0.241792	0	0.314	0.0737691	0	0.566
ENSG00000070404	FSTL3	0.246957	0	0.31	0.0972978	0	0.493
ENSG00000070413	DGCR2	0.000127513	1	1.592	6.31942e-05	1	1.036
ENSG00000070423	RNF126	0.175574	0	0.393	0.00171407	1	1.017
ENSG00000070444	MNT	0.539794	0	0.13	0.302327	0	0.235
ENSG00000070476	ZXDC	0.240933	0	0.321	0.157305	0	0.387
ENSG00000070495	JMJD6	0.518549	0	0.143	0.293954	0	0.241
ENSG00000070501	POLB	0.553757	0	0.121	0.391389	0	0.146
ENSG00000070526	ST6GALNAC1	0.0163671	1	0.961	0.209896	0	0.321
ENSG00000070540	WIPI1	0.199535	0	0.359	6.22162e-10	1	1.98
ENSG00000070601	FRMPD1	0.494919	0	0.156	0.26246	0	0.268
ENSG00000070610	GBA2	0.459342	0	0.175	6.31522e-15	1	1.051
ENSG00000070614	NDST1	0.37414	0	0.219	0.108541	0	0.47
ENSG00000070669	ASNS	0.446278	0	0.182	0.00643251	1	0.947
ENSG00000070718	AP3M2	0.00276601	1	0.991	6.11762e-19	1	1.078
ENSG00000070731	ST6GALNAC2	4.45772e-43	1	2.527	1.16636e-14	1	1.923
ENSG00000070756	PABPC1	0.163911	0	0.428	3.52271e-12	1	1.099
ENSG00000070759	TESK2	0.116319	0	0.502	0.00133566	1	1.256
ENSG00000070761	CFAP20	0.383463	0	0.215	0.0155318	1	0.88
ENSG00000070770	CSNK2A2	1.43102e-23	1	2.565	1.148e-50	1	3.089
ENSG00000070778	PTPN21	0.030873	1	0.958	0.305897	0	0.231
ENSG00000070785	EIF2B3	6.5898e-08	1	1.012	3.36459e-10	1	1.027
ENSG00000070808	CAMK2A	0.199701	0	0.376	0.235914	0	0.295
ENSG00000070814	TCOF1	0.305579	0	0.266	0.334726	0	0.206
ENSG00000070831	CDC42	3.73848e-41	1	2.802	2.66794e-72	1	4.394
ENSG00000070882	OSBPL3	1.62559e-06	1	1.019	0.0141398	1	0.925
ENSG00000070915	SLC12A3	0.49675	0	0.155	0.0676655	0	0.602
ENSG00000070950	RAD18	0.276968	0	0.287	0.0850137	0	0.532
ENSG00000070961	ATP2B1	0.27853	0	0.287	0.274157	0	0.262
ENSG00000071051	NCK2	0.442291	0	0.183	1.56134e-06	1	1.142
ENSG00000071054	MAP4K4	0.229275	0	0.334	0.258433	0	0.273
ENSG00000071073	MGAT4A	1.85687e-07	1	1.012	0.00219666	1	1.119
ENSG00000071082	RPL31	0.461078	0	0.174	0.387919	0	0.151
ENSG00000071127	WDR1	8.36268e-14	1	1.999	3.0726e-12	1	2.068
ENSG00000071189	SNX13	0.397445	0	0.207	0.0822843	0	0.533
ENSG00000071205	ARHGAP10	0.34262	0	0.243	0.232464	0	0.296
ENSG00000071242	RPS6KA2	0.168069	0	0.41	0.284252	0	0.249
ENSG00000071243	ING3	0.585368	0	0.093	0.233187	0	0.295
ENSG00000071246	VASH1	0.492127	0	0.157	0.168391	0	0.376
ENSG00000071282	LMCD1	0.18952	0	0.374	1.05145e-07	1	1.093
ENSG00000071462	BUD23	0.00316346	1	0.992	2.10074e-08	1	1.482
ENSG00000071537	SEL1L	0.503574	0	0.151	0.370218	0	0.173
ENSG00000071539	TRIP13	0.394463	0	0.208	0.00986299	1	0.957
ENSG00000071564	TCF3	0.307385	0	0.267	0.278204	0	0.254
ENSG00000071575	TRIB2	0.252924	0	0.305	0.232495	0	0.298
ENSG00000071626	DAZAP1	0.289146	0	0.276	0.00820332	1	0.983
ENSG00000071655	MBD3	0.28633	0	0.28	0.185772	0	0.352
ENSG00000071794	HLTF	0.443883	0	0.183	4.87581e-20	1	1.827
ENSG00000071894	CPSF1	0.0207407	1	0.861	0.261252	0	0.271
ENSG00000071909	MYO3B	0.538768	0	0.131	2.96764e-05	1	1.18
ENSG00000071967	CYBRD1	5.32127e-07	1	1.103	4.88119e-05	1	1.424
ENSG00000071991	CDH19	0.213584	0	0.341	0.404711	0	0.118
ENSG00000071994	PDCD2	0.107794	0	0.533	0.321424	0	0.218
ENSG00000072042	RDH11	0.440397	0	0.185	0.000416137	1	1.109
ENSG00000072062	PRKACA	0.522378	0	0.141	0.389546	0	0.149
ENSG00000072071	ADGRL1	0.530397	0	0.136	0.11774	0	0.454
ENSG00000072110	ACTN1	0.473255	0	0.167	1.24018e-06	1	1.693
ENSG00000072121	ZFYVE26	0.570873	0	0.108	0.396352	0	0.138
ENSG00000072134	EPN2	0.540947	0	0.13	0.414042	0	0.069
ENSG00000072135	PTPN18	1.16023e-05	1	1.909	3.32621e-06	1	2.933
ENSG00000072163	LIMS2	0.12966	0	0.471	0.000834997	1	1.389
ENSG00000072195	SPEG	0.000649986	1	1.006	0.329118	0	0.211
ENSG00000072201	LNX1	0.378938	0	0.217	0.0475888	1	0.707
ENSG00000072210	ALDH3A2	0.465257	0	0.171	6.13462e-11	1	2.634
ENSG00000072274	TFRC	0.327235	0	0.249	0.229616	0	0.301
ENSG00000072310	SREBF1	0.274502	0	0.289	0.33826	0	0.203
ENSG00000072364	AFF4	0.553441	0	0.121	5.97553e-05	1	1.012
ENSG00000072401	UBE2D1	0.521721	0	0.141	0.29618	0	0.241
ENSG00000072415	MPP5	0.506885	0	0.149	1.40044e-13	1	1.214
ENSG00000072422	RHOBTB1	0.516565	0	0.144	0.229529	0	0.303
ENSG00000072444	NA	0.605558	0	0.022	0.417147	0	0.024
ENSG00000072518	MARK2	0.196476	0	0.365	0.334035	0	0.207
ENSG00000072571	HMMR	0.382442	0	0.216	0.00513874	1	0.963
ENSG00000072609	CHFR	0.580044	0	0.099	0.415274	0	0.05
ENSG00000072657	TRHDE	0.57612	0	0.103	4.12499e-08	1	1.013
ENSG00000072682	P4HA2	0.00013977	1	1.037	1.90805e-13	1	1.048
ENSG00000072694	FCGR2B	7.05603e-26	1	1.019	0.321288	0	0.218
ENSG00000072736	NFATC3	0.477428	0	0.165	0.261547	0	0.271
ENSG00000072756	TRNT1	0.32616	0	0.248	1.92332e-10	1	2.449
ENSG00000072778	ACADVL	0.539542	0	0.13	0.00459709	1	0.973
ENSG00000072786	STK10	0.237013	0	0.321	0.262842	0	0.268
ENSG00000072803	FBXW11	0.55233	0	0.122	0.159362	0	0.408
ENSG00000072818	ACAP1	0.504892	0	0.15	0.109514	0	0.472
ENSG00000072832	CRMP1	0.0455641	1	0.717	0.0312936	1	0.829
ENSG00000072840	EVC	0.133525	0	0.465	0.00116459	1	1.018
ENSG00000072849	DERL2	0.183176	0	0.381	0.0438001	1	0.703
ENSG00000072858	SIDT1	0.078698	0	0.6	6.63528e-09	1	1.173
ENSG00000072864	NDE1	0.569911	0	0.109	7.69362e-07	1	1.464
ENSG00000072952	MRVI1	0.00265079	1	1.06	0.313708	0	0.224
ENSG00000072954	TMEM38A	0.469249	0	0.169	0.20072	0	0.337
ENSG00000072958	AP1M1	2.00928e-12	1	1.775	2.99198e-22	1	2.665
ENSG00000073008	PVR	5.12866e-06	1	1.565	2.6555e-06	1	2.528
ENSG00000073050	XRCC1	3.17145e-07	1	1.216	0.224086	0	0.309
ENSG00000073060	SCARB1	0.0717491	0	0.628	0.0238067	1	0.874
ENSG00000073111	MCM2	0.582249	0	0.097	0.128919	0	0.46
ENSG00000073146	MOV10L1	1.3216e-06	1	1.045	4.24681e-15	1	2.06
ENSG00000073150	PANX2	0.344692	0	0.238	2.24296e-30	1	2.061
ENSG00000073169	SELENOO	0.213206	0	0.346	0.0491495	1	0.684
ENSG00000073282	TP63	0.378655	0	0.217	0.236281	0	0.295
ENSG00000073331	ALPK1	0.471914	0	0.168	0.351383	0	0.192
ENSG00000073350	LLGL2	0.17431	0	0.404	2.73794e-10	1	1.084
ENSG00000073417	PDE8A	0.47999	0	0.164	0.082756	0	0.557
ENSG00000073536	NLE1	0.521891	0	0.141	0.265187	0	0.266
ENSG00000073578	SDHA	0.000370502	1	1.041	2.57366e-09	1	2.663
ENSG00000073584	SMARCE1	0.568973	0	0.11	4.27602e-07	1	1.013
ENSG00000073605	GSDMB	0.166461	0	0.405	0.301419	0	0.236
ENSG00000073614	KDM5A	0.36488	0	0.226	0.330787	0	0.209
ENSG00000073670	ADAM11	0.556163	0	0.119	0.374863	0	0.168
ENSG00000073711	PPP2R3A	0.231805	0	0.328	1.34955e-06	1	1.255
ENSG00000073712	FERMT2	0.55181	0	0.123	0.00112254	1	1.036
ENSG00000073737	DHRS9	0.464552	0	0.173	0.024911	1	0.781
ENSG00000073754	CD5L	0.539211	0	0.13	NA	NA	NA
ENSG00000073756	PTGS2	0.432466	0	0.188	0.358488	0	0.185
ENSG00000073792	IGF2BP2	0.17924	0	0.388	0.381779	0	0.16
ENSG00000073803	MAP3K13	0.560581	0	0.116	0.021435	1	0.805
ENSG00000073849	ST6GAL1	0.361051	0	0.227	0.208049	0	0.323
ENSG00000073861	TBX21	0.465176	0	0.172	0.364266	0	0.179
ENSG00000073910	FRY	0.0368524	1	0.815	0.322009	0	0.219
ENSG00000073921	PICALM	0.360218	0	0.228	0.31851	0	0.22
ENSG00000073969	NSF	0.0252586	1	0.839	1.43688e-11	1	1.008
ENSG00000074047	GLI2	0.285161	0	0.279	0.133331	0	0.428
ENSG00000074054	CLASP1	0.0913953	0	0.657	0.0287435	1	0.762
ENSG00000074071	MRPS34	0.465727	0	0.171	1.30399e-08	1	1.016
ENSG00000074181	NOTCH3	0.468225	0	0.17	0.00136778	1	1.057
ENSG00000074201	CLNS1A	0.552558	0	0.122	0.121012	0	0.449
ENSG00000074211	PPP2R2C	0.479441	0	0.164	NA	NA	NA
ENSG00000074219	TEAD2	0.0778151	0	0.628	0.0100752	1	1.031
ENSG00000074266	EED	0.397148	0	0.207	0.305765	0	0.231
ENSG00000074276	CDHR2	0.074844	0	0.648	0.0478343	1	0.69
ENSG00000074319	TSG101	0.039791	1	0.85	1.19587e-36	1	2.012
ENSG00000074356	NCBP3	0.379207	0	0.216	0.294525	0	0.241
ENSG00000074370	ATP2A3	2.97653e-06	1	1.39	0.134033	0	0.422
ENSG00000074410	CA12	0.409859	0	0.2	0.0855984	0	0.565
ENSG00000074416	MGLL	0.366312	0	0.226	0.252072	0	0.284
ENSG00000074527	NTN4	0.173043	0	0.402	9.51259e-05	1	1.215
ENSG00000074582	BCS1L	0.00031723	1	1.003	1.0571e-05	1	1.591
ENSG00000074590	NUAK1	0.359953	0	0.228	0.165119	0	0.376
ENSG00000074603	DPP8	0.00938939	1	0.961	1.78975e-10	1	1.292
ENSG00000074621	SLC24A1	0.513195	0	0.147	0.0906967	0	0.522
ENSG00000074657	ZNF532	0.407329	0	0.202	0.355103	0	0.188
ENSG00000074660	SCARF1	0.045518	1	1.005	0.23325	0	0.296
ENSG00000074695	LMAN1	0.38856	0	0.213	0.25617	0	0.274
ENSG00000074696	HACD3	0.32612	0	0.253	1.69659e-13	1	1.806
ENSG00000074706	IPCEF1	0.494571	0	0.156	0.068533	0	0.575
ENSG00000074755	ZZEF1	0.31214	0	0.259	0.0913947	0	0.52
ENSG00000074771	NOX3	0.413176	0	0.198	NA	NA	NA
ENSG00000074800	ENO1	0.0277822	1	0.867	2.91327e-07	1	1.406
ENSG00000074803	SLC12A1	0.601668	0	0.061	0.411665	0	0.089
ENSG00000074842	MYDGF	1.15663e-06	1	1.233	2.96815e-09	1	2.251
ENSG00000074855	ANO8	2.62382e-12	1	1.039	1.37991e-15	1	1.031
ENSG00000074935	TUBE1	0.315206	0	0.257	0.000776509	1	1.069
ENSG00000074964	ARHGEF10L	0.280906	0	0.285	0.105677	0	0.479
ENSG00000074966	TXK	0.576667	0	0.102	0.298521	0	0.238
ENSG00000075035	WSCD2	0.000231569	1	1.009	0.259107	0	0.271
ENSG00000075073	TACR2	0.434642	0	0.187	0.00413687	1	1.075
ENSG00000075089	ACTR6	0.482875	0	0.163	0.383396	0	0.158
ENSG00000075131	TIPIN	5.44771e-22	1	1.015	9.69643e-34	1	2.768
ENSG00000075142	SRI	0.50416	0	0.152	0.256626	0	0.274
ENSG00000075151	EIF4G3	0.522962	0	0.141	0.283302	0	0.251
ENSG00000075188	NUP37	0.560272	0	0.116	0.365051	0	0.178
ENSG00000075213	SEMA3A	0.492077	0	0.157	0.391652	0	0.145
ENSG00000075218	GTSE1	0.24486	0	0.314	0.0644765	0	0.596
ENSG00000075223	SEMA3C	9.86749e-09	1	1.143	0.325234	0	0.214
ENSG00000075234	TTC38	5.83896e-49	1	2.528	2.44547e-98	1	5.667
ENSG00000075239	ACAT1	1.72311e-06	1	1.397	1.83769e-32	1	2.117
ENSG00000075240	GRAMD4	0.300964	0	0.268	0.202166	0	0.329
ENSG00000075275	CELSR1	0.230522	0	0.331	0.0404334	1	0.761
ENSG00000075290	WNT8B	0.54046	0	0.13	0.390182	0	0.148
ENSG00000075292	ZNF638	0.397398	0	0.209	0.137789	0	0.416
ENSG00000075303	SLC25A40	0.573641	0	0.106	0.315943	0	0.222
ENSG00000075336	TIMM21	0.362962	0	0.226	0.000575768	1	1.147
ENSG00000075340	ADD2	0.431481	0	0.189	NA	NA	NA
ENSG00000075391	RASAL2	0.112167	0	0.505	0.084357	0	0.539
ENSG00000075399	VPS9D1	0.349444	0	0.234	0.0129473	1	0.897
ENSG00000075407	ZNF37A	0.243405	0	0.315	0.000204308	1	1.039
ENSG00000075413	MARK3	0.130969	0	0.537	0.000596261	1	1.086
ENSG00000075415	SLC25A3	3.47628e-05	1	1.052	3.30879e-08	1	1.137
ENSG00000075420	FNDC3B	3.25597e-14	1	1.018	6.97835e-15	1	1.448
ENSG00000075426	FOSL2	0.49828	0	0.154	0.129741	0	0.429
ENSG00000075539	FRYL	0.540209	0	0.13	0.39106	0	0.146
ENSG00000075568	TMEM131	0.188336	0	0.374	0.373213	0	0.17
ENSG00000075618	FSCN1	0.262445	0	0.296	0.133585	0	0.422
ENSG00000075624	ACTB	0.329926	0	0.247	0.202333	0	0.329
ENSG00000075643	MOCOS	0.100215	0	0.576	1.25858e-05	1	2.041
ENSG00000075651	PLD1	2.02089e-05	1	1.047	1.54689e-24	1	1.077
ENSG00000075673	ATP12A	0.26334	0	0.295	0.000287838	1	1.575
ENSG00000075702	WDR62	1.07631e-28	1	1.079	0.34581	0	0.197
ENSG00000075711	DLG1	0.50216	0	0.153	0.130847	0	0.428
ENSG00000075785	RAB7A	0.481407	0	0.163	0.0228633	1	0.798
ENSG00000075790	BCAP29	0.380688	0	0.216	0.30481	0	0.233
ENSG00000075826	SEC31B	0.441401	0	0.184	0.31731	0	0.221
ENSG00000075856	SART3	0.251512	0	0.31	0.238282	0	0.291
ENSG00000075884	ARHGAP15	0.538997	0	0.13	0.367902	0	0.176
ENSG00000075891	PAX2	0.513376	0	0.146	1.18272e-05	1	1.384
ENSG00000075914	EXOSC7	4.43504e-05	1	2.208	1.26785e-16	1	1.556
ENSG00000075945	KIFAP3	0.521844	0	0.141	0.30542	0	0.231
ENSG00000075975	MKRN2	0.366781	0	0.225	3.24781e-23	1	1.432
ENSG00000076003	MCM6	3.76168e-05	1	1.508	0.220744	0	0.31
ENSG00000076043	REXO2	0.0110314	1	0.925	1.39496e-14	1	2.13
ENSG00000076053	RBM7	0.573099	0	0.106	0.376208	0	0.167
ENSG00000076067	RBMS2	0.568661	0	0.11	0.0223473	1	0.826
ENSG00000076108	BAZ2A	0.434534	0	0.187	0.00222094	1	0.994
ENSG00000076201	PTPN23	0.601683	0	0.061	0.179447	0	0.355
ENSG00000076242	MLH1	0.337896	0	0.244	0.0260683	1	0.925
ENSG00000076248	UNG	0.0290776	1	1.044	5.71406e-05	1	1.046
ENSG00000076258	FMO4	1.1681e-17	1	1.066	2.37847e-103	1	2.601
ENSG00000076321	KLHL20	0.467846	0	0.171	0.278329	0	0.258
ENSG00000076344	RGS11	0.0299849	1	0.813	0.221034	0	0.308
ENSG00000076351	SLC46A1	0.5921	0	0.083	0.35524	0	0.188
ENSG00000076356	PLXNA2	0.391703	0	0.21	0.1129	0	0.467
ENSG00000076382	SPAG5	0.601475	0	0.061	0.0404044	1	0.716
ENSG00000076513	ANKRD13A	0.545667	0	0.126	0.397856	0	0.135
ENSG00000076554	TPD52	0.246109	0	0.316	6.71845e-07	1	2.321
ENSG00000076555	ACACB	2.30987e-24	1	1.012	0.179076	0	0.357
ENSG00000076604	TRAF4	0.589981	0	0.087	0.000247607	1	1.011
ENSG00000076641	PAG1	0.25743	0	0.305	0.118558	0	0.448
ENSG00000076650	GPATCH1	4.34754e-05	1	1.018	3.2679e-19	1	1.881
ENSG00000076662	ICAM3	0.347308	0	0.235	2.87998e-07	1	2.16
ENSG00000076685	NT5C2	0.000364623	1	1.178	0.0116533	1	1.043
ENSG00000076706	MCAM	0.240375	0	0.318	0.388095	0	0.151
ENSG00000076826	CAMSAP3	0.172524	0	0.398	0.177845	0	0.358
ENSG00000076864	RAP1GAP	0.430669	0	0.189	7.78217e-05	1	1.255
ENSG00000076924	XAB2	4.94064e-48	1	2.967	2.86781e-85	1	3.689
ENSG00000076928	ARHGEF1	0.588744	0	0.088	0.392989	0	0.143
ENSG00000076944	STXBP2	2.7779e-05	1	1.074	8.65597e-27	1	1.513
ENSG00000076984	MAP2K7	0.20789	0	0.353	0.0562272	0	0.627
ENSG00000077009	NMRK2	0.394352	0	0.208	0.193879	0	0.338
ENSG00000077044	DGKD	0.419025	0	0.196	0.372537	0	0.171
ENSG00000077063	CTTNBP2	1.48973e-06	1	1.02	0.396358	0	0.137
ENSG00000077092	RARB	0.52101	0	0.141	0.304926	0	0.231
ENSG00000077097	TOP2B	0.236451	0	0.32	0.0729128	0	0.573
ENSG00000077147	TM9SF3	0.441111	0	0.185	0.11506	0	0.487
ENSG00000077150	NFKB2	0.57653	0	0.103	0.377237	0	0.166
ENSG00000077152	UBE2T	0.599085	0	0.069	0.0747314	0	0.582
ENSG00000077157	PPP1R12B	0.595461	0	0.077	0.392813	0	0.143
ENSG00000077232	DNAJC10	0.248051	0	0.324	0.322289	0	0.218
ENSG00000077235	GTF3C1	0.558471	0	0.117	0.398184	0	0.134
ENSG00000077238	IL4R	0.0246084	1	0.852	0.296261	0	0.239
ENSG00000077254	USP33	0.60161	0	0.061	0.154928	0	0.392
ENSG00000077312	SNRPA	0.477512	0	0.166	0.271766	0	0.261
ENSG00000077327	SPAG6	0.584579	0	0.094	0.370286	0	0.174
ENSG00000077348	EXOSC5	0.413676	0	0.198	1.60337e-10	1	1.03
ENSG00000077380	DYNC1I2	0.580571	0	0.099	5.31053e-40	1	1.063
ENSG00000077420	APBB1IP	0.0373194	1	0.755	3.047e-16	1	1.077
ENSG00000077454	LRCH4	2.19701e-06	1	1.025	0.000212984	1	1.004
ENSG00000077458	FAM76B	0.0142747	1	0.955	0.326661	0	0.215
ENSG00000077463	SIRT6	0.488484	0	0.159	0.118521	0	0.452
ENSG00000077498	TYR	0.365665	0	0.227	NA	NA	NA
ENSG00000077514	POLD3	0.40787	0	0.202	0.0722422	0	0.629
ENSG00000077522	ACTN2	0.445346	0	0.182	0.326837	0	0.213
ENSG00000077549	CAPZB	1.64424e-10	1	1.639	2.20396e-09	1	1.04
ENSG00000077585	GPR137B	0.345036	0	0.237	0.0111697	1	0.929
ENSG00000077616	NAALAD2	0.0170186	1	0.895	0.0316579	1	0.734
ENSG00000077684	JADE1	0.334463	0	0.247	0.116847	0	0.452
ENSG00000077782	FGFR1	0.117092	0	0.503	0.171439	0	0.374
ENSG00000077942	FBLN1	0.300131	0	0.269	0.131741	0	0.425
ENSG00000077943	ITGA8	0.539651	0	0.13	0.291131	0	0.244
ENSG00000077984	CST7	0.341961	0	0.239	0.186495	0	0.346
ENSG00000078018	MAP2	0.460346	0	0.174	0.226226	0	0.305
ENSG00000078043	PIAS2	0.551676	0	0.123	0.317405	0	0.223
ENSG00000078053	AMPH	1.03075e-05	1	1.038	0.235038	0	0.296
ENSG00000078070	MCCC1	4.68172e-05	1	1.026	2.94837e-14	1	2.009
ENSG00000078081	LAMP3	0.396209	0	0.208	0.254167	0	0.279
ENSG00000078098	FAP	0.569566	0	0.109	0.398871	0	0.133
ENSG00000078114	NEBL	0.0275639	1	0.812	0.329184	0	0.211
ENSG00000078124	ACER3	0.128114	0	0.476	9.70885e-19	1	1.312
ENSG00000078140	UBE2K	0.564772	0	0.113	8.88602e-05	1	1.008
ENSG00000078142	PIK3C3	0.564754	0	0.113	0.000355858	1	1.068
ENSG00000078177	N4BP2	0.00292948	1	0.989	0.0190185	1	0.852
ENSG00000078237	TIGAR	0.0889897	0	0.655	2.00962e-10	1	2.245
ENSG00000078246	TULP3	0.511547	0	0.147	4.30274e-53	1	2.366
ENSG00000078269	SYNJ2	0.000171145	1	1.742	0.0438601	1	0.764
ENSG00000078295	ADCY2	0.347717	0	0.236	0.0605767	0	0.608
ENSG00000078304	PPP2R5C	0.465607	0	0.171	0.211841	0	0.325
ENSG00000078319	NA	0.587323	0	0.09	9.18819e-74	1	1.969
ENSG00000078328	RBFOX1	0.40526	0	0.202	0.302256	0	0.234
ENSG00000078369	GNB1	0.512198	0	0.147	0.305685	0	0.231
ENSG00000078399	HOXA9	0.531944	0	0.135	2.70481e-05	1	1.852
ENSG00000078401	EDN1	0.184199	0	0.379	0.316743	0	0.221
ENSG00000078403	MLLT10	0.594186	0	0.079	0.371408	0	0.173
ENSG00000078487	ZCWPW1	0.117866	0	0.497	0.321857	0	0.219
ENSG00000078579	FGF20	0.197924	0	0.361	NA	NA	NA
ENSG00000078618	NRDC	1.63764e-06	1	1.067	0.000644587	1	1.054
ENSG00000078668	VDAC3	0.565594	0	0.112	0.306795	0	0.232
ENSG00000078674	PCM1	0.265867	0	0.296	0.214842	0	0.316
ENSG00000078687	TNRC6C	0.418089	0	0.196	0.0525935	0	0.64
ENSG00000078699	CBFA2T2	0.499432	0	0.154	0.0289181	1	0.762
ENSG00000078725	BRINP1	0.53089	0	0.136	8.28092e-25	1	1.067
ENSG00000078747	ITCH	0.0214587	1	0.842	3.28729e-15	1	1.012
ENSG00000078795	PKD2L2	0.586924	0	0.091	0.378174	0	0.164
ENSG00000078804	TP53INP2	0.130662	0	0.491	0.104784	0	0.489
ENSG00000078808	SDF4	0.430448	0	0.19	0.0334814	1	0.726
ENSG00000078814	MYH7B	0.520102	0	0.142	2.19845e-24	1	1.218
ENSG00000078900	TP73	0.253967	0	0.305	0.206354	0	0.327
ENSG00000078902	TOLLIP	0.368966	0	0.224	0.0263524	1	0.793
ENSG00000078967	UBE2D4	0.18124	0	0.397	0.00112949	1	2.153
ENSG00000079101	CLUL1	1.24428e-14	1	1.112	7.4587e-11	1	3.643
ENSG00000079102	RUNX1T1	0.589334	0	0.087	0.401254	0	0.127
ENSG00000079112	CDH17	0.0753919	0	0.607	0.00711826	1	1.077
ENSG00000079134	THOC1	0.519773	0	0.142	0.30968	0	0.229
ENSG00000079150	FKBP7	3.05324e-10	1	1.008	0.00011975	1	1.98
ENSG00000079156	OSBPL6	0.0169658	1	0.893	7.11771e-07	1	2.284
ENSG00000079215	SLC1A3	0.473308	0	0.168	0.334652	0	0.206
ENSG00000079246	XRCC5	0.129125	0	0.473	0.078994	0	0.556
ENSG00000079257	LXN	3.59806e-07	1	1.05	4.81664e-06	1	1.972
ENSG00000079263	SP140	0.492754	0	0.157	0.342576	0	0.199
ENSG00000079277	MKNK1	0.431081	0	0.189	0.105379	0	0.476
ENSG00000079308	TNS1	0.253232	0	0.306	0.065789	0	0.628
ENSG00000079313	REXO1	0.222664	0	0.333	0.213503	0	0.32
ENSG00000079332	SAR1A	7.81639e-36	1	1.736	2.10856e-85	1	5.044
ENSG00000079335	CDC14A	0.278071	0	0.288	0.0221767	1	0.84
ENSG00000079337	RAPGEF3	0.129065	0	0.546	1.3544e-28	1	1.457
ENSG00000079385	CEACAM1	0.555442	0	0.12	0.00955759	1	0.901
ENSG00000079387	SENP1	0.499057	0	0.154	0.368379	0	0.175
ENSG00000079393	DUSP13	0.597809	0	0.072	NA	NA	NA
ENSG00000079432	CIC	0.600382	0	0.065	0.363623	0	0.181
ENSG00000079435	LIPE	0.54751	0	0.126	0.366661	0	0.177
ENSG00000079459	FDFT1	0.169583	0	0.4	3.06712e-18	1	3.654
ENSG00000079462	PAFAH1B3	0.47255	0	0.169	0.0011528	1	1.098
ENSG00000079557	AFM	0.0925436	0	0.556	7.11672e-17	1	2.169
ENSG00000079616	KIF22	0.517438	0	0.144	0.248863	0	0.289
ENSG00000079689	SCGN	0.46508	0	0.172	0.317945	0	0.22
ENSG00000079691	CARMIL1	7.35803e-06	1	1.871	6.47662e-57	1	3.45
ENSG00000079739	PGM1	0.525607	0	0.138	0.026258	1	0.841
ENSG00000079785	DDX1	2.57097e-05	1	1.015	1.10089e-14	1	1.938
ENSG00000079805	DNM2	0.386195	0	0.212	0.0227984	1	0.804
ENSG00000079819	EPB41L2	0.0457028	1	0.716	0.0501918	0	0.795
ENSG00000079841	RIMS1	0.514393	0	0.145	0.39231	0	0.144
ENSG00000079931	MOXD1	0.555147	0	0.12	0.256759	0	0.274
ENSG00000079950	STX7	0.28322	0	0.283	1.64807e-09	1	2.061
ENSG00000079974	RABL2B	0.437657	0	0.188	0.125844	0	0.441
ENSG00000079999	KEAP1	0.408573	0	0.202	0.253305	0	0.278
ENSG00000080007	DDX43	0.00387349	1	1.091	4.37138e-06	1	2.126
ENSG00000080031	PTPRH	0.343488	0	0.238	0.227849	0	0.302
ENSG00000080166	DCT	0.0867092	0	0.589	0.355221	0	0.188
ENSG00000080189	SLC35C2	0.504497	0	0.151	0.289105	0	0.247
ENSG00000080200	CRYBG3	0.488896	0	0.16	0.378554	0	0.165
ENSG00000080224	EPHA6	0.507705	0	0.149	2.92973e-33	1	2.353
ENSG00000080293	SCTR	0.299412	0	0.269	0.075017	0	0.569
ENSG00000080298	RFX3	0.513655	0	0.146	0.309164	0	0.228
ENSG00000080345	RIF1	0.324639	0	0.25	0.000271203	1	1.037
ENSG00000080371	RAB21	0.0696677	0	0.632	1.24482e-08	1	1.091
ENSG00000080493	SLC4A4	0.478429	0	0.166	0.302416	0	0.234
ENSG00000080503	SMARCA2	0.268248	0	0.295	0.310475	0	0.226
ENSG00000080546	SESN1	0.520573	0	0.142	0.314149	0	0.224
ENSG00000080603	SRCAP	0.588418	0	0.089	0.372447	0	0.172
ENSG00000080608	PUM3	0.365804	0	0.225	0.0765908	0	0.562
ENSG00000080709	KCNN2	0.221127	0	0.381	5.84424e-19	1	2.038
ENSG00000080802	CNOT4	0.554735	0	0.12	0.239585	0	0.291
ENSG00000080815	PSEN1	0.451731	0	0.179	0.000275493	1	1.457
ENSG00000080819	CPOX	0.503211	0	0.152	0.356788	0	0.187
ENSG00000080822	CLDND1	0.545172	0	0.127	0.390906	0	0.147
ENSG00000080823	MOK	0.000148517	1	1.007	4.62704e-36	1	1.365
ENSG00000080824	HSP90AA1	0.451249	0	0.179	0.211211	0	0.32
ENSG00000080839	RBL1	0.265072	0	0.295	0.406217	0	0.113
ENSG00000080845	DLGAP4	0.600352	0	0.065	0.396751	0	0.137
ENSG00000080854	IGSF9B	0.484878	0	0.161	0.345619	0	0.196
ENSG00000080947	CROCCP3	0.473571	0	0.168	0.309724	0	0.227
ENSG00000080986	NDC80	0.141781	0	0.469	0.260986	0	0.271
ENSG00000081014	AP4E1	0.404926	0	0.203	0.368402	0	0.176
ENSG00000081019	RSBN1	0.105969	0	0.526	0.408938	0	0.104
ENSG00000081026	MAGI3	4.17392e-09	1	1.069	0.387448	0	0.152
ENSG00000081041	CXCL2	0.285071	0	0.281	0.215884	0	0.32
ENSG00000081051	AFP	0.565562	0	0.112	0.0421022	1	0.701
ENSG00000081052	COL4A4	0.371581	0	0.222	0.213438	0	0.317
ENSG00000081059	TCF7	0.525975	0	0.139	0.318561	0	0.221
ENSG00000081087	OSTM1	0.508851	0	0.149	0.292664	0	0.243
ENSG00000081138	CDH7	0.469092	0	0.17	NA	NA	NA
ENSG00000081148	IMPG2	0.144623	0	0.442	NA	NA	NA
ENSG00000081154	PCNP	0.531984	0	0.135	0.117628	0	0.457
ENSG00000081177	EXD2	0.161934	0	0.414	0.0528202	0	0.651
ENSG00000081181	ARG2	0.174827	0	0.399	0.0495591	1	0.689
ENSG00000081189	MEF2C	0.601758	0	0.06	0.292016	0	0.243
ENSG00000081237	PTPRC	0.479464	0	0.164	0.307472	0	0.229
ENSG00000081248	CACNA1S	2.36717e-22	1	2.146	NA	NA	NA
ENSG00000081277	PKP1	0.354426	0	0.231	0.225078	0	0.305
ENSG00000081307	UBA5	0.404987	0	0.205	0.256975	0	0.274
ENSG00000081320	STK17B	0.012621	1	0.934	0.00418447	1	1.257
ENSG00000081377	CDC14B	0.574254	0	0.104	0.0639604	0	0.595
ENSG00000081386	ZNF510	0.416467	0	0.199	0.148478	0	0.404
ENSG00000081479	LRP2	0.2138	0	0.345	0.000171139	1	1.067
ENSG00000081665	ZNF506	3.84981e-30	1	2.055	2.95391e-40	1	2.569
ENSG00000081692	JMJD4	0.399668	0	0.206	0.0575536	0	0.619
ENSG00000081721	DUSP12	0.0337462	1	0.819	6.71569e-05	1	1.383
ENSG00000081760	AACS	0.405911	0	0.203	3.40576e-07	1	1.029
ENSG00000081791	DELE1	0.0123389	1	1.109	2.16697e-13	1	2.795
ENSG00000081800	SLC13A1	0.461135	0	0.174	0.0911743	0	0.517
ENSG00000081803	CADPS2	0.535471	0	0.133	5.55352e-10	1	1.01
ENSG00000081818	PCDHB4	0.558408	0	0.117	0.163049	0	0.393
ENSG00000081842	PCDHA6	0.427446	0	0.191	0.401758	0	0.125
ENSG00000081853	PCDHGA2	0.284169	0	0.28	0.346735	0	0.196
ENSG00000081870	HSPB11	5.22737e-08	1	2.17	0.0713224	0	0.58
ENSG00000081913	PHLPP1	0.544361	0	0.127	0.39438	0	0.141
ENSG00000081923	ATP8B1	4.34806e-07	1	1.072	0.123496	0	0.45
ENSG00000081985	IL12RB2	0.264453	0	0.297	0.192076	0	0.351
ENSG00000082014	SMARCD3	0.146456	0	0.438	0.152974	0	0.418
ENSG00000082068	WDR70	0.464897	0	0.172	0.3511	0	0.192
ENSG00000082074	FYB1	0.454525	0	0.177	0.00537795	1	1.102
ENSG00000082146	STRADB	0.592967	0	0.081	3.10496e-06	1	1.01
ENSG00000082153	BZW1	0.55731	0	0.118	0.339455	0	0.202
ENSG00000082175	PGR	0.000944116	1	1.044	0.357044	0	0.187
ENSG00000082196	C1QTNF3	1.44477e-12	1	2.003	0.00573328	1	0.942
ENSG00000082212	ME2	0.00695065	1	0.957	0.00157781	1	1.071
ENSG00000082213	C5orf22	0.0034254	1	1.352	3.66275e-15	1	2.108
ENSG00000082258	CCNT2	0.56095	0	0.116	0.335145	0	0.206
ENSG00000082269	FAM135A	0.385461	0	0.213	0.289464	0	0.246
ENSG00000082293	COL19A1	0.416307	0	0.198	1.20562e-07	1	2.233
ENSG00000082397	EPB41L3	0.48146	0	0.163	5.6057e-13	1	1.079
ENSG00000082438	COBLL1	8.69107e-07	1	1.009	0.00468537	1	1.142
ENSG00000082482	KCNK2	0.000787293	1	1.006	0.0026281	1	1.243
ENSG00000082497	SERTAD4	0.474879	0	0.167	0.0899991	0	0.539
ENSG00000082512	TRAF5	0.138815	0	0.454	0.206593	0	0.326
ENSG00000082515	MRPL22	0.545547	0	0.126	0.367856	0	0.176
ENSG00000082516	GEMIN5	0.586006	0	0.092	0.326183	0	0.213
ENSG00000082641	NFE2L1	0.178428	0	0.395	1.70427e-07	1	1.768
ENSG00000082684	SEMA5B	0.203895	0	0.354	0.2026	0	0.33
ENSG00000082701	GSK3B	0.0263789	1	0.815	0.144392	0	0.411
ENSG00000082781	ITGB5	1.71075e-06	1	1.326	0.0844663	0	0.527
ENSG00000082805	ERC1	0.13727	0	0.458	0.293246	0	0.242
ENSG00000082898	XPO1	0.426873	0	0.192	3.5132e-09	1	1.049
ENSG00000082929	LINC01587	0.468304	0	0.17	0.0727388	0	0.561
ENSG00000082996	RNF13	0.320647	0	0.254	0.00722888	1	0.96
ENSG00000083067	TRPM3	0.584682	0	0.094	0.368289	0	0.175
ENSG00000083093	PALB2	0.540296	0	0.13	0.283526	0	0.251
ENSG00000083097	DOP1A	0.085572	0	0.579	0.24181	0	0.289
ENSG00000083099	LYRM2	0.128708	0	0.489	7.83439e-09	1	1.175
ENSG00000083123	BCKDHB	0.490291	0	0.159	1.27333e-05	1	1.911
ENSG00000083168	KAT6A	0.523658	0	0.14	0.388284	0	0.151
ENSG00000083223	TUT7	0.544653	0	0.127	0.403337	0	0.122
ENSG00000083290	ULK2	0.11122	0	0.582	0.000194342	1	1.808
ENSG00000083307	GRHL2	0.0144625	1	0.907	5.43289e-38	1	2.092
ENSG00000083312	TNPO1	0.488426	0	0.16	0.397254	0	0.136
ENSG00000083444	PLOD1	0.060512	0	0.683	1.82269e-10	1	2.135
ENSG00000083454	P2RX5	0.0186384	1	1.087	0.29637	0	0.239
ENSG00000083457	ITGAE	0.317877	0	0.255	0.054647	0	0.623
ENSG00000083520	DIS3	0.590393	0	0.086	0.40505	0	0.117
ENSG00000083535	PIBF1	0.13513	0	0.473	0.00150791	1	1.012
ENSG00000083544	TDRD3	3.90638e-06	1	1.052	6.86097e-07	1	1.052
ENSG00000083635	NUFIP1	0.596972	0	0.074	0.0149475	1	0.853
ENSG00000083642	PDS5B	0.586909	0	0.091	0.364822	0	0.178
ENSG00000083720	OXCT1	0.538386	0	0.131	0.121606	0	0.445
ENSG00000083799	CYLD	0.470002	0	0.169	0.160366	0	0.39
ENSG00000083807	SLC27A5	0.0478885	1	0.708	0.000507597	1	1.052
ENSG00000083812	ZNF324	0.515581	0	0.145	0.206328	0	0.327
ENSG00000083814	ZNF671	0.591291	0	0.084	0.0882012	0	0.517
ENSG00000083817	ZNF416	0.504674	0	0.151	0.410974	0	0.094
ENSG00000083828	ZNF586	0.096596	0	0.543	8.48857e-08	1	1.171
ENSG00000083838	ZNF446	0.389285	0	0.211	0.121272	0	0.446
ENSG00000083844	ZNF264	0.287674	0	0.28	0.246256	0	0.284
ENSG00000083845	RPS5	0.35361	0	0.232	3.29958e-11	1	1.101
ENSG00000083857	FAT1	0.182949	0	0.385	0.148551	0	0.397
ENSG00000083896	YTHDC1	0.561738	0	0.115	0.396676	0	0.137
ENSG00000083937	CHMP2B	0.444582	0	0.183	5.38844e-22	1	2.727
ENSG00000084070	SMAP2	0.330949	0	0.246	0.324039	0	0.215
ENSG00000084072	PPIE	0.487881	0	0.16	0.0361646	1	0.858
ENSG00000084073	ZMPSTE24	0.577913	0	0.102	0.0111847	1	1.337
ENSG00000084090	STARD7	0.214123	0	0.359	0.0190576	1	0.831
ENSG00000084092	NOA1	0.0136733	1	1.188	0.0525288	0	0.655
ENSG00000084093	REST	0.281951	0	0.282	0.167468	0	0.372
ENSG00000084110	HAL	0.433894	0	0.188	0.292855	0	0.243
ENSG00000084112	SSH1	0.466777	0	0.171	0.276299	0	0.256
ENSG00000084207	GSTP1	2.25174e-05	1	1.735	1.35915e-11	1	2.314
ENSG00000084234	APLP2	0.243053	0	0.315	0.0207459	1	0.981
ENSG00000084444	FAM234B	0.544897	0	0.127	0.319944	0	0.219
ENSG00000084453	SLCO1A2	0.544791	0	0.127	0.10393	0	0.478
ENSG00000084463	WBP11	0.527278	0	0.138	0.280973	0	0.254
ENSG00000084623	EIF3I	0.318367	0	0.259	0.0575869	0	0.706
ENSG00000084628	NKAIN1	0.411301	0	0.2	0.265462	0	0.266
ENSG00000084636	COL16A1	0.287838	0	0.277	0.118931	0	0.487
ENSG00000084652	TXLNA	0.561937	0	0.115	0.399242	0	0.132
ENSG00000084674	APOB	0.577123	0	0.102	0.0115271	1	0.913
ENSG00000084676	NCOA1	0.571725	0	0.107	0.299086	0	0.238
ENSG00000084693	AGBL5	0.553306	0	0.121	0.176021	0	0.373
ENSG00000084710	EFR3B	0.556737	0	0.119	0.278544	0	0.254
ENSG00000084731	KIF3C	0.540909	0	0.129	0.25116	0	0.28
ENSG00000084733	RAB10	0.246658	0	0.313	6.55346e-06	1	1.026
ENSG00000084754	HADHA	0.568348	0	0.11	0.295665	0	0.241
ENSG00000084764	MAPRE3	3.14431e-05	1	1.009	0.394346	0	0.142
ENSG00000084774	CAD	0.574145	0	0.105	0.00577549	1	0.945
ENSG00000085063	CD59	0.00340635	1	1.108	7.1527e-11	1	2.292
ENSG00000085117	CD82	0.2192	0	0.338	0.00340296	1	1.027
ENSG00000085231	AK6	0.526825	0	0.138	0.016941	1	0.994
ENSG00000085265	FCN1	0.00532609	1	0.987	0.0441011	1	0.683
ENSG00000085274	MYNN	0.588019	0	0.089	0.109626	0	0.467
ENSG00000085276	MECOM	0.434301	0	0.187	0.126884	0	0.441
ENSG00000085365	SCAMP1	2.50004e-06	1	1.013	0.260455	0	0.271
ENSG00000085377	PREP	0.171487	0	0.406	0.0152294	1	0.949
ENSG00000085382	HACE1	0.60146	0	0.062	2.32519e-08	1	1.029
ENSG00000085415	SEH1L	0.00557397	1	1.138	0.0131757	1	0.879
ENSG00000085433	WDR47	0.193849	0	0.366	0.346903	0	0.195
ENSG00000085449	WDFY1	0.47761	0	0.165	6.09412e-08	1	1.938
ENSG00000085465	OVGP1	0.0577093	0	0.673	7.32578e-24	1	3.012
ENSG00000085491	SLC25A24	0.199091	0	0.36	1.8212e-35	1	2.208
ENSG00000085511	MAP3K4	0.397648	0	0.207	0.0992229	0	0.496
ENSG00000085514	PILRA	0.00745771	1	0.936	0.348392	0	0.195
ENSG00000085552	IGSF9	0.23746	0	0.402	0.0725259	0	0.567
ENSG00000085563	ABCB1	0.602653	0	0.054	0.176267	0	0.364
ENSG00000085644	ZNF213	0.46339	0	0.172	0.290783	0	0.245
ENSG00000085662	AKR1B1	0.181866	0	0.382	0.00220877	1	1.175
ENSG00000085719	CPNE3	0.111043	0	0.509	0.000670077	1	1.021
ENSG00000085721	RRN3	0.00356057	1	0.977	3.30965e-12	1	2.032
ENSG00000085733	CTTN	8.74677e-09	1	1.055	1.82895e-62	1	2.668
ENSG00000085741	WNT11	0.456916	0	0.176	0.179628	0	0.36
ENSG00000085760	MTIF2	9.95212e-07	1	1.018	0.158859	0	0.397
ENSG00000085788	DDHD2	0.582668	0	0.097	0.393295	0	0.143
ENSG00000085831	TTC39A	0.461677	0	0.173	0.272054	0	0.26
ENSG00000085832	EPS15	0.359627	0	0.231	0.0783826	0	0.577
ENSG00000085840	ORC1	0.590908	0	0.085	0.39173	0	0.146
ENSG00000085871	MGST2	0.0454214	1	0.768	0.0397395	1	0.876
ENSG00000085872	CHERP	0.437565	0	0.186	0.360776	0	0.183
ENSG00000085978	ATG16L1	0.395989	0	0.207	2.19856e-05	1	1.016
ENSG00000085982	USP40	0.00161919	1	2.132	7.93728e-07	1	2.189
ENSG00000085998	POMGNT1	0.59354	0	0.08	0.000290048	1	1.036
ENSG00000085999	RAD54L	0.602054	0	0.059	0.410951	0	0.094
ENSG00000086015	MAST2	0.593496	0	0.08	0.00211255	1	0.977
ENSG00000086061	DNAJA1	0.406319	0	0.202	9.13195e-07	1	1.037
ENSG00000086062	B4GALT1	1.11258e-30	1	3.791	2.51466e-75	1	5.118
ENSG00000086065	CHMP5	0.540579	0	0.129	0.165083	0	0.375
ENSG00000086102	NFX1	5.1508e-09	1	1.016	6.62519e-11	1	1.058
ENSG00000086159	AQP6	0.0614912	0	0.654	0.164798	0	0.377
ENSG00000086189	DIMT1	0.564835	0	0.113	0.3865	0	0.153
ENSG00000086200	IPO11	0.135665	0	0.472	0.386853	0	0.153
ENSG00000086205	FOLH1	0.278805	0	0.283	4.33571e-17	1	2.095
ENSG00000086232	EIF2AK1	1.95211e-05	1	1.013	4.53767e-05	1	1.016
ENSG00000086289	EPDR1	0.516085	0	0.145	1.84128e-11	1	1.57
ENSG00000086300	SNX10	0.000527227	1	1.969	0.23409	0	0.298
ENSG00000086475	SEPHS1	0.417945	0	0.196	0.000370379	1	1.335
ENSG00000086504	MRPL28	0.171025	0	0.399	6.39338e-05	1	2.75
ENSG00000086506	HBQ1	0.43211	0	0.188	NA	NA	NA
ENSG00000086544	ITPKC	0.556086	0	0.119	0.0204986	1	0.829
ENSG00000086548	CEACAM6	0.553309	0	0.121	NA	NA	NA
ENSG00000086570	FAT2	0.546917	0	0.125	0.272608	0	0.259
ENSG00000086589	RBM22	0.476881	0	0.166	0.245096	0	0.287
ENSG00000086598	TMED2	0.00169845	1	1.891	5.59484e-05	1	1.023
ENSG00000086619	ERO1B	0.0762704	0	0.605	9.25081e-10	1	1.042
ENSG00000086666	ZFAND6	0.504883	0	0.151	0.311051	0	0.226
ENSG00000086696	HSD17B2	0.0153467	1	0.91	0.00204986	1	1.022
ENSG00000086730	LAT2	0.17264	0	0.396	0.381002	0	0.161
ENSG00000086827	ZW10	0.566226	0	0.112	0.327591	0	0.214
ENSG00000086848	ALG9	0.584727	0	0.094	0.389985	0	0.149
ENSG00000086967	MYBPC2	0.402593	0	0.204	0.29028	0	0.244
ENSG00000086991	NOX4	0.390536	0	0.211	0.0224115	1	0.863
ENSG00000087008	ACOX3	0.00774128	1	1.075	9.56171e-07	1	2.043
ENSG00000087053	MTMR2	0.501342	0	0.152	0.0291685	1	0.837
ENSG00000087074	PPP1R15A	2.06878e-07	1	1.045	0.0421907	1	0.689
ENSG00000087076	HSD17B14	1.8451e-10	1	1.535	6.5507e-08	1	2.624
ENSG00000087077	TRIP6	0.181923	0	0.391	1.1433e-12	1	1.166
ENSG00000087085	ACHE	0.340762	0	0.241	0.298476	0	0.238
ENSG00000087086	FTL	0.365874	0	0.225	0.0731292	0	0.611
ENSG00000087087	SRRT	0.221498	0	0.334	0.243709	0	0.288
ENSG00000087088	BAX	0.422724	0	0.193	0.275129	0	0.256
ENSG00000087095	NLK	0.595463	0	0.077	0.399954	0	0.13
ENSG00000087111	PIGS	0.586879	0	0.091	0.00125244	1	1.02
ENSG00000087116	ADAMTS2	0.446397	0	0.181	0.276641	0	0.255
ENSG00000087152	ATXN7L3	0.569192	0	0.109	0.292474	0	0.244
ENSG00000087157	PGS1	0.455798	0	0.176	3.85091e-08	1	1.071
ENSG00000087191	PSMC5	0.129006	0	0.481	2.321e-12	1	2.836
ENSG00000087206	UIMC1	0.569785	0	0.109	0.280175	0	0.253
ENSG00000087237	CETP	0.287405	0	0.278	2.3512e-12	1	1.339
ENSG00000087245	MMP2	0.479931	0	0.164	0.141539	0	0.423
ENSG00000087250	MT3	0.513372	0	0.146	0.309295	0	0.227
ENSG00000087253	LPCAT2	0.0155164	1	0.936	3.83638e-27	1	3.04
ENSG00000087258	GNAO1	0.545495	0	0.126	0.380148	0	0.162
ENSG00000087263	OGFOD1	0.549952	0	0.123	0.0200711	1	1.053
ENSG00000087266	SH3BP2	0.0110712	1	0.929	0.111821	0	0.464
ENSG00000087269	NOP14	0.369954	0	0.224	7.36802e-05	1	1.029
ENSG00000087274	ADD1	0.462414	0	0.173	3.73193e-11	1	1.925
ENSG00000087299	L2HGDH	0.300275	0	0.269	1.31195e-16	1	1.375
ENSG00000087301	TXNDC16	0.00044462	1	1.04	0.287578	0	0.248
ENSG00000087302	RTRAF	0.0662231	0	0.804	0.00862621	1	0.915
ENSG00000087303	NID2	0.164247	0	0.413	3.61995e-18	1	2.036
ENSG00000087338	GMCL1	0.461288	0	0.175	0.0133441	1	0.889
ENSG00000087365	SF3B2	0.252545	0	0.306	0.0503505	0	0.642
ENSG00000087448	KLHL42	5.66343e-05	1	1.148	5.37916e-05	1	1.179
ENSG00000087460	GNAS	0.45485	0	0.177	0.349463	0	0.194
ENSG00000087470	DNM1L	0.448907	0	0.18	0.255245	0	0.277
ENSG00000087494	PTHLH	0.0208027	1	1.072	0.114315	0	0.459
ENSG00000087495	PHACTR3	0.420903	0	0.195	0.366008	0	0.177
ENSG00000087502	ERGIC2	2.46498e-06	1	1.038	1.18563e-12	1	1.08
ENSG00000087510	TFAP2C	0.408394	0	0.201	0.241116	0	0.293
ENSG00000087586	AURKA	0.298416	0	0.27	0.139229	0	0.422
ENSG00000087589	CASS4	0.506935	0	0.149	0.0643732	0	0.603
ENSG00000087884	AAMDC	9.11324e-25	1	1.011	1.11568e-21	1	3.113
ENSG00000087903	RFX2	0.248696	0	0.309	0.197164	0	0.334
ENSG00000087995	METTL2A	0.0018088	1	0.983	7.33353e-11	1	1.039
ENSG00000088002	SULT2B1	1.10876e-20	1	1.017	0.087871	0	0.542
ENSG00000088035	ALG6	0.476439	0	0.166	0.35239	0	0.191
ENSG00000088038	CNOT3	0.382376	0	0.216	0.276897	0	0.255
ENSG00000088053	GP6	0.431289	0	0.189	0.308402	0	0.228
ENSG00000088179	PTPN4	0.572037	0	0.107	0.145707	0	0.409
ENSG00000088205	DDX18	0.411183	0	0.2	0.0895219	0	0.547
ENSG00000088247	KHSRP	0.175631	0	0.392	0.0879077	0	0.527
ENSG00000088256	GNA11	0.0148186	1	0.911	1.55888e-12	1	1.167
ENSG00000088280	ASAP3	6.13149e-08	1	1.045	3.98463e-06	1	1.096
ENSG00000088298	EDEM2	0.293218	0	0.274	0.000421328	1	1.086
ENSG00000088305	DNMT3B	0.500232	0	0.153	0.29496	0	0.241
ENSG00000088320	REM1	0.536039	0	0.132	0.406261	0	0.113
ENSG00000088325	TPX2	0.568565	0	0.11	0.383308	0	0.158
ENSG00000088356	PDRG1	0.587532	0	0.09	0.140293	0	0.418
ENSG00000088367	EPB41L1	0.0433682	1	0.733	0.0854887	0	0.929
ENSG00000088386	SLC15A1	0.0821019	0	0.591	2.88205e-09	1	2.916
ENSG00000088387	DOCK9	0.00452069	1	0.996	0.186082	0	0.349
ENSG00000088448	ANKRD10	0.214769	0	0.343	0.000101933	1	1.801
ENSG00000088451	TGDS	0.511374	0	0.147	0.344496	0	0.199
ENSG00000088538	DOCK3	0.512488	0	0.147	0.352753	0	0.193
ENSG00000088543	C3orf18	0.360376	0	0.247	0.0821392	0	0.574
ENSG00000088682	COQ9	0.29563	0	0.271	0.0222407	1	0.852
ENSG00000088726	TMEM40	0.44368	0	0.182	0.0271617	1	0.971
ENSG00000088727	KIF9	0.543463	0	0.129	0.41138	0	0.091
ENSG00000088756	ARHGAP28	0.34828	0	0.235	0.0383664	1	0.709
ENSG00000088766	CRLS1	0.421986	0	0.194	3.72195e-07	1	1.837
ENSG00000088808	PPP1R13B	0.286958	0	0.28	0.177389	0	0.359
ENSG00000088812	ATRN	0.116675	0	0.501	0.00305811	1	1.377
ENSG00000088826	SMOX	0.0864263	0	0.583	0.258878	0	0.272
ENSG00000088827	SIGLEC1	0.432794	0	0.188	0.169208	0	0.372
ENSG00000088832	FKBP1A	0.448035	0	0.181	2.38541e-06	1	1.069
ENSG00000088833	NSFL1C	8.87681e-06	1	1.006	2.97778e-05	1	1.047
ENSG00000088836	SLC4A11	0.258448	0	0.302	0.0259992	1	0.797
ENSG00000088854	C20orf194	0.336859	0	0.243	0.168356	0	0.372
ENSG00000088876	ZNF343	0.495236	0	0.155	0.294824	0	0.241
ENSG00000088881	EBF4	0.177638	0	0.393	0.039022	1	0.75
ENSG00000088882	CPXM1	7.73305e-38	1	1.292	5.97989e-19	1	1.146
ENSG00000088888	MAVS	0.477421	0	0.165	0.16903	0	0.37
ENSG00000088899	LZTS3	0.347606	0	0.236	3.17881e-05	1	2.119
ENSG00000088926	F11	0.114707	0	0.502	3.12684e-09	1	1.013
ENSG00000088930	XRN2	0.0984021	0	0.553	0.409138	0	0.104
ENSG00000088970	KIZ	0.538897	0	0.131	0.351643	0	0.191
ENSG00000088986	DYNLL1	1.68001e-17	1	1.026	0.17059	0	0.366
ENSG00000088992	TESC	0.0928309	0	0.557	0.0242545	1	0.83
ENSG00000089006	SNX5	0.301738	0	0.267	0.0112801	1	0.949
ENSG00000089009	RPL6	0.592806	0	0.081	0.409339	0	0.103
ENSG00000089012	SIRPG	0.441976	0	0.184	0.127218	0	0.434
ENSG00000089022	MAPKAPK5	0.181468	0	0.39	0.000129348	1	1.009
ENSG00000089041	P2RX7	0.470792	0	0.168	0.325226	0	0.215
ENSG00000089048	ESF1	0.469476	0	0.169	0.0372993	1	0.731
ENSG00000089050	RBBP9	0.0495534	1	0.706	2.85882e-24	1	1.444
ENSG00000089053	ANAPC5	0.0233992	1	1.046	6.0271e-07	1	1.469
ENSG00000089057	SLC23A2	0.483521	0	0.162	0.119823	0	0.457
ENSG00000089060	SLC8B1	0.509604	0	0.148	0.0424251	1	0.69
ENSG00000089063	TMEM230	1.46277e-30	1	1.133	3.04796e-37	1	2.078
ENSG00000089091	DZANK1	0.452211	0	0.178	0.148078	0	0.406
ENSG00000089094	KDM2B	0.51985	0	0.142	0.366716	0	0.177
ENSG00000089101	CFAP61	0.205322	0	0.357	0.00506025	1	1.467
ENSG00000089123	TASP1	0.593834	0	0.08	0.325957	0	0.215
ENSG00000089127	OAS1	2.08918e-07	1	1.119	1.26015e-09	1	1.133
ENSG00000089154	GCN1	0.546528	0	0.125	0.299471	0	0.236
ENSG00000089157	RPLP0	1.01874e-10	1	1.007	1.15068e-06	1	1.488
ENSG00000089159	PXN	0.537201	0	0.132	0.342271	0	0.199
ENSG00000089163	SIRT4	0.398442	0	0.207	0.178153	0	0.36
ENSG00000089169	RPH3A	0.599777	0	0.067	NA	NA	NA
ENSG00000089177	KIF16B	3.88594e-10	1	1.067	1.69518e-06	1	1.708
ENSG00000089195	TRMT6	0.41993	0	0.195	0.151919	0	0.399
ENSG00000089199	CHGB	0.370448	0	0.222	0.0269461	1	0.85
ENSG00000089220	PEBP1	0.0774837	0	0.601	0.0557982	0	0.631
ENSG00000089234	BRAP	0.590717	0	0.085	0.39627	0	0.137
ENSG00000089248	ERP29	0.594832	0	0.078	0.398805	0	0.133
ENSG00000089250	NOS1	0.421331	0	0.195	0.184113	0	0.349
ENSG00000089280	FUS	0.498285	0	0.154	0.187973	0	0.352
ENSG00000089327	FXYD5	9.20123e-36	1	1.876	0.000682341	1	1.029
ENSG00000089335	ZNF302	0.308256	0	0.263	1.2614e-07	1	1.088
ENSG00000089351	GRAMD1A	0.059127	0	0.67	0.139008	0	0.422
ENSG00000089356	FXYD3	0.459449	0	0.175	0.243472	0	0.288
ENSG00000089486	CDIP1	0.00385301	1	0.975	0.000230256	1	1.765
ENSG00000089558	KCNH4	0.535346	0	0.133	NA	NA	NA
ENSG00000089597	GANAB	0.534397	0	0.134	5.69697e-05	1	1.017
ENSG00000089639	GMIP	0.0555538	0	0.682	0.290344	0	0.245
ENSG00000089685	BIRC5	0.387768	0	0.212	0.0607463	0	0.602
ENSG00000089692	LAG3	0.511087	0	0.147	0.261222	0	0.269
ENSG00000089693	MLF 2.00	0.00843235	1	1.008	4.37748e-14	1	3.219
ENSG00000089723	OTUB2	0.466547	0	0.171	0.104412	0	0.61
ENSG00000089737	DDX24	0.296939	0	0.27	0.0846852	0	0.53
ENSG00000089775	ZBTB25	0.540926	0	0.129	0.0794264	0	0.546
ENSG00000089818	NECAP1	0.547227	0	0.125	0.298601	0	0.237
ENSG00000089847	ANKRD24	0.0157119	1	0.88	0.154603	0	0.39
ENSG00000089876	DHX32	0.121679	0	0.487	0.00214439	1	0.984
ENSG00000089902	RCOR1	0.464327	0	0.172	0.137721	0	0.415
ENSG00000089916	GPATCH2L	0.095483	0	0.554	0.000117015	1	1.165
ENSG00000090006	LTBP4	0.505237	0	0.15	0.200325	0	0.334
ENSG00000090013	BLVRB	0.479674	0	0.164	0.261311	0	0.27
ENSG00000090020	SLC9A1	0.557968	0	0.117	8.76312e-05	1	1.044
ENSG00000090054	SPTLC1	5.23422e-07	1	1.335	2.30168e-16	1	2.974
ENSG00000090060	PAPOLA	0.109446	0	0.549	0.0342325	1	0.781
ENSG00000090061	CCNK	0.437159	0	0.187	0.321271	0	0.217
ENSG00000090097	PCBP4	0.548291	0	0.125	0.0596975	0	0.614
ENSG00000090104	RGS1	0.302937	0	0.266	0.0663783	0	0.586
ENSG00000090238	YPEL3	0.550688	0	0.123	0.404127	0	0.12
ENSG00000090263	MRPS33	0.233716	0	0.323	7.26798e-07	1	1.359
ENSG00000090266	NDUFB2	0.000140968	1	1.019	3.58082e-22	1	2.235
ENSG00000090273	NUDC	0.524239	0	0.139	0.00526546	1	1.403
ENSG00000090316	MAEA	0.502729	0	0.152	3.87482e-08	1	1.406
ENSG00000090339	ICAM1	2.38431e-08	1	1.156	0.0378588	1	0.712
ENSG00000090372	STRN4	0.518875	0	0.143	0.0685747	0	0.579
ENSG00000090376	IRAK3	0.50473	0	0.151	0.406195	0	0.113
ENSG00000090382	LYZ	2.47783e-63	1	4.807	9.37211e-48	1	2.933
ENSG00000090432	MUL1	1.64973e-05	1	1.086	0.0976681	0	0.505
ENSG00000090447	TFAP4	0.0764907	0	0.646	4.45033e-14	1	1.076
ENSG00000090470	PDCD7	0.60047	0	0.065	0.4056	0	0.116
ENSG00000090487	SPG21	5.35418e-09	1	1.322	1.14337e-45	1	2.03
ENSG00000090520	DNAJB11	0.363846	0	0.228	1.82385e-11	1	1.698
ENSG00000090530	P3H2	0.0958975	0	0.544	1.78047e-23	1	1.008
ENSG00000090534	THPO	0.517631	0	0.143	0.356391	0	0.187
ENSG00000090539	CHRD	0.390712	0	0.211	0.344369	0	0.198
ENSG00000090554	FLT3LG	0.185108	0	0.383	3.57627e-06	1	1.319
ENSG00000090565	RAB11FIP3	0.165998	0	0.407	0.231921	0	0.297
ENSG00000090581	GNPTG	0.393751	0	0.208	0.000122189	1	1.062
ENSG00000090612	ZNF268	0.468233	0	0.17	0.000673132	1	1.068
ENSG00000090615	GOLGA3	0.421442	0	0.194	0.234035	0	0.295
ENSG00000090621	PABPC4	0.433786	0	0.188	0.00189488	1	1.066
ENSG00000090659	CD209	0.416523	0	0.197	5.74849e-05	1	1.327
ENSG00000090661	CERS4	7.70059e-10	1	1.006	4.77363e-23	1	1.917
ENSG00000090674	MCOLN1	0.415053	0	0.198	0.139779	0	0.412
ENSG00000090686	USP48	0.280587	0	0.282	0.162442	0	0.384
ENSG00000090857	PDPR	0.00197838	1	1.017	2.95576e-51	1	5.026
ENSG00000090861	AARS1	0.0521078	0	0.718	5.0057e-08	1	2.176
ENSG00000090863	GLG1	0.106617	0	0.521	0.326636	0	0.213
ENSG00000090905	TNRC6A	0.351558	0	0.234	1.16426e-05	1	1.069
ENSG00000090924	PLEKHG2	3.38916e-18	1	1.009	6.24593e-05	1	1.776
ENSG00000090932	DLL3	0.554914	0	0.12	0.310003	0	0.228
ENSG00000090971	NAT14	0.31778	0	0.254	0.071782	0	0.576
ENSG00000090975	PITPNM2	0.547377	0	0.125	0.370173	0	0.173
ENSG00000090989	EXOC1	0.559833	0	0.117	7.68379e-08	1	1.056
ENSG00000091009	RBM27	0.0665407	0	0.642	0.349074	0	0.193
ENSG00000091039	OSBPL8	0.517048	0	0.144	0.0119075	1	0.906
ENSG00000091073	DTX2	0.422198	0	0.194	0.257817	0	0.275
ENSG00000091106	NLRC4	0.490442	0	0.159	0.398434	0	0.134
ENSG00000091127	PUS7	0.0593825	0	0.684	0.000174313	1	1.67
ENSG00000091128	LAMB4	0.447135	0	0.182	4.63634e-15	1	1.924
ENSG00000091129	NRCAM	4.23509e-07	1	1.142	5.1057e-20	1	1.029
ENSG00000091136	LAMB1	0.24526	0	0.315	0.145999	0	0.405
ENSG00000091137	SLC26A4	0.574636	0	0.104	0.286664	0	0.25
ENSG00000091140	DLD	0.256506	0	0.303	0.0598661	0	0.606
ENSG00000091157	WDR7	0.510989	0	0.148	0.240258	0	0.295
ENSG00000091164	TXNL1	0.0258838	1	0.82	0.00315577	1	1
ENSG00000091181	IL5RA	0.331773	0	0.245	0.16576	0	0.372
ENSG00000091262	ABCC6	0.121202	0	0.489	3.36579e-09	1	1.655
ENSG00000091317	CMTM6	0.161342	0	0.417	0.00784369	1	1.32
ENSG00000091409	ITGA6	0.0451489	1	0.842	0.000306588	1	1.17
ENSG00000091428	RAPGEF4	0.201417	0	0.36	0.175669	0	0.36
ENSG00000091436	MAP3K20	0.0245067	1	0.829	0.125058	0	0.436
ENSG00000091483	FH	0.471026	0	0.169	0.305976	0	0.231
ENSG00000091490	SEL1L3	0.464369	0	0.173	0.13026	0	0.428
ENSG00000091513	TF	0.531686	0	0.135	0.10007	0	0.497
ENSG00000091527	CDV3	0.350381	0	0.235	0.0589574	0	0.628
ENSG00000091536	MYO15A	0.217826	0	0.337	0.385075	0	0.155
ENSG00000091542	ALKBH5	0.343224	0	0.24	0.0305698	1	0.76
ENSG00000091583	APOH	2.00835e-18	1	1.383	1.95157e-46	1	2.038
ENSG00000091592	NLRP1	0.0644818	0	0.744	5.54182e-13	1	2.008
ENSG00000091622	PITPNM3	1.04397e-15	1	2.167	1.51694e-07	1	1.07
ENSG00000091640	SPAG7	0.463445	0	0.173	5.76382e-21	1	1.166
ENSG00000091651	ORC6	0.598498	0	0.07	0.408961	0	0.105
ENSG00000091656	ZFHX4	0.449055	0	0.18	0.385596	0	0.154
ENSG00000091704	CPA1	0.279034	0	0.284	0.189925	0	0.346
ENSG00000091732	ZC3HC1	0.559784	0	0.116	0.128665	0	0.435
ENSG00000091831	ESR1	0.287361	0	0.28	0.124319	0	0.44
ENSG00000091844	RGS17	0.0165217	1	0.91	0.373537	0	0.17
ENSG00000091879	ANGPT2	0.169629	0	0.402	0.0982975	0	0.495
ENSG00000091947	TMEM101	0.426554	0	0.192	0.092866	0	0.512
ENSG00000091972	CD200	0.0412537	1	0.757	0.0599336	0	0.606
ENSG00000091986	CCDC80	0.460248	0	0.174	0.184597	0	0.349
ENSG00000092010	PSME1	0.309952	0	0.264	0.00428187	1	0.961
ENSG00000092020	PPP2R3C	0.466984	0	0.171	8.36309e-35	1	2.908
ENSG00000092036	HAUS4	3.79489e-12	1	2.686	4.98617e-36	1	2.079
ENSG00000092051	JPH4	0.577671	0	0.101	0.29103	0	0.244
ENSG00000092067	CEBPE	0.418189	0	0.196	NA	NA	NA
ENSG00000092068	SLC7A8	0.0256746	1	0.827	0.0758749	0	0.603
ENSG00000092094	OSGEP	0.00978867	1	1.029	6.86657e-22	1	1.332
ENSG00000092096	SLC22A17	1.66946e-05	1	1.016	5.01479e-05	1	1.064
ENSG00000092098	RNF31	0.524707	0	0.139	0.346233	0	0.196
ENSG00000092108	SCFD1	0.521167	0	0.142	5.24701e-07	1	1.045
ENSG00000092140	G2E3	0.542378	0	0.128	0.355174	0	0.188
ENSG00000092148	HECTD1	0.0001164	1	1.117	2.74238e-05	1	1.848
ENSG00000092199	HNRNPC	0.328029	0	0.25	0.161083	0	0.397
ENSG00000092200	RPGRIP1	0.543328	0	0.128	0.160223	0	0.393
ENSG00000092201	SUPT16H	0.484171	0	0.161	0.349502	0	0.193
ENSG00000092203	TOX4	0.0170716	1	0.87	7.89961e-16	1	1.026
ENSG00000092208	GEMIN2	0.360447	0	0.231	0.364174	0	0.179
ENSG00000092295	TGM1	0.53769	0	0.131	0.351289	0	0.192
ENSG00000092330	TINF2	0.545689	0	0.126	0.322382	0	0.217
ENSG00000092421	SEMA6A	4.48623e-15	1	1.458	5.54387e-23	1	2.952
ENSG00000092439	TRPM7	0.442176	0	0.183	0.0237845	1	0.846
ENSG00000092445	TYRO3	0.534985	0	0.133	0.315254	0	0.224
ENSG00000092470	WDR76	0.575876	0	0.104	0.4103	0	0.097
ENSG00000092529	CAPN3	0.15246	0	0.437	3.45192e-10	1	2.252
ENSG00000092531	SNAP23	0.210867	0	0.352	0.241162	0	0.289
ENSG00000092621	PHGDH	0.456637	0	0.176	2.18799e-22	1	2.211
ENSG00000092758	COL9A3	0.364338	0	0.225	1.87058e-07	1	3.265
ENSG00000092820	EZR	0.01962	1	0.858	0.00976462	1	0.935
ENSG00000092841	MYL6	0.546012	0	0.126	0.391367	0	0.146
ENSG00000092847	AGO1	0.599556	0	0.068	0.407077	0	0.111
ENSG00000092850	TEKT2	0.485174	0	0.161	0.000521179	1	1.243
ENSG00000092853	CLSPN	0.517511	0	0.143	0.157743	0	0.397
ENSG00000092871	RFFL	0.17454	0	0.399	0.00509158	1	1.014
ENSG00000092929	UNC13D	0.351374	0	0.233	0.277665	0	0.254
ENSG00000092931	MFSD11	0.013742	1	0.918	1.47476e-05	1	1.11
ENSG00000092964	DPYSL2	0.484931	0	0.161	4.41884e-12	1	1.323
ENSG00000092969	TGFB2	0.0581074	0	0.797	0.28506	0	0.25
ENSG00000092978	GPATCH2	0.363651	0	0.229	0.374989	0	0.168
ENSG00000093000	NUP50	0.103432	0	0.533	1.01891e-13	1	1.07
ENSG00000093009	CDC45	0.351945	0	0.233	0.353906	0	0.189
ENSG00000093010	COMT	3.31812e-07	1	1.032	4.48201e-11	1	2.154
ENSG00000093072	ADA2	1.54334e-57	1	1.057	4.47874e-57	1	4.393
ENSG00000093100	NA	0.345816	0	0.236	0.161864	0	0.38
ENSG00000093134	VNN 3.00	0.297489	0	0.27	NA	NA	NA
ENSG00000093144	ECHDC1	0.241236	0	0.333	2.25756e-23	1	2.013
ENSG00000093167	LRRFIP2	0.324103	0	0.254	6.10046e-05	1	1.058
ENSG00000093183	SEC22C	0.563818	0	0.113	0.132111	0	0.425
ENSG00000093217	XYLB	0.375175	0	0.22	2.90332e-19	1	3.05
ENSG00000094755	GABRP	0.481205	0	0.163	0.000630102	1	1.056
ENSG00000094804	CDC6	0.598439	0	0.07	0.413414	0	0.074
ENSG00000094880	CDC23	0.598263	0	0.071	0.384435	0	0.157
ENSG00000094914	AAAS	0.554057	0	0.121	0.271967	0	0.261
ENSG00000094916	CBX5	0.58114	0	0.098	0.309452	0	0.228
ENSG00000094963	FMO2	6.34405e-35	1	3.355	1.53362e-48	1	6.093
ENSG00000094975	SUCO	0.562107	0	0.115	0.196049	0	0.346
ENSG00000095002	MSH2	0.00314513	1	0.978	0.05169	0	0.671
ENSG00000095015	MAP3K1	0.453722	0	0.177	0.0206838	1	0.837
ENSG00000095059	DHPS	0.357694	0	0.233	0.00265153	1	1.16
ENSG00000095066	HOOK2	0.475416	0	0.167	0.201672	0	0.337
ENSG00000095139	ARCN1	0.037149	1	0.858	0.313032	0	0.226
ENSG00000095203	EPB41L4B	0.547595	0	0.125	0.19665	0	0.345
ENSG00000095209	TMEM38B	2.03901e-06	1	1.419	2.96819e-45	1	2.909
ENSG00000095261	PSMD5	1.5512e-20	1	1.931	3.68396e-55	1	1.204
ENSG00000095303	PTGS1	8.12674e-08	1	1.018	0.0387936	1	0.851
ENSG00000095319	NUP188	0.144741	0	0.443	0.294036	0	0.243
ENSG00000095321	CRAT	0.121321	0	0.495	2.05276e-07	1	1.318
ENSG00000095370	SH2D3C	0.361087	0	0.229	0.322712	0	0.217
ENSG00000095380	NANS	0.158134	0	0.418	6.68441e-52	1	1.229
ENSG00000095383	TBC1D2	0.286913	0	0.279	0.243564	0	0.286
ENSG00000095397	WHRN	4.33241e-06	1	1.374	0.0251857	1	0.874
ENSG00000095485	CWF19L1	6.60006e-06	1	1.078	5.05912e-27	1	2.026
ENSG00000095539	SEMA4G	0.573453	0	0.106	0.36016	0	0.183
ENSG00000095564	BTAF1	0.590835	0	0.085	0.383175	0	0.159
ENSG00000095574	IKZF5	0.127401	0	0.483	0.256537	0	0.273
ENSG00000095585	BLNK	0.437577	0	0.186	0.23032	0	0.302
ENSG00000095587	TLL2	0.518496	0	0.143	0.345715	0	0.197
ENSG00000095637	SORBS1	0.342053	0	0.239	0.0119929	1	1.403
ENSG00000095713	CRTAC1	6.60798e-13	1	1.035	4.30577e-28	1	1.141
ENSG00000095739	BAMBI	3.42011e-38	1	2.923	0.000549275	1	1.022
ENSG00000095752	IL11	0.144505	0	0.454	0.286006	0	0.248
ENSG00000095777	MYO3A	0.486963	0	0.161	0.0154642	1	1.057
ENSG00000095787	WAC	0.263163	0	0.297	0.270014	0	0.262
ENSG00000095794	CREM	0.0757211	0	0.627	0.365962	0	0.178
ENSG00000095906	NUBP2	0.00758301	1	0.945	2.29956e-06	1	1.449
ENSG00000095932	SMIM24	0.000100612	1	1.158	2.04537e-43	1	3.218
ENSG00000095951	HIVEP1	0.508186	0	0.149	0.364656	0	0.179
ENSG00000095970	TREM2	0.409739	0	0.202	0.37135	0	0.173
ENSG00000096060	FKBP5	0.505926	0	0.15	0.354986	0	0.188
ENSG00000096063	SRPK1	0.558404	0	0.117	0.302496	0	0.236
ENSG00000096070	BRPF3	0.543224	0	0.128	0.0261874	1	0.79
ENSG00000096080	MRPS18A	0.473401	0	0.167	0.0144752	1	0.929
ENSG00000096092	TMEM14A	0.390376	0	0.211	0.11078	0	0.468
ENSG00000096093	EFHC1	0.488622	0	0.159	0.299202	0	0.237
ENSG00000096384	HSP90AB1	0.367043	0	0.224	6.17287e-05	1	1.809
ENSG00000096401	CDC5L	0.52894	0	0.136	0.249174	0	0.281
ENSG00000096433	ITPR3	0.000291877	1	1.278	0.0444634	1	0.681
ENSG00000096654	ZNF184	0.483454	0	0.162	0.378688	0	0.164
ENSG00000096696	DSP	0.344466	0	0.239	0.00168696	1	1.419
ENSG00000096717	SIRT1	0.491612	0	0.158	0.0538942	0	0.629
ENSG00000096746	HNRNPH3	0.0893828	0	0.567	0.280598	0	0.252
ENSG00000096872	IFT74	0.188562	0	0.374	1.30909e-09	1	2.09
ENSG00000096968	JAK2	0.181525	0	0.385	0.310213	0	0.227
ENSG00000096996	IL12RB1	0.460843	0	0.174	0.336095	0	0.204
ENSG00000097007	ABL1	0.499945	0	0.154	0.154747	0	0.391
ENSG00000097021	ACOT7	0.304303	0	0.265	0.00109743	1	1.013
ENSG00000097033	SH3GLB1	0.438671	0	0.186	0.267112	0	0.265
ENSG00000097046	CDC7	6.22036e-06	1	1.596	0.000343685	1	1.718
ENSG00000097096	SYDE2	1.9622e-23	1	1.386	0.266296	0	0.265
ENSG00000099139	PCSK5	0.0382653	1	0.757	0.239979	0	0.289
ENSG00000099194	SCD	0.478988	0	0.164	3.2485e-08	1	1.063
ENSG00000099203	TMED1	0.585752	0	0.092	0.311234	0	0.229
ENSG00000099204	ABLIM1	0.480344	0	0.164	0.0978859	0	0.494
ENSG00000099219	ERMP1	0.0704668	0	0.637	0.102779	0	0.495
ENSG00000099246	RAB18	0.131741	0	0.499	0.0150466	1	0.875
ENSG00000099250	NRP1	0.0139251	1	0.898	0.249741	0	0.281
ENSG00000099251	HSD17B7P2	0.482295	0	0.162	0.321908	0	0.217
ENSG00000099256	PRTFDC1	0.0469078	1	0.778	0.139412	0	0.416
ENSG00000099260	PALMD	0.426637	0	0.192	0.0342595	1	0.756
ENSG00000099282	TSPAN15	1.357e-13	1	2.054	3.90323e-12	1	2.002
ENSG00000099284	MACROH2A2	0.189013	0	0.374	0.0416903	1	0.708
ENSG00000099290	WASHC2A	2.8016e-24	1	1.441	9.14619e-40	1	2.246
ENSG00000099308	MAST3	0.167676	0	0.404	0.0508275	0	0.703
ENSG00000099326	MZF1	0.577988	0	0.101	3.67949e-05	1	1.033
ENSG00000099330	OCEL1	1.58989e-21	1	2.286	8.32692e-43	1	3.031
ENSG00000099331	MYO9B	0.445636	0	0.182	0.160259	0	0.386
ENSG00000099337	KCNK6	0.113174	0	0.509	0.34314	0	0.199
ENSG00000099338	CATSPERG	4.75074e-05	1	2.256	4.64704e-12	1	2.851
ENSG00000099341	PSMD8	6.47585e-05	1	1.129	0.0208913	1	0.87
ENSG00000099364	FBXL19	0.462962	0	0.174	0.410322	0	0.097
ENSG00000099365	STX1B	0.598339	0	0.071	0.411289	0	0.091
ENSG00000099377	HSD3B7	2.76857e-25	1	2.011	1.17396e-112	1	2.138
ENSG00000099381	SETD1A	0.599836	0	0.067	0.390624	0	0.147
ENSG00000099385	BCL7C	0.0260952	1	0.872	0.359325	0	0.184
ENSG00000099622	CIRBP	0.452757	0	0.177	0.225006	0	0.307
ENSG00000099624	ATP5F1D	0.137508	0	0.486	0.0154305	1	0.898
ENSG00000099769	IGFALS	0.28606	0	0.279	7.03615e-32	1	2.145
ENSG00000099783	HNRNPM	0.415228	0	0.197	0.270554	0	0.26
ENSG00000099785	MARCHF2	2.3944e-39	1	3.976	1.23661e-60	1	2.239
ENSG00000099795	NDUFB7	0.489063	0	0.159	0.131186	0	0.425
ENSG00000099797	TECR	0.471104	0	0.168	0.000187809	1	1.077
ENSG00000099800	TIMM13	0.230574	0	0.325	0.0442822	1	0.709
ENSG00000099804	CDC34	0.232956	0	0.323	0.00787601	1	1.223
ENSG00000099810	MTAP	0.332969	0	0.245	0.357184	0	0.186
ENSG00000099812	MISP	3.96705e-08	1	1.192	1.43325e-16	1	1.709
ENSG00000099814	CEP170B	0.487123	0	0.16	9.30001e-08	1	1.024
ENSG00000099817	POLR2E	0.0136048	1	0.902	4.39347e-24	1	5.523
ENSG00000099821	POLRMT	0.0801943	0	0.644	0.00250413	1	1.091
ENSG00000099834	CDHR5	0.000914162	1	1.23	5.80515e-13	1	2.16
ENSG00000099840	IZUMO4	0.499494	0	0.153	0.060947	0	0.667
ENSG00000099849	RASSF7	0.291762	0	0.275	6.05474e-08	1	2.12
ENSG00000099860	GADD45B	0.210555	0	0.347	0.15362	0	0.39
ENSG00000099864	PALM	0.115784	0	0.504	9.50723e-12	1	3.01
ENSG00000099866	MADCAM1	0.19166	0	0.368	9.3491e-06	1	1.655
ENSG00000099869	IGF2-AS	0.168369	0	0.411	NA	NA	NA
ENSG00000099875	MKNK2	0.166229	0	0.407	2.35003e-11	1	1.028
ENSG00000099889	ARVCF	1.01534e-11	1	1.018	0.000215214	1	1.264
ENSG00000099899	TRMT2A	0.0037305	1	0.962	9.64933e-13	1	1.492
ENSG00000099901	RANBP1	0.177466	0	0.392	0.31246	0	0.225
ENSG00000099904	ZDHHC8	0.0232333	1	0.829	0.0299038	1	0.78
ENSG00000099910	KLHL22	0.240476	0	0.32	0.00155937	1	1.146
ENSG00000099917	MED15	0.259994	0	0.3	0.203068	0	0.329
ENSG00000099937	SERPIND1	0.000287072	1	1.007	0.313006	0	0.225
ENSG00000099940	SNAP29	0.00161398	1	1.041	0.0187072	1	1.215
ENSG00000099942	CRKL	0.590277	0	0.086	0.0698003	0	0.594
ENSG00000099949	LZTR1	0.217185	0	0.339	0.0273297	1	0.801
ENSG00000099953	MMP11	0.476873	0	0.165	0.202092	0	0.331
ENSG00000099954	CECR2	0.175	0	0.393	1.52406e-06	1	1.455
ENSG00000099956	SMARCB1	0.26839	0	0.292	3.74987e-06	1	2.192
ENSG00000099957	P2RX6	0.0210208	1	1.012	0.249378	0	0.282
ENSG00000099958	DERL3	0.114004	0	0.646	0.223798	0	0.306
ENSG00000099960	SLC7A4	0.0837218	0	0.593	0.0294714	1	0.821
ENSG00000099968	BCL2L13	0.366087	0	0.225	0.000665517	1	1.106
ENSG00000099974	DDTL	1.56071e-51	1	1.014	7.69635e-88	1	3.208
ENSG00000099977	DDT	0.589023	0	0.088	2.90873e-39	1	2.111
ENSG00000099984	GSTT2	1.4331e-64	1	2.783	3.92001e-88	1	3.808
ENSG00000099985	OSM	0.57373	0	0.105	0.383772	0	0.158
ENSG00000099991	CABIN1	0.355747	0	0.231	0.19241	0	0.341
ENSG00000099992	TBC1D10A	0.289857	0	0.276	0.323228	0	0.216
ENSG00000099994	SUSD2	0.451553	0	0.178	0.0503187	0	0.734
ENSG00000099995	SF3A1	0.0125338	1	0.903	0.308665	0	0.228
ENSG00000099998	GGT5	0.397117	0	0.207	0.196894	0	0.344
ENSG00000099999	RNF215	0.221538	0	0.338	0.0684346	0	0.606
ENSG00000100003	SEC14L2	0.483261	0	0.162	1.45112e-05	1	1.73
ENSG00000100014	SPECC1L	0.2145	0	0.341	0.0217515	1	0.802
ENSG00000100023	PPIL2	6.00511e-13	1	1.143	0.255035	0	0.276
ENSG00000100024	UPB1	0.42083	0	0.195	9.82236e-06	1	1.641
ENSG00000100027	YPEL1	0.460688	0	0.174	0.157094	0	0.392
ENSG00000100028	SNRPD3	0.475385	0	0.166	0.271564	0	0.26
ENSG00000100029	PES 1.00	0.358984	0	0.229	0.056922	0	0.624
ENSG00000100030	MAPK1	0.533462	0	0.134	0.307516	0	0.23
ENSG00000100031	GGT1	0.213031	0	0.343	7.02111e-13	1	3.152
ENSG00000100033	PRODH	0.422936	0	0.193	0.01247	1	0.925
ENSG00000100034	PPM1F	0.520863	0	0.141	0.0105082	1	1.082
ENSG00000100036	SLC35E4	0.173907	0	0.394	0.236413	0	0.293
ENSG00000100038	TOP3B	0.524718	0	0.139	0.205665	0	0.332
ENSG00000100053	CRYBB3	0.331067	0	0.246	0.00217653	1	1.075
ENSG00000100055	CYTH4	0.347643	0	0.236	0.121383	0	0.447
ENSG00000100056	ESS2	0.00676981	1	1.517	8.59821e-09	1	1.105
ENSG00000100058	CRYBB2P1	1.03779e-10	1	1.303	3.02751e-54	1	2.332
ENSG00000100060	MFNG	0.266579	0	0.304	0.0202333	1	0.822
ENSG00000100065	CARD10	0.0793606	0	0.665	1.24724e-11	1	4.889
ENSG00000100068	LRP5L	0.000288266	1	1.201	0.000497965	1	1.05
ENSG00000100075	SLC25A1	0.265596	0	0.294	0.000225549	1	1.01
ENSG00000100077	GRK3	0.000434022	1	1.173	0.139449	0	0.419
ENSG00000100079	LGALS2	0.0184396	1	0.886	0.00205763	1	1.057
ENSG00000100083	GGA1	0.457386	0	0.175	0.0399701	1	0.698
ENSG00000100084	HIRA	0.553641	0	0.121	0.32646	0	0.213
ENSG00000100092	SH3BP1	0.00347324	1	0.969	0.0430811	1	0.675
ENSG00000100095	SEZ6L	0.558929	0	0.117	NA	NA	NA
ENSG00000100097	LGALS1	3.27931e-09	1	1.126	0.00588627	1	0.958
ENSG00000100099	HPS4	0.295368	0	0.273	0.325554	0	0.214
ENSG00000100100	PIK3IP1	0.399575	0	0.207	0.282882	0	0.251
ENSG00000100104	SRRD	0.077539	0	0.603	0.0977422	0	0.492
ENSG00000100105	PATZ1	0.514549	0	0.146	0.375379	0	0.168
ENSG00000100106	TRIOBP	3.2791e-21	1	1.236	1.50496e-28	1	1.977
ENSG00000100109	TFIP11	8.56547e-07	1	1.01	1.38473e-11	1	1.039
ENSG00000100116	GCAT	0.0178813	1	0.883	0.339601	0	0.202
ENSG00000100121	GGTLC2	0.0244729	1	0.845	0.0214759	1	0.829
ENSG00000100122	CRYBB1	0.493808	0	0.157	0.272981	0	0.26
ENSG00000100124	ANKRD54	0.119176	0	0.494	3.83336e-07	1	1.014
ENSG00000100129	EIF3L	0.576927	0	0.102	4.15144e-08	1	1.761
ENSG00000100138	SNU13	0.49625	0	0.155	0.0199901	1	0.825
ENSG00000100139	MICALL1	0.117679	0	0.56	0.343815	0	0.198
ENSG00000100142	POLR2F	0.588803	0	0.088	0.333368	0	0.208
ENSG00000100147	CCDC134	0.406304	0	0.203	4.67249e-06	1	2.157
ENSG00000100150	DEPDC5	0.529973	0	0.136	0.333136	0	0.207
ENSG00000100151	PICK1	0.328148	0	0.249	0.0127819	1	1.091
ENSG00000100154	TTC28	0.428027	0	0.191	0.274271	0	0.258
ENSG00000100156	SLC16A8	0.493409	0	0.156	NA	NA	NA
ENSG00000100162	CENPM	0.545632	0	0.126	5.59591e-07	1	1.062
ENSG00000100170	SLC5A1	0.436883	0	0.186	0.285116	0	0.249
ENSG00000100181	TPTEP1	1.4857e-10	1	2.627	2.86155e-11	1	3.13
ENSG00000100191	SLC5A4	5.9977e-09	1	1.025	NA	NA	NA
ENSG00000100196	KDELR3	3.53078e-05	1	1.28	0.0144913	1	1.071
ENSG00000100197	CYP2D6	0.457569	0	0.175	0.00480509	1	0.964
ENSG00000100201	DDX17	0.58144	0	0.098	0.143326	0	0.422
ENSG00000100206	DMC1	0.454399	0	0.179	0.397014	0	0.136
ENSG00000100207	TCF20	0.472053	0	0.168	0.217509	0	0.319
ENSG00000100209	HSCB	0.442989	0	0.184	0.175592	0	0.364
ENSG00000100211	CBY1	0.000385814	1	1.023	7.62654e-16	1	1.05
ENSG00000100216	TOMM22	0.0256397	1	0.819	1.13341e-08	1	1.014
ENSG00000100218	RSPH14	0.560043	0	0.116	0.00694919	1	0.954
ENSG00000100219	XBP1	0.0258489	1	0.818	0.000138059	1	1.025
ENSG00000100220	RTCB	0.204719	0	0.356	7.30048e-06	1	1.914
ENSG00000100221	JOSD1	0.530204	0	0.136	9.73749e-09	1	1.124
ENSG00000100225	FBXO7	0.0317753	1	0.784	9.76921e-17	1	1.277
ENSG00000100226	GTPBP1	0.377518	0	0.218	5.71115e-06	1	1.064
ENSG00000100227	POLDIP3	0.262287	0	0.298	0.234137	0	0.295
[truncated: 22,480 more rows]

## Sheet: Sup. Data 5
Supplementary Data 5: Top SBSPON associations from single-SNP association study with MatrixEQTL
This table shows indistinguishable association strength prior to Bayesian fine-mapping
Beta = genotype effect on gene expression, P-value= nominal unadjusted p-value is the result of linear regression model comparing expression to genotype
SNP (hg19)	rsID	Ensembl ID	Gene Symbol	Beta	P-value
8_74009937_A_G	rs7459512	ENSG00000164764	SBSPON	0.809006	3.14776e-48
8_74010456_T_C	rs7005856	ENSG00000164764	SBSPON	0.809006	3.14776e-48
8_74014380_T_C	rs28373331	ENSG00000164764	SBSPON	0.809006	3.14776e-48

## Sheet: Sup. Data 6
Supplementary Data 6: Results of S-LDSC analysis using the GWAS of kidney primary phenotypes and UK-biobank phenotypes not significantly genetically correlated with eGFR/UACR.
This table shows the raw data of Figure 4B and Supplementary figures S5B.
SD and P-values of heritability enrichment were calculated from the block jackknife method implemented in the LDSC software.
h2 = heritability, SE= standard error
eQTL	Prior	Traits	HC/LC	Prop.SNP	Prop.h2	Enrichment	Enrichment.SE	P
TUBE	Uniform	bun_overall_te	HC-SNP	0.0210882	0.0551641	2.61588	1.59829	0.303022
TUBE	Uniform	bun_overall_te	LC-SNP	0.0426778	0.0740537	1.73518	0.773768	0.352341
TUBE	Uniform	White blood cell (leukocyte) count	HC-SNP	0.0210882	0.0882295	4.18383	1.07504	0.00413599
TUBE	Uniform	White blood cell (leukocyte) count	LC-SNP	0.0426778	0.00736564	0.172587	0.466874	0.0830459
TUBE	Uniform	metal_eGFRcys_meta1	HC-SNP	0.0210882	0.0578495	2.74322	1.05911	0.096934
TUBE	Uniform	metal_eGFRcys_meta1	LC-SNP	0.0426778	0.0840078	1.96842	0.626642	0.120224
TUBE	Uniform	Heel bone mineral density (BMD) T-score, automated	HC-SNP	0.0210882	0.0222671	1.0559	0.548811	0.918722
TUBE	Uniform	Heel bone mineral density (BMD) T-score, automated	LC-SNP	0.0426778	0.0472352	1.10679	0.402217	0.789932
TUBE	Uniform	Other eye problems	HC-SNP	0.0210882	0.0964241	4.57243	2.98454	0.2207
TUBE	Uniform	Other eye problems	LC-SNP	0.0426778	-0.0566631	-1.3277	1.42478	0.0993019
TUBE	Uniform	Doctor diagnosed hayfever or allergic rhinitis	HC-SNP	0.0210882	0.0353857	1.67799	1.11448	0.539361
TUBE	Uniform	Doctor diagnosed hayfever or allergic rhinitis	LC-SNP	0.0426778	0.0262305	0.614617	0.649275	0.556374
TUBE	Uniform	metal_bun_meta_all1	HC-SNP	0.0210882	0.0628308	2.97943	1.33874	0.133401
TUBE	Uniform	metal_bun_meta_all1	LC-SNP	0.0426778	0.0863421	2.02312	0.655766	0.12346
TUBE	Uniform	uacr_overall_te	HC-SNP	0.0210882	0.0201999	0.957879	0.676255	0.950356
TUBE	Uniform	uacr_overall_te	LC-SNP	0.0426778	0.0874546	2.04918	0.395377	0.0072793
TUBE	Uniform	Forced expiratory volume in 1-second (FEV1)	HC-SNP	0.0210882	0.0524841	2.48879	0.878916	0.0922161
TUBE	Uniform	Forced expiratory volume in 1-second (FEV1)	LC-SNP	0.0426778	0.030946	0.725107	0.471918	0.559199
TUBE	Uniform	Doctor diagnosed asthma	HC-SNP	0.0210882	0.0576882	2.73557	1.64574	0.268455
TUBE	Uniform	Doctor diagnosed asthma	LC-SNP	0.0426778	0.0432308	1.01296	0.797259	0.987062
TUBE	Uniform	Eosinophill count	HC-SNP	0.0210882	0.101615	4.81856	1.74286	0.0307594
TUBE	Uniform	Eosinophill count	LC-SNP	0.0426778	0.0105197	0.246491	0.73432	0.304897
TUBE	Uniform	Disorders of lens	HC-SNP	0.0210882	0.00828794	0.393013	0.943909	0.52145
TUBE	Uniform	Disorders of lens	LC-SNP	0.0426778	0.0699392	1.63877	0.713815	0.365302
TUBE	Uniform	Monocyte count	HC-SNP	0.0210882	0.0856099	4.05961	1.22054	0.014345
TUBE	Uniform	Monocyte count	LC-SNP	0.0426778	0.0283234	0.663657	0.705402	0.6339
TUBE	Uniform	Mean corpuscular haemoglobin concentration	HC-SNP	0.0210882	0.0691383	3.27854	1.68541	0.173014
TUBE	Uniform	Mean corpuscular haemoglobin concentration	LC-SNP	0.0426778	0.061603	1.44344	0.782442	0.568198
TUBE	Uniform	Red blood cell (erythrocyte) count	HC-SNP	0.0210882	0.0818741	3.88247	1.38038	0.0377201
TUBE	Uniform	Red blood cell (erythrocyte) count	LC-SNP	0.0426778	0.0503352	1.17942	0.670087	0.788477
TUBE	Uniform	Testosterone (nmol/L)	HC-SNP	0.0210882	0.0685517	3.25072	1.39804	0.115476
TUBE	Uniform	Testosterone (nmol/L)	LC-SNP	0.0426778	0.10487	2.45725	0.911141	0.103937
TUBE	Uniform	Heel bone mineral density (BMD)	HC-SNP	0.0210882	0.0221024	1.04809	0.544759	0.929534
TUBE	Uniform	Heel bone mineral density (BMD)	LC-SNP	0.0426778	0.0476749	1.11709	0.403171	0.770645
TUBE	Uniform	Fluid intelligence score	HC-SNP	0.0210882	0.0246561	1.16919	0.780676	0.828574
TUBE	Uniform	Fluid intelligence score	LC-SNP	0.0426778	0.0465012	1.08959	0.38682	0.816549
TUBE	Uniform	Forced vital capacity (FVC)	HC-SNP	0.0210882	0.0533271	2.52877	0.875856	0.0809467
TUBE	Uniform	Forced vital capacity (FVC)	LC-SNP	0.0426778	0.0382037	0.895167	0.457926	0.818855
TUBE	Uniform	Non-cancer illness code, self-reported: diabetes	HC-SNP	0.0210882	0.0267069	1.26644	1.07429	0.804576
TUBE	Uniform	Non-cancer illness code, self-reported: diabetes	LC-SNP	0.0426778	0.0623989	1.46209	0.752729	0.536751
TUBE	Uniform	Vascular/heart problems diagnosed by doctor: High blood pressure	HC-SNP	0.0210882	0.05044	2.39186	0.67736	0.041772
TUBE	Uniform	Vascular/heart problems diagnosed by doctor: High blood pressure	LC-SNP	0.0426778	0.0409455	0.959409	0.338141	0.90448
TUBE	Uniform	metal_eGFR_meta1	HC-SNP	0.0210882	0.0497132	2.3574	0.873977	0.120777
TUBE	Uniform	metal_eGFR_meta1	LC-SNP	0.0426778	0.12459	2.91932	0.605643	0.00181693
TUBE	Uniform	Diseases of the nervous system	HC-SNP	0.0210882	0.0478885	2.27087	1.4474	0.373697
TUBE	Uniform	Diseases of the nervous system	LC-SNP	0.0426778	0.0130932	0.306792	0.759936	0.366492
TUBE	Uniform	Pulse rate	HC-SNP	0.0210882	0.0304405	1.44349	1.39974	0.748692
TUBE	Uniform	Pulse rate	LC-SNP	0.0426778	0.061883	1.45	0.744795	0.544633
TUBE	Uniform	diagnosed by doctor: Hayfever, allergic rhinitis or eczema	HC-SNP	0.0210882	0.0427959	2.02938	0.861959	0.221909
TUBE	Uniform	diagnosed by doctor: Hayfever, allergic rhinitis or eczema	LC-SNP	0.0426778	0.0370728	0.868668	0.493348	0.786477
TUBE	Uniform	Non-cancer illness code, self-reported: hypertension	HC-SNP	0.0210882	0.0562851	2.66904	0.65273	0.0114603
TUBE	Uniform	Non-cancer illness code, self-reported: hypertension	LC-SNP	0.0426778	0.0377191	0.883811	0.325193	0.721466
TUBE	Uniform	Diseases of the musculoskeletal system and connective tissue	HC-SNP	0.0210882	0.027738	1.31534	0.57811	0.584587
TUBE	Uniform	Diseases of the musculoskeletal system and connective tissue	LC-SNP	0.0426778	0.021826	0.511413	0.302304	0.109619
TUBE	Uniform	Creatinine (enzymatic) in urine	HC-SNP	0.0210882	0.0179916	0.853162	0.819911	0.858121
TUBE	Uniform	Creatinine (enzymatic) in urine	LC-SNP	0.0426778	0.059106	1.38494	0.463077	0.407001
TUBE	Uniform	Systolic blood pressure, automated reading	HC-SNP	0.0210882	0.0569524	2.70068	0.795469	0.0338871
TUBE	Uniform	Systolic blood pressure, automated reading	LC-SNP	0.0426778	0.0370513	0.868165	0.35172	0.707763
TUBE	Uniform	diagnosed by doctor: Asthma	HC-SNP	0.0210882	0.0391852	1.85816	0.823194	0.29243
TUBE	Uniform	diagnosed by doctor: Asthma	LC-SNP	0.0426778	0.0382453	0.89614	0.451075	0.817142
TUBE	Uniform	Potassium in urine	HC-SNP	0.0210882	0.0178365	0.845807	0.858682	0.857666
TUBE	Uniform	Potassium in urine	LC-SNP	0.0426778	0.0654546	1.53369	0.444898	0.228267
TUBE	Uniform	Peak expiratory flow (PEF)	HC-SNP	0.0210882	0.0310115	1.47056	0.592327	0.428066
TUBE	Uniform	Peak expiratory flow (PEF)	LC-SNP	0.0426778	0.0354341	0.830271	0.373361	0.648737
TUBE	Uniform	ckd_overall_te	HC-SNP	0.0210882	0.0571275	2.70898	1.76889	0.316546
TUBE	Uniform	ckd_overall_te	LC-SNP	0.0426778	0.133899	3.13745	1.20497	0.0651022
TUBE	Uniform	metal_eGFR_meta_ea1	HC-SNP	0.0210882	0.049384	2.34179	0.862303	0.11666
TUBE	Uniform	metal_eGFR_meta_ea1	LC-SNP	0.0426778	0.121695	2.85148	0.614705	0.00314383
TUBE	Uniform	scz_psy_overall_te	HC-SNP	0.0210882	0.0473661	2.2461	0.760902	0.101348
TUBE	Uniform	scz_psy_overall_te	LC-SNP	0.0426778	0.0229909	0.538709	0.351532	0.19299
TUBE	Uniform	Year ended full time education	HC-SNP	0.0210882	0.0541516	2.56786	1.10033	0.152206
TUBE	Uniform	Year ended full time education	LC-SNP	0.0426778	0.00354846	0.0831454	0.504276	0.0684012
TUBE	Uniform	Diagnoses - main ICD10: H26 Other cataract	HC-SNP	0.0210882	-0.00398864	-0.189141	1.24089	0.343421
TUBE	Uniform	Diagnoses - main ICD10: H26 Other cataract	LC-SNP	0.0426778	0.0691852	1.62111	0.907695	0.490082
TUBE	Uniform	Ischaemic heart disease, wide definition	HC-SNP	0.0210882	0.0203024	0.962737	0.90278	0.966918
TUBE	Uniform	Ischaemic heart disease, wide definition	LC-SNP	0.0426778	0.0476162	1.11571	0.579047	0.837702
TUBE	Uniform	Microalbumin in urine	HC-SNP	0.0210882	0.00671124	0.318247	1.26489	0.587049
TUBE	Uniform	Microalbumin in urine	LC-SNP	0.0426778	0.0794435	1.86147	0.881001	0.307358
TUBE	Uniform	Sodium in urine	HC-SNP	0.0210882	0.0255379	1.21101	0.694617	0.761925
TUBE	Uniform	Sodium in urine	LC-SNP	0.0426778	0.0547005	1.28171	0.374958	0.450475
TUBE	Uniform	Immature reticulocyte fraction	HC-SNP	0.0210882	0.0328726	1.55882	2.04558	0.782288
TUBE	Uniform	Immature reticulocyte fraction	LC-SNP	0.0426778	0.110875	2.59795	0.90854	0.0789409
TUBE	Uniform	Diseases of the circulatory system	HC-SNP	0.0210882	0.029554	1.40145	1.28427	0.75414
TUBE	Uniform	Diseases of the circulatory system	LC-SNP	0.0426778	0.072955	1.70944	0.700709	0.284269
TUBE	Uniform	Age hay fever, rhinitis or eczema diagnosed	HC-SNP	0.0210882	0.0658688	3.12349	1.36899	0.099774
TUBE	Uniform	Age hay fever, rhinitis or eczema diagnosed	LC-SNP	0.0426778	0.0517359	1.21224	0.895909	0.809992
TUBE	Uniform	Diabetes diagnosed by doctor	HC-SNP	0.0210882	0.0252798	1.19876	0.933724	0.831493
TUBE	Uniform	Diabetes diagnosed by doctor	LC-SNP	0.0426778	0.0513993	1.20436	0.650062	0.752655
TUBE	Uniform	Disorders of gallbladder, biliary tract and pancreas	HC-SNP	0.0210882	0.0517536	2.45415	1.26723	0.238083
TUBE	Uniform	Disorders of gallbladder, biliary tract and pancreas	LC-SNP	0.0426778	0.0264206	0.619072	0.646742	0.550318
TUBE	Uniform	Neutrophill count	HC-SNP	0.0210882	0.0777648	3.6876	0.766539	0.000625099
TUBE	Uniform	Neutrophill count	LC-SNP	0.0426778	0.0195593	0.458303	0.425138	0.208943
TUBE	Uniform	Diseases of the digestive system	HC-SNP	0.0210882	0.0274525	1.30179	1.12621	0.788902
TUBE	Uniform	Diseases of the digestive system	LC-SNP	0.0426778	0.0356436	0.83518	0.50456	0.744634
TUBE	Uniform	Diastolic blood pressure, automated reading	HC-SNP	0.0210882	0.0578151	2.74159	0.865705	0.0469821
TUBE	Uniform	Diastolic blood pressure, automated reading	LC-SNP	0.0426778	0.0445807	1.04459	0.375756	0.905388
TUBE	Uniform	Lymphocyte count	HC-SNP	0.0210882	0.0808049	3.83176	1.55085	0.0674429
TUBE	Uniform	Lymphocyte count	LC-SNP	0.0426778	0.0274008	0.64204	0.684756	0.597014
TUBE	Uniform	Diseases of the eye and adnexa	HC-SNP	0.0210882	0.0373036	1.76894	1.46871	0.602005
TUBE	Uniform	Diseases of the eye and adnexa	LC-SNP	0.0426778	0.0119055	0.278963	0.813189	0.38095
TUBE	Uniform	Red blood cell (erythrocyte) distribution width	HC-SNP	0.0210882	0.0747568	3.54496	1.4234	0.0730051
TUBE	Uniform	Red blood cell (erythrocyte) distribution width	LC-SNP	0.0426778	0.0753072	1.76455	0.758801	0.313998
TUBE	Uniform	Non-cancer illness code, self-reported: osteoarthritis	HC-SNP	0.0210882	0.0267064	1.26642	0.930172	0.773998
TUBE	Uniform	Non-cancer illness code, self-reported: osteoarthritis	LC-SNP	0.0426778	0.0408434	0.957018	0.558352	0.938836
TUBE	Uniform	eGFRcrea_meta_liu	HC-SNP	0.0210882	0.0512903	2.43218	0.920973	0.119278
TUBE	Uniform	eGFRcrea_meta_liu	LC-SNP	0.0426778	0.122221	2.8638	0.614324	0.00268719
TUBE	Uniform	Age started wearing glasses or contact lenses	HC-SNP	0.0210882	0.0226385	1.07351	0.895435	0.934377
TUBE	Uniform	Age started wearing glasses or contact lenses	LC-SNP	0.0426778	0.0596956	1.39875	0.656113	0.543055
TUBE	Uniform	bip_psy_overall_te	HC-SNP	0.0210882	0.0400267	1.89806	0.958697	0.351742
TUBE	Uniform	bip_psy_overall_te	LC-SNP	0.0426778	0.023109	0.541477	0.499335	0.362456
TUBE	Uniform	COPD differential diagnosis	HC-SNP	0.0210882	0.0308537	1.46308	1.39561	0.739736
TUBE	Uniform	COPD differential diagnosis	LC-SNP	0.0426778	0.0302454	0.708693	0.583418	0.619516
TUBE	Uniform	Glycated haemoglobin (mmol/mol)	HC-SNP	0.0210882	0.0357768	1.69653	1.03076	0.499276
TUBE	Uniform	Glycated haemoglobin (mmol/mol)	LC-SNP	0.0426778	0.0818473	1.9178	0.615892	0.132083
TUBE	Uniform	Urea (mmol/L)	HC-SNP	0.0210882	0.0597632	2.83397	1.13358	0.106716
TUBE	Uniform	Urea (mmol/L)	LC-SNP	0.0426778	0.0788746	1.84814	0.574701	0.142461
TUBE	Uniform	Bipolar and major depression status: No Bipolar or Depression	HC-SNP	0.0210882	0.0203922	0.966997	1.32192	0.980195
TUBE	Uniform	Bipolar and major depression status: No Bipolar or Depression	LC-SNP	0.0426778	0.00739425	0.173258	0.845082	0.326219
TUBE	Uniform	Non-cancer illness code, self-reported: depression	HC-SNP	0.0210882	0.0473806	2.24678	1.26911	0.317768
TUBE	Uniform	Non-cancer illness code, self-reported: depression	LC-SNP	0.0426778	-0.00204004	-0.047801	0.681224	0.118739
TUBE	Uniform	aut_psy_overall_te	HC-SNP	0.0210882	0.0860408	4.08005	1.24797	0.00335206
TUBE	Uniform	aut_psy_overall_te	LC-SNP	0.0426778	-0.0127536	-0.298835	0.604582	0.02774
TUBE	Uniform	Wears glasses or contact lenses	HC-SNP	0.0210882	0.0300788	1.42634	1.20624	0.722085
TUBE	Uniform	Wears glasses or contact lenses	LC-SNP	0.0426778	0.0543194	1.27278	0.738445	0.710324
TUBE	Uniform	egfr_overall_te	HC-SNP	0.0210882	0.0626028	2.96862	0.916689	0.0311704
TUBE	Uniform	egfr_overall_te	LC-SNP	0.0426778	0.111288	2.60764	0.592055	0.00764966
TUBE	Uniform	Non-cancer illness code, self-reported: hayfever/allergic rhinitis	HC-SNP	0.0210882	0.0444783	2.10916	1.53686	0.468602
TUBE	Uniform	Non-cancer illness code, self-reported: hayfever/allergic rhinitis	LC-SNP	0.0426778	0.0532328	1.24732	0.800905	0.75398
TUBE	Uniform	Basophill count	HC-SNP	0.0210882	0.0784719	3.72113	1.66559	0.090573
TUBE	Uniform	Basophill count	LC-SNP	0.0426778	0.00170129	0.0398635	0.804615	0.248425
TUBE	Uniform	gout_overall_te	HC-SNP	0.0210882	0.0976425	4.6302	1.88842	0.0514644
TUBE	Uniform	gout_overall_te	LC-SNP	0.0426778	0.0511833	1.1993	1.15161	0.860198
TUBE	Uniform	Haemoglobin concentration	HC-SNP	0.0210882	0.106398	5.04537	1.68955	0.020436
TUBE	Uniform	Haemoglobin concentration	LC-SNP	0.0426778	0.0164867	0.386307	0.670647	0.36462
TUBE	Uniform	Age high blood pressure diagnosed	HC-SNP	0.0210882	0.0381469	1.80892	1.31918	0.539697
TUBE	Uniform	Age high blood pressure diagnosed	LC-SNP	0.0426778	0.0555596	1.30184	0.71691	0.671784
TUBE	Uniform	Non-cancer illness code, self-reported: asthma	HC-SNP	0.0210882	0.0380382	1.80377	0.811396	0.318151
TUBE	Uniform	Non-cancer illness code, self-reported: asthma	LC-SNP	0.0426778	0.0425846	0.997816	0.429923	0.995928
TUBE	Uniform	Vascular/heart problems diagnosed by doctor: Angina	HC-SNP	0.0210882	-0.00295252	-0.140008	0.840036	0.166778
TUBE	Uniform	Vascular/heart problems diagnosed by doctor: Angina	LC-SNP	0.0426778	0.0573877	1.34468	0.536257	0.508546
TUBE	Uniform	Haematocrit percentage	HC-SNP	0.0210882	0.110912	5.25943	1.60329	0.00997199
TUBE	Uniform	Haematocrit percentage	LC-SNP	0.0426778	0.0199052	0.466406	0.629551	0.39992
TUBE	Integrative	Vascular/heart problems diagnosed by doctor: Angina	HC-SNP	0.0117895	-0.00946283	-0.80265	2.58616	0.4868
TUBE	Integrative	Vascular/heart problems diagnosed by doctor: Angina	LC-SNP	0.0322922	0.0619684	1.91899	0.989521	0.34518
TUBE	Integrative	Non-cancer illness code, self-reported: depression	HC-SNP	0.0117895	0.0267033	2.26501	3.38968	0.710841
TUBE	Integrative	Non-cancer illness code, self-reported: depression	LC-SNP	0.0322922	-0.0179371	-0.555462	1.25558	0.225762
TUBE	Integrative	Monocyte count	HC-SNP	0.0117895	0.0542358	4.60035	2.54968	0.160173
TUBE	Integrative	Monocyte count	LC-SNP	0.0322922	0.0154949	0.479835	0.832198	0.532749
TUBE	Integrative	Potassium in urine	HC-SNP	0.0117895	0.0346894	2.9424	2.56517	0.449348
TUBE	Integrative	Potassium in urine	LC-SNP	0.0322922	0.0163091	0.505046	0.893949	0.579755
TUBE	Integrative	Eosinophill count	HC-SNP	0.0117895	0.0808587	6.85855	3.39414	0.0845929
TUBE	Integrative	Eosinophill count	LC-SNP	0.0322922	0.0293051	0.907497	0.927333	0.920406
TUBE	Integrative	Non-cancer illness code, self-reported: diabetes	HC-SNP	0.0117895	-0.0175388	-1.48766	2.56231	0.327112
TUBE	Integrative	Non-cancer illness code, self-reported: diabetes	LC-SNP	0.0322922	0.064548	1.99887	1.10173	0.360136
TUBE	Integrative	Diseases of the digestive system	HC-SNP	0.0117895	0.0476468	4.04146	3.49841	0.384058
TUBE	Integrative	Diseases of the digestive system	LC-SNP	0.0322922	-0.0177106	-0.548447	1.18726	0.190624
TUBE	Integrative	Heel bone mineral density (BMD)	HC-SNP	0.0117895	0.0121668	1.03201	1.45168	0.982311
TUBE	Integrative	Heel bone mineral density (BMD)	LC-SNP	0.0322922	0.0204592	0.633564	0.62178	0.55442
TUBE	Integrative	diagnosed by doctor: Asthma	HC-SNP	0.0117895	0.0824086	6.99001	3.7504	0.115016
TUBE	Integrative	diagnosed by doctor: Asthma	LC-SNP	0.0322922	-0.00131442	-0.0407039	1.34697	0.441545
TUBE	Integrative	Forced vital capacity (FVC)	HC-SNP	0.0117895	0.0648937	5.50437	1.50362	0.00281571
TUBE	Integrative	Forced vital capacity (FVC)	LC-SNP	0.0322922	-4.81323e-05	-0.00149052	0.57743	0.0818918
TUBE	Integrative	ckd_overall_te	HC-SNP	0.0117895	0.138831	11.7758	5.84165	0.0522215
TUBE	Integrative	ckd_overall_te	LC-SNP	0.0322922	0.101214	3.1343	2.75761	0.435236
TUBE	Integrative	White blood cell (leukocyte) count	HC-SNP	0.0117895	0.0805638	6.83353	2.17779	0.00825874
TUBE	Integrative	White blood cell (leukocyte) count	LC-SNP	0.0322922	0.0254617	0.788477	0.764571	0.782154
TUBE	Integrative	uacr_overall_te	HC-SNP	0.0117895	0.0972911	8.25236	2.43319	0.00370462
TUBE	Integrative	uacr_overall_te	LC-SNP	0.0322922	0.00170254	0.052723	0.802904	0.243279
TUBE	Integrative	Forced expiratory volume in 1-second (FEV1)	HC-SNP	0.0117895	0.0522154	4.42898	1.4551	0.0183544
TUBE	Integrative	Forced expiratory volume in 1-second (FEV1)	LC-SNP	0.0322922	0.0045249	0.140124	0.580188	0.135252
TUBE	Integrative	Mean corpuscular haemoglobin concentration	HC-SNP	0.0117895	-0.021966	-1.86318	6.19172	0.644225
TUBE	Integrative	Mean corpuscular haemoglobin concentration	LC-SNP	0.0322922	0.128404	3.97632	2.83009	0.295813
TUBE	Integrative	Year ended full time education	HC-SNP	0.0117895	-0.00633786	-0.537585	2.02822	0.448314
TUBE	Integrative	Year ended full time education	LC-SNP	0.0322922	0.042411	1.31335	0.80332	0.696582
TUBE	Integrative	Heel bone mineral density (BMD) T-score, automated	HC-SNP	0.0117895	0.0120159	1.01921	1.48432	0.989617
TUBE	Integrative	Heel bone mineral density (BMD) T-score, automated	LC-SNP	0.0322922	0.0208792	0.646572	0.629801	0.573372
TUBE	Integrative	Age hay fever, rhinitis or eczema diagnosed	HC-SNP	0.0117895	0.0961845	8.1585	5.16752	0.177245
TUBE	Integrative	Age hay fever, rhinitis or eczema diagnosed	LC-SNP	0.0322922	-0.00329486	-0.102033	1.96967	0.57612
TUBE	Integrative	Diseases of the nervous system	HC-SNP	0.0117895	0.0930646	7.89386	4.72343	0.134865
TUBE	Integrative	Diseases of the nervous system	LC-SNP	0.0322922	-0.018968	-0.587385	1.71667	0.352472
TUBE	Integrative	Red blood cell (erythrocyte) count	HC-SNP	0.0117895	0.110193	9.34668	4.17096	0.0437814
TUBE	Integrative	Red blood cell (erythrocyte) count	LC-SNP	0.0322922	0.0150946	0.467438	1.34356	0.691661
TUBE	Integrative	metal_eGFR_meta1	HC-SNP	0.0117895	0.136993	11.62	3.05799	0.000649515
TUBE	Integrative	metal_eGFR_meta1	LC-SNP	0.0322922	0.0482014	1.49266	1.30196	0.703868
TUBE	Integrative	eGFRcrea_meta_liu	HC-SNP	0.0117895	0.131987	11.1953	3.45944	0.00328059
TUBE	Integrative	eGFRcrea_meta_liu	LC-SNP	0.0322922	0.0563214	1.74412	1.59246	0.63902
TUBE	Integrative	Urea (mmol/L)	HC-SNP	0.0117895	0.14642	12.4195	4.49389	0.0143255
TUBE	Integrative	Urea (mmol/L)	LC-SNP	0.0322922	0.0084491	0.261645	1.44222	0.608331
TUBE	Integrative	Non-cancer illness code, self-reported: hayfever/allergic rhinitis	HC-SNP	0.0117895	0.0565639	4.79783	5.38677	0.479179
TUBE	Integrative	Non-cancer illness code, self-reported: hayfever/allergic rhinitis	LC-SNP	0.0322922	0.0340755	1.05522	2.01227	0.977434
TUBE	Integrative	diagnosed by doctor: Hayfever, allergic rhinitis or eczema	HC-SNP	0.0117895	0.089153	7.56208	4.20286	0.128768
TUBE	Integrative	diagnosed by doctor: Hayfever, allergic rhinitis or eczema	LC-SNP	0.0322922	-0.0140236	-0.434271	1.42864	0.321051
TUBE	Integrative	Systolic blood pressure, automated reading	HC-SNP	0.0117895	0.0348884	2.95928	1.88924	0.294702
TUBE	Integrative	Systolic blood pressure, automated reading	LC-SNP	0.0322922	0.0429799	1.33097	0.723334	0.647403
TUBE	Integrative	metal_eGFRcys_meta1	HC-SNP	0.0117895	0.131637	11.1657	3.20026	0.00367507
TUBE	Integrative	metal_eGFRcys_meta1	LC-SNP	0.0322922	0.00912161	0.282471	1.29449	0.577553
TUBE	Integrative	Diastolic blood pressure, automated reading	HC-SNP	0.0117895	0.0516373	4.37995	1.69442	0.0441056
TUBE	Integrative	Diastolic blood pressure, automated reading	LC-SNP	0.0322922	0.0282986	0.876328	0.582483	0.831504
TUBE	Integrative	metal_bun_meta_all1	HC-SNP	0.0117895	0.154844	13.134	4.65429	0.00866787
TUBE	Integrative	metal_bun_meta_all1	LC-SNP	0.0322922	0.00883303	0.273535	1.54157	0.63694
TUBE	Integrative	Pulse rate	HC-SNP	0.0117895	0.0313768	2.66142	4.2273	0.694471
TUBE	Integrative	Pulse rate	LC-SNP	0.0322922	0.0271748	0.841529	1.33433	0.905667
TUBE	Integrative	Bipolar and major depression status: No Bipolar or Depression	HC-SNP	0.0117895	0.0107229	0.909527	4.08254	0.982344
TUBE	Integrative	Bipolar and major depression status: No Bipolar or Depression	LC-SNP	0.0322922	0.00596958	0.184861	1.55284	0.603894
TUBE	Integrative	bun_overall_te	HC-SNP	0.0117895	0.096933	8.22199	4.21306	0.0858049
TUBE	Integrative	bun_overall_te	LC-SNP	0.0322922	0.0520523	1.61191	1.60163	0.700524
TUBE	Integrative	Age started wearing glasses or contact lenses	HC-SNP	0.0117895	0.014643	1.24204	2.69285	0.928128
TUBE	Integrative	Age started wearing glasses or contact lenses	LC-SNP	0.0322922	0.0454111	1.40626	1.11202	0.714345
TUBE	Integrative	Ischaemic heart disease, wide definition	HC-SNP	0.0117895	0.0212379	1.80142	2.08914	0.698915
TUBE	Integrative	Ischaemic heart disease, wide definition	LC-SNP	0.0322922	0.0274761	0.850857	0.741035	0.840789
TUBE	Integrative	Wears glasses or contact lenses	HC-SNP	0.0117895	0.0763563	6.47665	4.1381	0.167555
TUBE	Integrative	Wears glasses or contact lenses	LC-SNP	0.0322922	-0.039104	-1.21094	1.55345	0.142559
TUBE	Integrative	Lymphocyte count	HC-SNP	0.0117895	0.0578162	4.90405	2.18978	0.0773807
TUBE	Integrative	Lymphocyte count	LC-SNP	0.0322922	0.0174798	0.5413	0.720537	0.525678
TUBE	Integrative	COPD differential diagnosis	HC-SNP	0.0117895	-0.0551097	-4.67448	3.74423	0.113937
TUBE	Integrative	COPD differential diagnosis	LC-SNP	0.0322922	0.0818245	2.53388	1.40606	0.261943
TUBE	Integrative	Peak expiratory flow (PEF)	HC-SNP	0.0117895	0.0108343	0.918982	1.97425	0.967128
TUBE	Integrative	Peak expiratory flow (PEF)	LC-SNP	0.0322922	0.034779	1.07701	0.860857	0.928426
TUBE	Integrative	Neutrophill count	HC-SNP	0.0117895	0.0996866	8.45555	2.62826	0.00562554
TUBE	Integrative	Neutrophill count	LC-SNP	0.0322922	0.0151765	0.469973	0.852554	0.536009
TUBE	Integrative	Diabetes diagnosed by doctor	HC-SNP	0.0117895	-0.0139139	-1.18019	2.11538	0.298308
TUBE	Integrative	Diabetes diagnosed by doctor	LC-SNP	0.0322922	0.0541559	1.67706	0.913455	0.455594
TUBE	Integrative	Diseases of the eye and adnexa	HC-SNP	0.0117895	0.0557367	4.72767	4.79475	0.433676
TUBE	Integrative	Diseases of the eye and adnexa	LC-SNP	0.0322922	-0.0103227	-0.319664	1.64725	0.424004
TUBE	Integrative	Creatinine (enzymatic) in urine	HC-SNP	0.0117895	0.00369631	0.313526	1.64894	0.675791
TUBE	Integrative	Creatinine (enzymatic) in urine	LC-SNP	0.0322922	0.0636731	1.97178	0.624188	0.116188
TUBE	Integrative	Other eye problems	HC-SNP	0.0117895	0.0735633	6.23974	7.66113	0.491377
TUBE	Integrative	Other eye problems	LC-SNP	0.0322922	0.00523603	0.162145	2.70109	0.756058
TUBE	Integrative	Sodium in urine	HC-SNP	0.0117895	0.0409862	3.47651	1.65849	0.134451
TUBE	Integrative	Sodium in urine	LC-SNP	0.0322922	0.0222472	0.688935	0.581819	0.592875
TUBE	Integrative	Diagnoses - main ICD10: H26 Other cataract	HC-SNP	0.0117895	0.037938	3.21795	4.44401	0.621865
TUBE	Integrative	Diagnoses - main ICD10: H26 Other cataract	LC-SNP	0.0322922	-0.00474144	-0.146829	1.60925	0.484055
TUBE	Integrative	Haematocrit percentage	HC-SNP	0.0117895	0.0856914	7.26846	2.7719	0.0231632
TUBE	Integrative	Haematocrit percentage	LC-SNP	0.0322922	0.036698	1.13644	0.870268	0.87486
TUBE	Integrative	Non-cancer illness code, self-reported: asthma	HC-SNP	0.0117895	0.0845405	7.17084	3.75882	0.105664
TUBE	Integrative	Non-cancer illness code, self-reported: asthma	LC-SNP	0.0322922	-0.00142458	-0.0441154	1.35666	0.443206
TUBE	Integrative	metal_eGFR_meta_ea1	HC-SNP	0.0117895	0.128064	10.8625	3.17192	0.00209799
TUBE	Integrative	metal_eGFR_meta_ea1	LC-SNP	0.0322922	0.0516832	1.60049	1.33516	0.651465
TUBE	Integrative	Disorders of gallbladder, biliary tract and pancreas	HC-SNP	0.0117895	0.0540069	4.58094	5.33437	0.497634
TUBE	Integrative	Disorders of gallbladder, biliary tract and pancreas	LC-SNP	0.0322922	0.0191232	0.592192	1.64686	0.802986
TUBE	Integrative	Vascular/heart problems diagnosed by doctor: High blood pressure	HC-SNP	0.0117895	0.0585016	4.96219	1.61316	0.0133023
TUBE	Integrative	Vascular/heart problems diagnosed by doctor: High blood pressure	LC-SNP	0.0322922	0.0220874	0.683986	0.603117	0.59916
TUBE	Integrative	gout_overall_te	HC-SNP	0.0117895	0.232743	19.7416	11.9199	0.0900818
TUBE	Integrative	gout_overall_te	LC-SNP	0.0322922	0.0243084	0.752762	2.80283	0.92653
TUBE	Integrative	Doctor diagnosed hayfever or allergic rhinitis	HC-SNP	0.0117895	0.0375483	3.1849	4.27762	0.604658
TUBE	Integrative	Doctor diagnosed hayfever or allergic rhinitis	LC-SNP	0.0322922	-0.00311295	-0.0963993	1.64866	0.504461
TUBE	Integrative	Age high blood pressure diagnosed	HC-SNP	0.0117895	0.0269805	2.28852	3.24689	0.689735
TUBE	Integrative	Age high blood pressure diagnosed	LC-SNP	0.0322922	0.0137361	0.425369	1.33907	0.665068
TUBE	Integrative	Red blood cell (erythrocyte) distribution width	HC-SNP	0.0117895	0.106166	9.00511	5.87823	0.168232
TUBE	Integrative	Red blood cell (erythrocyte) distribution width	LC-SNP	0.0322922	0.0326239	1.01027	2.0121	0.995907
TUBE	Integrative	Glycated haemoglobin (mmol/mol)	HC-SNP	0.0117895	0.00188719	0.160074	2.69757	0.755003
TUBE	Integrative	Glycated haemoglobin (mmol/mol)	LC-SNP	0.0322922	0.0933371	2.89039	0.942711	0.0467116
TUBE	Integrative	scz_psy_overall_te	HC-SNP	0.0117895	0.0158891	1.34773	1.40615	0.804793
TUBE	Integrative	scz_psy_overall_te	LC-SNP	0.0322922	0.0549504	1.70166	0.545995	0.198895
TUBE	Integrative	Diseases of the musculoskeletal system and connective tissue	HC-SNP	0.0117895	0.00447419	0.379507	2.16041	0.774058
TUBE	Integrative	Diseases of the musculoskeletal system and connective tissue	LC-SNP	0.0322922	0.050088	1.55108	0.80334	0.49358
TUBE	Integrative	Non-cancer illness code, self-reported: hypertension	HC-SNP	0.0117895	0.0620338	5.26179	1.65922	0.00956063
TUBE	Integrative	Non-cancer illness code, self-reported: hypertension	LC-SNP	0.0322922	0.0219204	0.678814	0.609315	0.596843
TUBE	Integrative	Fluid intelligence score	HC-SNP	0.0117895	0.00846588	0.718087	1.75306	0.872442
TUBE	Integrative	Fluid intelligence score	LC-SNP	0.0322922	0.0492979	1.52662	0.753275	0.485766
TUBE	Integrative	Basophill count	HC-SNP	0.0117895	0.0153713	1.30381	6.13606	0.960525
TUBE	Integrative	Basophill count	LC-SNP	0.0322922	0.0605113	1.87387	1.97257	0.650304
TUBE	Integrative	Haemoglobin concentration	HC-SNP	0.0117895	0.0843644	7.1559	2.33356	0.00913973
TUBE	Integrative	Haemoglobin concentration	LC-SNP	0.0322922	0.0348627	1.0796	0.728039	0.912676
TUBE	Integrative	Immature reticulocyte fraction	HC-SNP	0.0117895	0.00566287	0.480333	2.89339	0.85703
TUBE	Integrative	Immature reticulocyte fraction	LC-SNP	0.0322922	0.0661774	2.04933	1.19249	0.375769
TUBE	Integrative	aut_psy_overall_te	HC-SNP	0.0117895	0.00286789	0.243258	3.26643	0.816683
TUBE	Integrative	aut_psy_overall_te	LC-SNP	0.0322922	0.0669387	2.07291	1.22726	0.378714
TUBE	Integrative	egfr_overall_te	HC-SNP	0.0117895	0.138456	11.744	2.95851	0.000500666
TUBE	Integrative	egfr_overall_te	LC-SNP	0.0322922	0.0493199	1.5273	1.12309	0.637769
TUBE	Integrative	Doctor diagnosed asthma	HC-SNP	0.0117895	0.0730447	6.19575	6.62625	0.42439
TUBE	Integrative	Doctor diagnosed asthma	LC-SNP	0.0322922	0.0381491	1.18137	2.4082	0.938864
TUBE	Integrative	bip_psy_overall_te	HC-SNP	0.0117895	0.0317256	2.69101	2.43774	0.488899
TUBE	Integrative	bip_psy_overall_te	LC-SNP	0.0322922	0.0450255	1.39432	0.876699	0.652041
TUBE	Integrative	Diseases of the circulatory system	HC-SNP	0.0117895	0.0598441	5.07605	3.59965	0.254748
TUBE	Integrative	Diseases of the circulatory system	LC-SNP	0.0322922	0.047053	1.4571	1.32368	0.730663
TUBE	Integrative	Testosterone (nmol/L)	HC-SNP	0.0117895	0.0846244	7.17796	4.58005	0.189165
TUBE	Integrative	Testosterone (nmol/L)	LC-SNP	0.0322922	0.0967876	2.99724	2.15343	0.349176
TUBE	Integrative	Disorders of lens	HC-SNP	0.0117895	-0.0127914	-1.08499	3.94001	0.592283
TUBE	Integrative	Disorders of lens	LC-SNP	0.0322922	0.0585288	1.81247	1.40818	0.558395
TUBE	Integrative	Non-cancer illness code, self-reported: osteoarthritis	HC-SNP	0.0117895	0.0329707	2.79662	3.17382	0.570195
TUBE	Integrative	Non-cancer illness code, self-reported: osteoarthritis	LC-SNP	0.0322922	0.00876638	0.27147	1.2455	0.559788
TUBE	Integrative	Microalbumin in urine	HC-SNP	0.0117895	0.047497	4.02876	5.14543	0.558513
TUBE	Integrative	Microalbumin in urine	LC-SNP	0.0322922	0.0272124	0.842693	1.81164	0.930806
GLOM	Uniform	Other eye problems	HC-SNP	0.014004	0.104264	7.44533	2.7781	0.00928074
GLOM	Uniform	Other eye problems	LC-SNP	0.0283759	-0.0355932	-1.25435	1.43797	0.105316
GLOM	Uniform	bip_psy_overall_te	HC-SNP	0.014004	1.7692e-05	0.00126335	0.897484	0.26627
GLOM	Uniform	bip_psy_overall_te	LC-SNP	0.0283759	0.0511349	1.80206	0.603399	0.180699
GLOM	Uniform	eGFRcrea_meta_liu	HC-SNP	0.014004	0.0208571	1.48937	1.1367	0.665447
GLOM	Uniform	eGFRcrea_meta_liu	LC-SNP	0.0283759	0.07632	2.68961	0.87785	0.0540336
GLOM	Uniform	Creatinine (enzymatic) in urine	HC-SNP	0.014004	0.0115891	0.827557	0.826675	0.834674
GLOM	Uniform	Creatinine (enzymatic) in urine	LC-SNP	0.0283759	0.0316057	1.11382	0.452162	0.801156
GLOM	Uniform	Age hay fever, rhinitis or eczema diagnosed	HC-SNP	0.014004	0.0530871	3.79086	1.30513	0.0274474
GLOM	Uniform	Age hay fever, rhinitis or eczema diagnosed	LC-SNP	0.0283759	0.0422291	1.4882	0.919829	0.590663
GLOM	Uniform	Non-cancer illness code, self-reported: depression	HC-SNP	0.014004	0.0132058	0.943003	0.9621	0.952929
GLOM	Uniform	Non-cancer illness code, self-reported: depression	LC-SNP	0.0283759	0.00540286	0.190404	0.626994	0.188064
GLOM	Uniform	bun_overall_te	HC-SNP	0.014004	0.0712807	5.09003	2.19486	0.0546898
GLOM	Uniform	bun_overall_te	LC-SNP	0.0283759	-0.00216048	-0.0761379	1.02943	0.292218
GLOM	Uniform	Disorders of gallbladder, biliary tract and pancreas	HC-SNP	0.014004	0.0328227	2.34381	0.856264	0.115332
GLOM	Uniform	Disorders of gallbladder, biliary tract and pancreas	LC-SNP	0.0283759	-0.0318388	-1.12204	0.614594	0.00117542
GLOM	Uniform	Lymphocyte count	HC-SNP	0.014004	0.00882077	0.629876	1.21283	0.758655
GLOM	Uniform	Lymphocyte count	LC-SNP	0.0283759	0.057121	2.01301	0.773209	0.1839
GLOM	Uniform	Diseases of the eye and adnexa	HC-SNP	0.014004	0.0151982	1.08527	2.43944	0.972525
GLOM	Uniform	Diseases of the eye and adnexa	LC-SNP	0.0283759	0.0262366	0.92461	1.23398	0.951784
GLOM	Uniform	Vascular/heart problems diagnosed by doctor: Angina	HC-SNP	0.014004	0.0041931	0.299422	1.01953	0.493536
GLOM	Uniform	Vascular/heart problems diagnosed by doctor: Angina	LC-SNP	0.0283759	0.0536302	1.89	0.791447	0.255506
GLOM	Uniform	metal_eGFRcys_meta1	HC-SNP	0.014004	0.023284	1.66267	0.788457	0.402099
GLOM	Uniform	metal_eGFRcys_meta1	LC-SNP	0.0283759	0.0354085	1.24784	0.48457	0.605873
GLOM	Uniform	Red blood cell (erythrocyte) distribution width	HC-SNP	0.014004	0.0716279	5.11482	1.9552	0.0331323
GLOM	Uniform	Red blood cell (erythrocyte) distribution width	LC-SNP	0.0283759	0.0296003	1.04315	1.12139	0.969205
GLOM	Uniform	Fluid intelligence score	HC-SNP	0.014004	0.0121336	0.86644	0.837239	0.872494
GLOM	Uniform	Fluid intelligence score	LC-SNP	0.0283759	0.0460932	1.62438	0.539327	0.241919
GLOM	Uniform	Bipolar and major depression status: No Bipolar or Depression	HC-SNP	0.014004	0.0291088	2.07861	1.66425	0.512354
GLOM	Uniform	Bipolar and major depression status: No Bipolar or Depression	LC-SNP	0.0283759	0.00273499	0.0963845	0.996565	0.366782
GLOM	Uniform	Vascular/heart problems diagnosed by doctor: High blood pressure	HC-SNP	0.014004	0.0373011	2.6636	0.837089	0.0471047
GLOM	Uniform	Vascular/heart problems diagnosed by doctor: High blood pressure	LC-SNP	0.0283759	0.0230998	0.814064	0.397329	0.639025
GLOM	Uniform	Non-cancer illness code, self-reported: hayfever/allergic rhinitis	HC-SNP	0.014004	0.0206383	1.47375	1.44127	0.740272
GLOM	Uniform	Non-cancer illness code, self-reported: hayfever/allergic rhinitis	LC-SNP	0.0283759	0.00476518	0.167931	0.872255	0.336883
GLOM	Uniform	Testosterone (nmol/L)	HC-SNP	0.014004	0.0198302	1.41604	1.90434	0.826028
GLOM	Uniform	Testosterone (nmol/L)	LC-SNP	0.0283759	0.031117	1.0966	0.938505	0.917707
GLOM	Uniform	Mean corpuscular haemoglobin concentration	HC-SNP	0.014004	0.0190039	1.35704	3.53767	0.92
GLOM	Uniform	Mean corpuscular haemoglobin concentration	LC-SNP	0.0283759	0.0407911	1.43753	2.4885	0.86075
GLOM	Uniform	Microalbumin in urine	HC-SNP	0.014004	0.000877896	0.062689	1.26638	0.46332
GLOM	Uniform	Microalbumin in urine	LC-SNP	0.0283759	0.0678495	2.3911	0.959961	0.132698
GLOM	Uniform	diagnosed by doctor: Asthma	HC-SNP	0.014004	0.0283128	2.02177	0.618453	0.103732
GLOM	Uniform	diagnosed by doctor: Asthma	LC-SNP	0.0283759	0.0160189	0.564527	0.426564	0.311952
GLOM	Uniform	Doctor diagnosed asthma	HC-SNP	0.014004	0.0498209	3.55762	2.48299	0.276966
GLOM	Uniform	Doctor diagnosed asthma	LC-SNP	0.0283759	0.00721704	0.254337	1.14417	0.508781
GLOM	Uniform	Diabetes diagnosed by doctor	HC-SNP	0.014004	0.0183547	1.31068	0.832998	0.709586
GLOM	Uniform	Diabetes diagnosed by doctor	LC-SNP	0.0283759	0.029191	1.02873	0.571559	0.959873
GLOM	Uniform	Neutrophill count	HC-SNP	0.014004	0.000411794	0.0294055	0.829705	0.239075
GLOM	Uniform	Neutrophill count	LC-SNP	0.0283759	0.065359	2.30333	0.568297	0.020784
GLOM	Uniform	Doctor diagnosed hayfever or allergic rhinitis	HC-SNP	0.014004	0.0382789	2.73343	1.41915	0.200856
GLOM	Uniform	Doctor diagnosed hayfever or allergic rhinitis	LC-SNP	0.0283759	0.0213803	0.753469	0.869387	0.774882
GLOM	Uniform	Heel bone mineral density (BMD) T-score, automated	HC-SNP	0.014004	0.00890474	0.635872	0.807482	0.652334
GLOM	Uniform	Heel bone mineral density (BMD) T-score, automated	LC-SNP	0.0283759	0.0314392	1.10796	0.507688	0.830578
GLOM	Uniform	Diseases of the circulatory system	HC-SNP	0.014004	0.0497931	3.55563	1.60263	0.0929887
GLOM	Uniform	Diseases of the circulatory system	LC-SNP	0.0283759	0.0091963	0.324089	0.864119	0.426948
GLOM	Uniform	Red blood cell (erythrocyte) count	HC-SNP	0.014004	0.0593822	4.24038	1.71184	0.0586028
GLOM	Uniform	Red blood cell (erythrocyte) count	LC-SNP	0.0283759	0.0222136	0.782833	0.779559	0.780683
GLOM	Uniform	Diseases of the digestive system	HC-SNP	0.014004	-0.0052591	-0.375543	0.646487	0.0368708
GLOM	Uniform	Diseases of the digestive system	LC-SNP	0.0283759	0.0267029	0.941043	0.469811	0.900296
GLOM	Uniform	diagnosed by doctor: Hayfever, allergic rhinitis or eczema	HC-SNP	0.014004	0.0286203	2.04373	0.768152	0.156396
GLOM	Uniform	diagnosed by doctor: Hayfever, allergic rhinitis or eczema	LC-SNP	0.0283759	0.0206965	0.729369	0.48026	0.570363
GLOM	Uniform	ckd_overall_te	HC-SNP	0.014004	0.00416376	0.297327	2.11959	0.736998
GLOM	Uniform	ckd_overall_te	LC-SNP	0.0283759	0.124456	4.38598	1.5927	0.0246656
GLOM	Uniform	Basophill count	HC-SNP	0.014004	-0.0109055	-0.778739	1.41717	0.207243
GLOM	Uniform	Basophill count	LC-SNP	0.0283759	0.05803	2.04505	1.17735	0.365704
GLOM	Uniform	Peak expiratory flow (PEF)	HC-SNP	0.014004	0.0300248	2.14402	0.870297	0.187604
GLOM	Uniform	Peak expiratory flow (PEF)	LC-SNP	0.0283759	0.0137701	0.485274	0.431556	0.231885
GLOM	Uniform	Non-cancer illness code, self-reported: diabetes	HC-SNP	0.014004	0.0175091	1.2503	1.06821	0.815082
GLOM	Uniform	Non-cancer illness code, self-reported: diabetes	LC-SNP	0.0283759	0.0404104	1.42411	0.656173	0.515151
GLOM	Uniform	Systolic blood pressure, automated reading	HC-SNP	0.014004	0.0384658	2.74678	1.16538	0.135827
GLOM	Uniform	Systolic blood pressure, automated reading	LC-SNP	0.0283759	0.0239651	0.844558	0.545359	0.775253
GLOM	Uniform	Non-cancer illness code, self-reported: osteoarthritis	HC-SNP	0.014004	0.00661533	0.472389	0.91012	0.559447
GLOM	Uniform	Non-cancer illness code, self-reported: osteoarthritis	LC-SNP	0.0283759	0.0458373	1.61536	0.8285	0.443347
GLOM	Uniform	Age started wearing glasses or contact lenses	HC-SNP	0.014004	0.0288602	2.06086	0.79681	0.187765
GLOM	Uniform	Age started wearing glasses or contact lenses	LC-SNP	0.0283759	0.0296697	1.0456	0.418754	0.913132
GLOM	Uniform	Ischaemic heart disease, wide definition	HC-SNP	0.014004	0.00992095	0.708437	1.12165	0.79516
GLOM	Uniform	Ischaemic heart disease, wide definition	LC-SNP	0.0283759	0.0550606	1.9404	0.812821	0.237244
GLOM	Uniform	Wears glasses or contact lenses	HC-SNP	0.014004	0.0251397	1.79518	1.15205	0.481638
GLOM	Uniform	Wears glasses or contact lenses	LC-SNP	0.0283759	0.025235	0.889314	0.906297	0.901994
GLOM	Uniform	Immature reticulocyte fraction	HC-SNP	0.014004	0.0165995	1.18534	2.09019	0.928741
GLOM	Uniform	Immature reticulocyte fraction	LC-SNP	0.0283759	0.0950164	3.34849	1.60087	0.144905
GLOM	Uniform	Forced vital capacity (FVC)	HC-SNP	0.014004	0.0194326	1.38765	1.17512	0.742328
GLOM	Uniform	Forced vital capacity (FVC)	LC-SNP	0.0283759	0.0430058	1.51558	0.627854	0.412893
GLOM	Uniform	Diseases of the nervous system	HC-SNP	0.014004	0.023977	1.71215	1.37373	0.600557
GLOM	Uniform	Diseases of the nervous system	LC-SNP	0.0283759	0.00908019	0.319997	0.782035	0.380474
GLOM	Uniform	Potassium in urine	HC-SNP	0.014004	0.0122383	0.873918	0.947625	0.894222
GLOM	Uniform	Potassium in urine	LC-SNP	0.0283759	0.0346995	1.22285	0.552708	0.686129
GLOM	Uniform	gout_overall_te	HC-SNP	0.014004	0.0712331	5.08663	3.27371	0.156858
GLOM	Uniform	gout_overall_te	LC-SNP	0.0283759	0.0269599	0.950099	1.0624	0.962494
GLOM	Uniform	Glycated haemoglobin (mmol/mol)	HC-SNP	0.014004	0.0175372	1.2523	1.57863	0.87276
GLOM	Uniform	Glycated haemoglobin (mmol/mol)	LC-SNP	0.0283759	0.074149	2.6131	0.972311	0.100734
GLOM	Uniform	Forced expiratory volume in 1-second (FEV1)	HC-SNP	0.014004	0.0261973	1.8707	1.07769	0.420097
GLOM	Uniform	Forced expiratory volume in 1-second (FEV1)	LC-SNP	0.0283759	0.0282575	0.995828	0.529347	0.993721
GLOM	Uniform	Monocyte count	HC-SNP	0.014004	0.0052996	0.378435	1.12497	0.58069
GLOM	Uniform	Monocyte count	LC-SNP	0.0283759	0.074609	2.62931	0.899023	0.0690981
GLOM	Uniform	Eosinophill count	HC-SNP	0.014004	0.0178703	1.27609	1.56744	0.858869
GLOM	Uniform	Eosinophill count	LC-SNP	0.0283759	0.0712207	2.5099	0.819964	0.0688036
GLOM	Uniform	scz_psy_overall_te	HC-SNP	0.014004	0.0122139	0.872171	0.587636	0.828368
GLOM	Uniform	scz_psy_overall_te	LC-SNP	0.0283759	0.0318644	1.12294	0.374919	0.74333
GLOM	Uniform	Disorders of lens	HC-SNP	0.014004	-0.00448908	-0.320557	0.9606	0.172785
GLOM	Uniform	Disorders of lens	LC-SNP	0.0283759	0.0507978	1.79018	0.751429	0.286803
GLOM	Uniform	Non-cancer illness code, self-reported: asthma	HC-SNP	0.014004	0.0283776	2.02639	0.659755	0.124272
GLOM	Uniform	Non-cancer illness code, self-reported: asthma	LC-SNP	0.0283759	0.0148756	0.524234	0.421837	0.264331
GLOM	Uniform	aut_psy_overall_te	HC-SNP	0.014004	0.0361396	2.58066	1.95775	0.408043
GLOM	Uniform	aut_psy_overall_te	LC-SNP	0.0283759	0.017239	0.607523	0.981447	0.69024
GLOM	Uniform	Age high blood pressure diagnosed	HC-SNP	0.014004	0.0102302	0.73052	1.20217	0.82264
GLOM	Uniform	Age high blood pressure diagnosed	LC-SNP	0.0283759	0.0467537	1.64766	0.781233	0.401357
GLOM	Uniform	Diagnoses - main ICD10: H26 Other cataract	HC-SNP	0.014004	-0.00928594	-0.663092	1.41262	0.249428
GLOM	Uniform	Diagnoses - main ICD10: H26 Other cataract	LC-SNP	0.0283759	0.074739	2.63389	1.04613	0.106981
GLOM	Uniform	Urea (mmol/L)	HC-SNP	0.014004	0.0572955	4.09137	1.07894	0.0046777
GLOM	Uniform	Urea (mmol/L)	LC-SNP	0.0283759	0.00261021	0.091987	0.58292	0.12753
GLOM	Uniform	Diseases of the musculoskeletal system and connective tissue	HC-SNP	0.014004	0.0204225	1.45833	0.716534	0.518497
GLOM	Uniform	Diseases of the musculoskeletal system and connective tissue	LC-SNP	0.0283759	0.0119956	0.422738	0.480373	0.228302
GLOM	Uniform	Sodium in urine	HC-SNP	0.014004	0.0222103	1.586	0.577923	0.313343
GLOM	Uniform	Sodium in urine	LC-SNP	0.0283759	0.0238437	0.84028	0.346645	0.645798
GLOM	Uniform	Pulse rate	HC-SNP	0.014004	0.0318722	2.27594	1.07811	0.234718
GLOM	Uniform	Pulse rate	LC-SNP	0.0283759	0.0208614	0.735181	0.643148	0.683093
GLOM	Uniform	Haemoglobin concentration	HC-SNP	0.014004	0.0376114	2.68576	1.66641	0.308789
GLOM	Uniform	Haemoglobin concentration	LC-SNP	0.0283759	0.0461782	1.62737	0.962245	0.513985
GLOM	Uniform	uacr_overall_te	HC-SNP	0.014004	0.0152357	1.08795	0.757354	0.907491
GLOM	Uniform	uacr_overall_te	LC-SNP	0.0283759	0.0759476	2.67649	0.557487	0.00280929
GLOM	Uniform	COPD differential diagnosis	HC-SNP	0.014004	0.0275165	1.9649	1.51148	0.521635
GLOM	Uniform	COPD differential diagnosis	LC-SNP	0.0283759	0.0217693	0.767177	0.782205	0.767563
GLOM	Uniform	metal_eGFR_meta1	HC-SNP	0.014004	0.0165012	1.17832	1.16267	0.87709
GLOM	Uniform	metal_eGFR_meta1	LC-SNP	0.0283759	0.082256	2.8988	1.03779	0.0693805
GLOM	Uniform	Haematocrit percentage	HC-SNP	0.014004	0.0437087	3.12116	1.39969	0.124228
GLOM	Uniform	Haematocrit percentage	LC-SNP	0.0283759	0.0444992	1.56821	0.804068	0.480344
GLOM	Uniform	Non-cancer illness code, self-reported: hypertension	HC-SNP	0.014004	0.0397542	2.83878	0.81062	0.0238609
GLOM	Uniform	Non-cancer illness code, self-reported: hypertension	LC-SNP	0.0283759	0.0223556	0.787837	0.390971	0.586767
GLOM	Uniform	metal_eGFR_meta_ea1	HC-SNP	0.014004	0.0148786	1.06246	1.27023	0.960619
GLOM	Uniform	metal_eGFR_meta_ea1	LC-SNP	0.0283759	0.0816811	2.87854	1.09395	0.0859497
GLOM	Uniform	Diastolic blood pressure, automated reading	HC-SNP	0.014004	0.0148263	1.05872	0.585125	0.919838
GLOM	Uniform	Diastolic blood pressure, automated reading	LC-SNP	0.0283759	0.0464908	1.63839	0.373531	0.0904543
GLOM	Uniform	White blood cell (leukocyte) count	HC-SNP	0.014004	-0.00820303	-0.585764	0.852664	0.0636918
GLOM	Uniform	White blood cell (leukocyte) count	LC-SNP	0.0283759	0.0734258	2.58761	0.582066	0.00678462
GLOM	Uniform	egfr_overall_te	HC-SNP	0.014004	0.0100351	0.716589	1.4263	0.841299
GLOM	Uniform	egfr_overall_te	LC-SNP	0.0283759	0.0956021	3.36913	1.22827	0.0574359
GLOM	Uniform	Heel bone mineral density (BMD)	HC-SNP	0.014004	0.00849949	0.606933	0.806644	0.626539
GLOM	Uniform	Heel bone mineral density (BMD)	LC-SNP	0.0283759	0.0317844	1.12012	0.506481	0.81141
GLOM	Uniform	Year ended full time education	HC-SNP	0.014004	0.0360904	2.57715	1.08336	0.141566
GLOM	Uniform	Year ended full time education	LC-SNP	0.0283759	0.012713	0.448023	0.671786	0.409388
GLOM	Uniform	metal_bun_meta_all1	HC-SNP	0.014004	0.0661549	4.724	1.43782	0.0089338
GLOM	Uniform	metal_bun_meta_all1	LC-SNP	0.0283759	-7.96496e-05	-0.00280695	0.717149	0.169354
GLOM	Integrative	Neutrophill count	HC-SNP	0.00637175	0.0595379	9.34405	3.15281	0.00859037
GLOM	Integrative	Neutrophill count	LC-SNP	0.0179935	0.0134824	0.749296	1.07776	0.815701
GLOM	Integrative	Diseases of the circulatory system	HC-SNP	0.00637175	0.0779275	12.2302	6.04344	0.050611
GLOM	Integrative	Diseases of the circulatory system	LC-SNP	0.0179935	-0.0361948	-2.01155	1.89265	0.0987528
GLOM	Integrative	gout_overall_te	HC-SNP	0.00637175	0.0481626	7.55877	8.24162	0.366572
GLOM	Integrative	gout_overall_te	LC-SNP	0.0179935	0.110837	6.15985	3.54386	0.154661
GLOM	Integrative	diagnosed by doctor: Asthma	HC-SNP	0.00637175	0.0449257	7.05077	3.71246	0.109483
GLOM	Integrative	diagnosed by doctor: Asthma	LC-SNP	0.0179935	-0.0113241	-0.629343	1.24915	0.200102
GLOM	Integrative	egfr_overall_te	HC-SNP	0.00637175	0.0218668	3.43184	3.37059	0.463371
GLOM	Integrative	egfr_overall_te	LC-SNP	0.0179935	0.0627142	3.48538	1.71625	0.153296
GLOM	Integrative	Diseases of the eye and adnexa	HC-SNP	0.00637175	-0.0269976	-4.23707	5.29208	0.319962
GLOM	Integrative	Diseases of the eye and adnexa	LC-SNP	0.0179935	0.0508956	2.82856	2.09959	0.382667
GLOM	Integrative	Disorders of lens	HC-SNP	0.00637175	-0.0513572	-8.06014	3.65393	0.00886948
GLOM	Integrative	Disorders of lens	LC-SNP	0.0179935	0.064115	3.56323	1.56286	0.0965653
GLOM	Integrative	Vascular/heart problems diagnosed by doctor: Angina	HC-SNP	0.00637175	0.009962	1.56346	3.33041	0.865706
GLOM	Integrative	Vascular/heart problems diagnosed by doctor: Angina	LC-SNP	0.0179935	0.0241742	1.3435	1.32208	0.794887
GLOM	Integrative	Forced expiratory volume in 1-second (FEV1)	HC-SNP	0.00637175	0.0150735	2.36567	1.59473	0.393309
GLOM	Integrative	Forced expiratory volume in 1-second (FEV1)	LC-SNP	0.0179935	0.0195254	1.08514	0.591848	0.885596
GLOM	Integrative	diagnosed by doctor: Hayfever, allergic rhinitis or eczema	HC-SNP	0.00637175	0.0290402	4.55765	2.79495	0.199698
GLOM	Integrative	diagnosed by doctor: Hayfever, allergic rhinitis or eczema	LC-SNP	0.0179935	0.00329082	0.182889	0.93541	0.389993
GLOM	Integrative	Fluid intelligence score	HC-SNP	0.00637175	0.0125641	1.97184	3.09746	0.752963
GLOM	Integrative	Fluid intelligence score	LC-SNP	0.0179935	0.0204459	1.1363	1.05086	0.896438
GLOM	Integrative	Disorders of gallbladder, biliary tract and pancreas	HC-SNP	0.00637175	0.0302496	4.74746	5.33445	0.478959
GLOM	Integrative	Disorders of gallbladder, biliary tract and pancreas	LC-SNP	0.0179935	0.00436416	0.242541	1.77991	0.670252
GLOM	Integrative	Haematocrit percentage	HC-SNP	0.00637175	0.0451478	7.08562	2.23585	0.00720802
GLOM	Integrative	Haematocrit percentage	LC-SNP	0.0179935	0.025532	1.41896	0.975709	0.668708
GLOM	Integrative	Non-cancer illness code, self-reported: depression	HC-SNP	0.00637175	-0.0198274	-3.11177	3.98597	0.297636
GLOM	Integrative	Non-cancer illness code, self-reported: depression	LC-SNP	0.0179935	0.0391081	2.17346	1.59082	0.45711
GLOM	Integrative	Age hay fever, rhinitis or eczema diagnosed	HC-SNP	0.00637175	0.0144352	2.2655	5.17478	0.805625
GLOM	Integrative	Age hay fever, rhinitis or eczema diagnosed	LC-SNP	0.0179935	0.056623	3.14686	1.97853	0.269808
GLOM	Integrative	Systolic blood pressure, automated reading	HC-SNP	0.00637175	0.026864	4.21611	2.05455	0.11892
GLOM	Integrative	Systolic blood pressure, automated reading	LC-SNP	0.0179935	0.019951	1.10879	0.728509	0.881433
GLOM	Integrative	metal_eGFR_meta_ea1	HC-SNP	0.00637175	0.0208455	3.27156	2.62116	0.380401
GLOM	Integrative	metal_eGFR_meta_ea1	LC-SNP	0.0179935	0.0602588	3.34892	1.47939	0.1169
GLOM	Integrative	Ischaemic heart disease, wide definition	HC-SNP	0.00637175	0.0215359	3.37991	3.82632	0.53091
GLOM	Integrative	Ischaemic heart disease, wide definition	LC-SNP	0.0179935	0.0232372	1.29143	1.09312	0.789491
GLOM	Integrative	Doctor diagnosed asthma	HC-SNP	0.00637175	0.120992	18.9888	7.73444	0.0204658
GLOM	Integrative	Doctor diagnosed asthma	LC-SNP	0.0179935	-0.0608471	-3.38162	2.54645	0.0968888
GLOM	Integrative	Non-cancer illness code, self-reported: hypertension	HC-SNP	0.00637175	0.0321151	5.04024	1.92642	0.0363231
GLOM	Integrative	Non-cancer illness code, self-reported: hypertension	LC-SNP	0.0179935	0.0131666	0.731742	0.840183	0.749679
GLOM	Integrative	Red blood cell (erythrocyte) distribution width	HC-SNP	0.00637175	0.050237	7.88433	3.94798	0.0790826
GLOM	Integrative	Red blood cell (erythrocyte) distribution width	LC-SNP	0.0179935	0.0262719	1.46008	1.63133	0.777129
GLOM	Integrative	Potassium in urine	HC-SNP	0.00637175	0.00235193	0.369118	2.46776	0.798299
GLOM	Integrative	Potassium in urine	LC-SNP	0.0179935	0.0434204	2.41312	1.02597	0.17083
GLOM	Integrative	Haemoglobin concentration	HC-SNP	0.00637175	0.05014	7.86912	2.28045	0.00263377
GLOM	Integrative	Haemoglobin concentration	LC-SNP	0.0179935	0.0174298	0.968672	0.884709	0.971701
GLOM	Integrative	Diagnoses - main ICD10: H26 Other cataract	HC-SNP	0.00637175	-0.055421	-8.69793	5.40789	0.0509196
GLOM	Integrative	Diagnoses - main ICD10: H26 Other cataract	LC-SNP	0.0179935	0.0771699	4.28877	2.28337	0.127398
GLOM	Integrative	uacr_overall_te	HC-SNP	0.00637175	0.0523294	8.21273	2.77793	0.0101549
GLOM	Integrative	uacr_overall_te	LC-SNP	0.0179935	0.0193975	1.07803	0.859481	0.927753
GLOM	Integrative	Vascular/heart problems diagnosed by doctor: High blood pressure	HC-SNP	0.00637175	0.033873	5.31613	1.8872	0.0225257
GLOM	Integrative	Vascular/heart problems diagnosed by doctor: High blood pressure	LC-SNP	0.0179935	0.00969463	0.538786	0.823541	0.575687
GLOM	Integrative	Monocyte count	HC-SNP	0.00637175	0.0201639	3.16458	3.86618	0.571129
GLOM	Integrative	Monocyte count	LC-SNP	0.0179935	0.0552234	3.06908	1.51677	0.17283
GLOM	Integrative	Peak expiratory flow (PEF)	HC-SNP	0.00637175	0.0163625	2.56797	1.88312	0.407403
GLOM	Integrative	Peak expiratory flow (PEF)	LC-SNP	0.0179935	0.0151534	0.842159	0.68071	0.816703
GLOM	Integrative	eGFRcrea_meta_liu	HC-SNP	0.00637175	0.0244569	3.83834	2.55889	0.259942
GLOM	Integrative	eGFRcrea_meta_liu	LC-SNP	0.0179935	0.0617953	3.43432	1.27844	0.0630057
GLOM	Integrative	Non-cancer illness code, self-reported: asthma	HC-SNP	0.00637175	0.0454914	7.13954	3.6791	0.101177
GLOM	Integrative	Non-cancer illness code, self-reported: asthma	LC-SNP	0.0179935	-0.0109946	-0.61103	1.24999	0.204649
GLOM	Integrative	Non-cancer illness code, self-reported: osteoarthritis	HC-SNP	0.00637175	0.0153528	2.40952	3.80287	0.710323
GLOM	Integrative	Non-cancer illness code, self-reported: osteoarthritis	LC-SNP	0.0179935	0.00817066	0.45409	1.45997	0.709661
GLOM	Integrative	Red blood cell (erythrocyte) count	HC-SNP	0.00637175	0.0522594	8.20173	3.33943	0.0306699
GLOM	Integrative	Red blood cell (erythrocyte) count	LC-SNP	0.0179935	0.0121915	0.67755	1.2972	0.803715
GLOM	Integrative	Non-cancer illness code, self-reported: hayfever/allergic rhinitis	HC-SNP	0.00637175	0.0679215	10.6598	4.92034	0.0496775
GLOM	Integrative	Non-cancer illness code, self-reported: hayfever/allergic rhinitis	LC-SNP	0.0179935	-0.0426339	-2.36941	1.71872	0.0563357
GLOM	Integrative	Eosinophill count	HC-SNP	0.00637175	0.0413572	6.49072	3.48236	0.113501
GLOM	Integrative	Eosinophill count	LC-SNP	0.0179935	-0.00157072	-0.0872939	1.02246	0.286552
GLOM	Integrative	aut_psy_overall_te	HC-SNP	0.00637175	0.00636278	0.998592	4.16788	0.999731
GLOM	Integrative	aut_psy_overall_te	LC-SNP	0.0179935	0.0168181	0.934677	1.51505	0.965613
GLOM	Integrative	White blood cell (leukocyte) count	HC-SNP	0.00637175	0.0615203	9.65517	2.64061	0.0013236
GLOM	Integrative	White blood cell (leukocyte) count	LC-SNP	0.0179935	0.00759024	0.421833	1.02772	0.573317
GLOM	Integrative	Pulse rate	HC-SNP	0.00637175	0.0547778	8.59698	4.89151	0.114107
GLOM	Integrative	Pulse rate	LC-SNP	0.0179935	-0.0121751	-0.676639	1.34515	0.212783
GLOM	Integrative	Lymphocyte count	HC-SNP	0.00637175	0.0499988	7.84695	3.28961	0.0430543
GLOM	Integrative	Lymphocyte count	LC-SNP	0.0179935	-0.00241651	-0.134299	1.22036	0.359166
GLOM	Integrative	Heel bone mineral density (BMD) T-score, automated	HC-SNP	0.00637175	-0.0188437	-2.95738	2.09739	0.0574969
GLOM	Integrative	Heel bone mineral density (BMD) T-score, automated	LC-SNP	0.0179935	0.0434179	2.41298	0.923697	0.1249
GLOM	Integrative	Microalbumin in urine	HC-SNP	0.00637175	0.0126177	1.98026	5.70463	0.863555
GLOM	Integrative	Microalbumin in urine	LC-SNP	0.0179935	0.0595483	3.30944	2.17515	0.257426
GLOM	Integrative	Diseases of the nervous system	HC-SNP	0.00637175	0.0225516	3.53931	5.89475	0.664886
GLOM	Integrative	Diseases of the nervous system	LC-SNP	0.0179935	0.0241995	1.34491	2.17993	0.874456
GLOM	Integrative	Heel bone mineral density (BMD)	HC-SNP	0.00637175	-0.0189953	-2.98118	2.08069	0.0539487
GLOM	Integrative	Heel bone mineral density (BMD)	LC-SNP	0.0179935	0.0435852	2.42227	0.918043	0.120035
GLOM	Integrative	scz_psy_overall_te	HC-SNP	0.00637175	-0.00556429	-0.873275	1.52575	0.219736
GLOM	Integrative	scz_psy_overall_te	LC-SNP	0.0179935	0.0369359	2.05274	0.621468	0.0871214
GLOM	Integrative	COPD differential diagnosis	HC-SNP	0.00637175	0.0478821	7.51475	4.52161	0.156283
GLOM	Integrative	COPD differential diagnosis	LC-SNP	0.0179935	-0.0164098	-0.911985	1.747	0.282265
GLOM	Integrative	metal_bun_meta_all1	HC-SNP	0.00637175	0.0265536	4.16739	3.06763	0.298494
GLOM	Integrative	metal_bun_meta_all1	LC-SNP	0.0179935	0.0223791	1.24373	1.18966	0.837465
GLOM	Integrative	Testosterone (nmol/L)	HC-SNP	0.00637175	0.0270495	4.24522	4.16457	0.435489
GLOM	Integrative	Testosterone (nmol/L)	LC-SNP	0.0179935	0.05631	3.12947	1.74898	0.222381
GLOM	Integrative	Wears glasses or contact lenses	HC-SNP	0.00637175	0.0142126	2.23057	4.47249	0.782395
GLOM	Integrative	Wears glasses or contact lenses	LC-SNP	0.0179935	0.00780205	0.433605	1.76908	0.748744
GLOM	Integrative	bip_psy_overall_te	HC-SNP	0.00637175	-0.002447	-0.384039	2.62345	0.599005
GLOM	Integrative	bip_psy_overall_te	LC-SNP	0.0179935	0.0280492	1.55885	0.994469	0.575961
GLOM	Integrative	ckd_overall_te	HC-SNP	0.00637175	-0.00110288	-0.173089	6.00433	0.845335
GLOM	Integrative	ckd_overall_te	LC-SNP	0.0179935	0.0994263	5.52569	2.70455	0.0936976
GLOM	Integrative	Forced vital capacity (FVC)	HC-SNP	0.00637175	0.0207055	3.24957	1.85095	0.224813
GLOM	Integrative	Forced vital capacity (FVC)	LC-SNP	0.0179935	0.0200768	1.11578	0.666815	0.862035
GLOM	Integrative	Mean corpuscular haemoglobin concentration	HC-SNP	0.00637175	0.0542072	8.50744	4.04306	0.0632739
GLOM	Integrative	Mean corpuscular haemoglobin concentration	LC-SNP	0.0179935	-0.0117397	-0.652444	2.53323	0.504778
GLOM	Integrative	Non-cancer illness code, self-reported: diabetes	HC-SNP	0.00637175	0.0419839	6.58907	3.76383	0.140313
GLOM	Integrative	Non-cancer illness code, self-reported: diabetes	LC-SNP	0.0179935	-0.0285862	-1.5887	1.34844	0.0555501
GLOM	Integrative	Glycated haemoglobin (mmol/mol)	HC-SNP	0.00637175	0.0235028	3.6886	3.18033	0.397682
GLOM	Integrative	Glycated haemoglobin (mmol/mol)	LC-SNP	0.0179935	0.022793	1.26674	1.11231	0.810213
GLOM	Integrative	Diabetes diagnosed by doctor	HC-SNP	0.00637175	0.0282172	4.42849	3.3984	0.315031
GLOM	Integrative	Diabetes diagnosed by doctor	LC-SNP	0.0179935	-0.0152572	-0.847931	1.17546	0.116492
GLOM	Integrative	metal_eGFRcys_meta1	HC-SNP	0.00637175	0.0176989	2.77772	1.76931	0.313732
GLOM	Integrative	metal_eGFRcys_meta1	LC-SNP	0.0179935	0.0244064	1.3564	0.724099	0.621955
GLOM	Integrative	Age high blood pressure diagnosed	HC-SNP	0.00637175	-0.024854	-3.90065	4.30056	0.248561
GLOM	Integrative	Age high blood pressure diagnosed	LC-SNP	0.0179935	0.0387899	2.15578	1.70653	0.498601
GLOM	Integrative	Diastolic blood pressure, automated reading	HC-SNP	0.00637175	0.0268252	4.21002	1.82486	0.0784838
GLOM	Integrative	Diastolic blood pressure, automated reading	LC-SNP	0.0179935	0.0185478	1.03081	0.792331	0.969044
GLOM	Integrative	Immature reticulocyte fraction	HC-SNP	0.00637175	0.0630493	9.89514	3.71295	0.0154623
GLOM	Integrative	Immature reticulocyte fraction	LC-SNP	0.0179935	-0.00728226	-0.404717	1.27337	0.270424
GLOM	Integrative	metal_eGFR_meta1	HC-SNP	0.00637175	0.0230571	3.61865	2.57552	0.302147
GLOM	Integrative	metal_eGFR_meta1	LC-SNP	0.0179935	0.0609128	3.38527	1.36702	0.086833
GLOM	Integrative	Age started wearing glasses or contact lenses	HC-SNP	0.00637175	0.017404	2.73144	2.80518	0.533907
GLOM	Integrative	Age started wearing glasses or contact lenses	LC-SNP	0.0179935	0.0204859	1.13852	1.46026	0.923922
GLOM	Integrative	bun_overall_te	HC-SNP	0.00637175	0.0167372	2.62679	3.39447	0.631579
GLOM	Integrative	bun_overall_te	LC-SNP	0.0179935	0.0454833	2.52777	1.5889	0.331395
GLOM	Integrative	Bipolar and major depression status: No Bipolar or Depression	HC-SNP	0.00637175	0.0303162	4.7579	7.67449	0.624066
GLOM	Integrative	Bipolar and major depression status: No Bipolar or Depression	LC-SNP	0.0179935	-0.0053758	-0.298764	2.79227	0.643316
GLOM	Integrative	Basophill count	HC-SNP	0.00637175	-0.0640858	-10.0578	5.7505	0.0609202
GLOM	Integrative	Basophill count	LC-SNP	0.0179935	0.084793	4.71243	2.61355	0.163286
GLOM	Integrative	Other eye problems	HC-SNP	0.00637175	0.0357768	5.61492	10.2728	0.649424
GLOM	Integrative	Other eye problems	LC-SNP	0.0179935	0.0192213	1.06824	3.83974	0.98571
GLOM	Integrative	Urea (mmol/L)	HC-SNP	0.00637175	0.0240105	3.76827	2.56544	0.280937
GLOM	Integrative	Urea (mmol/L)	LC-SNP	0.0179935	0.0125379	0.696805	0.864655	0.72683
GLOM	Integrative	Diseases of the musculoskeletal system and connective tissue	HC-SNP	0.00637175	0.00511011	0.801995	2.39139	0.934054
GLOM	Integrative	Diseases of the musculoskeletal system and connective tissue	LC-SNP	0.0179935	0.0196213	1.09047	0.909964	0.920865
GLOM	Integrative	Year ended full time education	HC-SNP	0.00637175	0.0167536	2.62936	2.94369	0.579542
GLOM	Integrative	Year ended full time education	LC-SNP	0.0179935	0.0231564	1.28693	1.1556	0.803872
GLOM	Integrative	Sodium in urine	HC-SNP	0.00637175	0.021081	3.30851	1.8649	0.214769
GLOM	Integrative	Sodium in urine	LC-SNP	0.0179935	0.0148642	0.826089	0.740825	0.8146
GLOM	Integrative	Creatinine (enzymatic) in urine	HC-SNP	0.00637175	0.0134802	2.11561	1.63078	0.495519
GLOM	Integrative	Creatinine (enzymatic) in urine	LC-SNP	0.0179935	0.0166311	0.924287	0.640724	0.906029
GLOM	Integrative	Diseases of the digestive system	HC-SNP	0.00637175	-0.0176143	-2.76444	3.54477	0.290465
GLOM	Integrative	Diseases of the digestive system	LC-SNP	0.0179935	0.0301737	1.67692	1.19136	0.569664
GLOM	Integrative	Doctor diagnosed hayfever or allergic rhinitis	HC-SNP	0.00637175	0.024514	3.8473	4.29529	0.509804
GLOM	Integrative	Doctor diagnosed hayfever or allergic rhinitis	LC-SNP	0.0179935	-0.00946604	-0.526081	1.67179	0.372219

## Sheet: Sup. Data 7
Supplementary Data 7: Significant colocalization results
This table shows the colocalization results for all loci with RCP >= 0.5 identified by fastEnloc. All tissue-trait pairs are included (GWAS included: eGFRcreat (Liu et al., 2022), eGFRcys (Stanzick et al., 2021), eGFR (Wuttke et al, 2019), UACR (Tuemer et al., 2019)). For each gene, the lead SNP (highest posterior probability) is included. For loci with indistinguishable lead SNPs, multiple SNPs …
RCP = regional colocalization probability, SCP = SNP colocalization probability
Ensembl ID	Gene Symbol	Tissue	Trait	eQTL Cluster	RCP	SNP (hg19)	rs ID	SCP
ENSG00000204604	ZNF468	TUBE	eGFRcreat (Liu, 2022)	2	0.9997	19_53357172_C_T	rs7259073	0.9997
ENSG00000025039	RRAGD	TUBE	eGFRcreat (Liu, 2022)	3	0.9993	6_90118764_G_A	rs72912510	0.9993
ENSG00000107929	LARP4B	TUBE	eGFR (Wuttke, 2019)	1	0.9983	10_899071_A_T	rs80282103	0.9983
ENSG00000204604	ZNF468	TUBE	eGFRcys (Stanzick, 2021)	2	0.9983	19_53357172_C_T	rs7259073	0.9983
ENSG00000107929	LARP4B	TUBE	eGFRcys (Stanzick, 2021)	1	0.9979	10_899071_A_T	rs80282103	0.9979
ENSG00000107929	LARP4B	TUBE	eGFRcreat (Liu, 2022)	1	0.9979	10_899071_A_T	rs80282103	0.9979
ENSG00000025039	RRAGD	TUBE	eGFR (Wuttke, 2019)	1	0.9976	6_90118764_G_A	rs72912510	0.9976
ENSG00000267280	TBX2-AS1	TUBE	eGFR (Wuttke, 2019)	1	0.996	17_59472057_C_T	rs2286526	0.996
ENSG00000138675	FGF5	TUBE	eGFRcreat (Liu, 2022)	1	0.9959	4_81182554_T_C	rs12509595	0.9959
ENSG00000111912	NCOA7	TUBE	eGFRcreat (Liu, 2022)	1	0.9956	6_126221008_G_A	rs11154336	0.9808
ENSG00000125534	PPDPF	TUBE	eGFRcreat (Liu, 2022)	3	0.9952	20_62152519_C_G	rs72629024	0.9952
ENSG00000241158	ADAMTS9-AS1	TUBE	eGFRcys (Stanzick, 2021)	1	0.9947	3_64547477_G_C	rs35667547	0.9947
ENSG00000088882	CPXM1	TUBE	eGFRcreat (Liu, 2022)	1	0.9939	20_2799897_C_A	rs58625759	0.6624
ENSG00000243537	NA	TUBE	eGFRcreat (Liu, 2022)	1	0.9926	8_134332960_C_T	rs10283362	0.9926
ENSG00000169344	UMOD	TUBE	eGFRcys (Stanzick, 2021)	1	0.9918	16_20392332_G_A	rs77924615	0.9918
ENSG00000169344	UMOD	TUBE	eGFRcreat (Liu, 2022)	1	0.9918	16_20392332_G_A	rs77924615	0.9918
ENSG00000125534	PPDPF	TUBE	eGFR (Wuttke, 2019)	3	0.9916	20_62152519_C_G	rs72629024	0.9916
ENSG00000169344	UMOD	TUBE	eGFR (Wuttke, 2019)	1	0.991	16_20392332_G_A	rs77924615	0.991
ENSG00000108924	HLF	TUBE	eGFRcreat (Liu, 2022)	1	0.9908	17_53364788_C_A	rs7224610	0.9908
ENSG00000163638	ADAMTS9	GLOM	eGFRcys (Stanzick, 2021)	1	0.9898	3_64547477_G_C	rs35667547	0.9898
ENSG00000276644	DACH1	TUBE	eGFRcreat (Liu, 2022)	1	0.9897	13_72345089_C_T	rs9529913	0.9709
ENSG00000171885	AQP4	TUBE	eGFRcys (Stanzick, 2021)	1	0.9861	18_24449049_G_T	rs151245	0.7391
ENSG00000088882	CPXM1	GLOM	eGFRcreat (Liu, 2022)	1	0.9848	20_2800848_G_A	rs73077077	0.9848
ENSG00000138675	FGF5	TUBE	eGFR (Wuttke, 2019)	1	0.9839	4_81182554_T_C	rs12509595	0.9839
ENSG00000088882	CPXM1	TUBE	eGFR (Wuttke, 2019)	1	0.9797	20_2799897_C_A	rs58625759	0.6506
ENSG00000106565	TMEM176B	TUBE	UACR (Teumer, 2019)	1	0.9774	7_150497496_C_A	rs115946508	0.9774
ENSG00000158941	CCAR2	TUBE	eGFRcreat (Liu, 2022)	1	0.9732	8_22477807_T_C	rs1545837	0.9732
ENSG00000235142	LINC02532	TUBE	eGFRcreat (Liu, 2022)	2	0.9719	6_107172979_T_C	rs7766720	0.6924
ENSG00000179023	KLHDC7A	TUBE	eGFRcreat (Liu, 2022)	3	0.9713	1_18807953_C_A	rs11261022	0.9711
ENSG00000168140	VASN	TUBE	eGFRcys (Stanzick, 2021)	1	0.9699	16_4422826_G_A	rs8058761	0.9699
ENSG00000248802	NA	TUBE	eGFRcreat (Liu, 2022)	1	0.9661	4_129522518_G_A	rs904477	0.9661
ENSG00000121380	BCL2L14	TUBE	eGFRcys (Stanzick, 2021)	1	0.9642	12_12210001_A_C	rs11616030	0.5951
ENSG00000243537	NA	TUBE	eGFR (Wuttke, 2019)	1	0.9629	8_134332960_C_T	rs10283362	0.9629
ENSG00000125534	PPDPF	GLOM	eGFRcreat (Liu, 2022)	2	0.9625	20_62152519_C_G	rs72629024	0.7204
ENSG00000121380	BCL2L14	TUBE	eGFRcreat (Liu, 2022)	1	0.9624	12_12210001_A_C	rs11616030	0.607
ENSG00000119669	IRF2BPL	TUBE	eGFRcreat (Liu, 2022)	2	0.9621	14_77488920_A_T	rs10873300	0.9597
ENSG00000269113	TRABD2B	TUBE	eGFRcreat (Liu, 2022)	1	0.9614	1_48539298_A_C	rs650643	0.9614
ENSG00000223720	NA	TUBE	eGFRcreat (Liu, 2022)	1	0.961	1_48539298_A_C	rs650643	0.961
ENSG00000176422	SPRYD4	TUBE	eGFRcreat (Liu, 2022)	1	0.9577	12_56891649_G_A	rs2657910	0.9577
ENSG00000158941	CCAR2	GLOM	eGFRcreat (Liu, 2022)	1	0.9576	8_22477807_T_C	rs1545837	0.8839
ENSG00000144746	ARL6IP5	TUBE	eGFRcreat (Liu, 2022)	1	0.9569	3_69154343_C_G	rs7039	0.9569
ENSG00000241158	ADAMTS9-AS1	GLOM	eGFRcys (Stanzick, 2021)	1	0.9534	3_64547477_G_C	rs35667547	0.9534
ENSG00000088882	CPXM1	GLOM	eGFR (Wuttke, 2019)	1	0.953	20_2800848_G_A	rs73077077	0.953
ENSG00000169231	THBS3	TUBE	eGFRcreat (Liu, 2022)	1	0.9529	1_155178782_A_T	rs760077	0.9529
ENSG00000082397	EPB41L3	TUBE	eGFRcreat (Liu, 2022)	1	0.9519	18_5601403_G_A	rs1785418	0.9519
ENSG00000164695	CHMP4C	TUBE	eGFRcreat (Liu, 2022)	2	0.951	8_82667320_A_G	rs74758321	0.318
ENSG00000172354	GNB2	TUBE	eGFRcreat (Liu, 2022)	1	0.9494	7_100273085_T_C	rs117960080	0.9479
ENSG00000121380	BCL2L14	TUBE	eGFR (Wuttke, 2019)	1	0.9487	12_12209203_G_A	rs117113238	0.3863
ENSG00000121380	BCL2L14	TUBE	eGFR (Wuttke, 2019)	1	0.9487	12_12210001_A_C	rs11616030	0.3863
ENSG00000148672	GLUD1	TUBE	eGFRcreat (Liu, 2022)	1	0.9487	10_88873814_C_A	rs9420438	0.8148
ENSG00000136295	TTYH3	TUBE	eGFRcreat (Liu, 2022)	1	0.9481	7_2675662_T_G	rs1105421	0.5237
ENSG00000140022	STON2	TUBE	eGFRcreat (Liu, 2022)	3	0.947	14_81872700_C_T	rs34596952	0.5951
ENSG00000138675	FGF5	TUBE	eGFRcys (Stanzick, 2021)	1	0.9467	4_81182554_T_C	rs12509595	0.9467
ENSG00000197826	CFAP299	TUBE	eGFRcys (Stanzick, 2021)	1	0.9443	4_81167309_C_T	rs11099097	0.3538
ENSG00000248187	NA	TUBE	eGFRcreat (Liu, 2022)	1	0.9437	4_129522518_G_A	rs904477	0.9437
ENSG00000276644	DACH1	TUBE	eGFR (Wuttke, 2019)	1	0.9427	13_72345089_C_T	rs9529913	0.9268
ENSG00000174514	MFSD4A	TUBE	eGFRcreat (Liu, 2022)	1	0.9372	1_205544671_G_A	rs6658336	0.7595
ENSG00000153721	CNKSR3	GLOM	UACR (Teumer, 2019)	1	0.6679	6_154876504_G_A	rs17085526	0.5009
ENSG00000185052	SLC24A3	GLOM	eGFRcreat (Liu, 2022)	1	0.9326	20_19268933_C_T	rs4813351	0.9326
ENSG00000213171	LINGO4	TUBE	eGFRcreat (Liu, 2022)	1	0.9317	1_151777927_C_T	rs12124047	0.9317
ENSG00000179218	CALR	TUBE	eGFRcreat (Liu, 2022)	1	0.9284	19_13054781_G_T	rs1049481	0.8974
ENSG00000172818	OVOL1	TUBE	eGFRcreat (Liu, 2022)	1	0.9284	11_65555458_G_C	rs4930319	0.7939
ENSG00000197586	ENTPD6	TUBE	eGFRcys (Stanzick, 2021)	4	0.9279	20_25195509_A_G	rs6050446	0.6809
ENSG00000144746	ARL6IP5	GLOM	eGFRcreat (Liu, 2022)	1	0.9262	3_69154343_C_G	rs7039	0.9262
ENSG00000074603	DPP8	TUBE	eGFRcreat (Liu, 2022)	1	0.9236	15_65743627_G_A	rs600664	0.2769
ENSG00000127831	VIL1	TUBE	eGFRcys (Stanzick, 2021)	1	0.92	2_219284215_G_A	rs55658481	0.7646
ENSG00000230074	NA	GLOM	eGFRcreat (Liu, 2022)	1	0.9198	9_34681459_T_A	rs2772556	0.3731
ENSG00000104419	NDRG1	TUBE	eGFRcreat (Liu, 2022)	2	0.9194	8_134332960_C_T	rs10283362	0.2271
ENSG00000164695	CHMP4C	GLOM	eGFRcreat (Liu, 2022)	2	0.9165	8_82667320_A_G	rs74758321	0.3071
ENSG00000125534	PPDPF	GLOM	eGFR (Wuttke, 2019)	2	0.915	20_62152519_C_G	rs72629024	0.7087
ENSG00000134014	ELP3	TUBE	eGFRcreat (Liu, 2022)	1	0.9146	8_27950535_G_A	rs2305452	0.2616
ENSG00000177994	C2orf73	TUBE	eGFRcys (Stanzick, 2021)	1	0.9141	2_54567590_G_A	rs12713256	0.888
ENSG00000078237	TIGAR	TUBE	eGFRcreat (Liu, 2022)	2	0.9123	12_4546565_G_A	rs17177326	0.9123
ENSG00000172818	OVOL1	TUBE	eGFRcys (Stanzick, 2021)	1	0.91	11_65555458_G_C	rs4930319	0.8081
ENSG00000171885	AQP4	TUBE	eGFR (Wuttke, 2019)	1	0.9091	18_24449049_G_T	rs151245	0.9091
ENSG00000184232	OAF	TUBE	UACR (Teumer, 2019)	1	0.9056	11_120056416_A_T	rs2444239	0.9056
ENSG00000167674	HDGFL2	TUBE	eGFRcreat (Liu, 2022)	1	0.9042	19_4506296_A_G	rs11673381	0.4865
ENSG00000086062	B4GALT1	TUBE	eGFRcreat (Liu, 2022)	2	0.904	9_33126437_T_A	rs68100239	0.5594
ENSG00000015413	DPEP1	GLOM	UACR (Teumer, 2019)	1	0.7608	16_89699528_A_G	rs4785580	0.6532
ENSG00000148672	GLUD1	TUBE	eGFR (Wuttke, 2019)	1	0.9033	10_88873814_C_A	rs9420438	0.7657
ENSG00000138675	FGF5	GLOM	eGFRcreat (Liu, 2022)	1	0.8995	4_81182554_T_C	rs12509595	0.726
ENSG00000138675	FGF5	GLOM	eGFRcys (Stanzick, 2021)	1	0.894	4_81182554_T_C	rs12509595	0.657
ENSG00000233223	LOC100996842	TUBE	eGFRcys (Stanzick, 2021)	1	0.8919	17_7485583_C_T	rs62059826	0.2692
ENSG00000070540	WIPI1	TUBE	eGFRcreat (Liu, 2022)	1	0.89	17_66439605_T_C	rs2909207	0.4898
ENSG00000258588	TRIM6-TRIM34	TUBE	eGFRcreat (Liu, 2022)	1	0.8887	11_5577685_A_G	rs7107218	0.2958
ENSG00000122679	RAMP3	TUBE	eGFRcreat (Liu, 2022)	1	0.8876	7_45255940_G_A	rs975349	0.2143
ENSG00000104419	NDRG1	TUBE	eGFR (Wuttke, 2019)	2	0.8818	8_134332558_G_A	rs10283298	0.2668
ENSG00000149922	TBX6	TUBE	eGFR (Wuttke, 2019)	1	0.8807	16_30103160_C_A	rs3809627;427809	0.8807
ENSG00000025039	RRAGD	TUBE	eGFRcys (Stanzick, 2021)	1	0.8805	6_90126155_C_G	rs854918	0.5347
ENSG00000169045	HNRNPH1	GLOM	UACR (Teumer, 2019)	1	0.8004	5_179036608_T_A	rs8087	0.8004
ENSG00000173210	ABLIM3	TUBE	eGFRcreat (Liu, 2022)	1	0.874	5_148542270_T_C	rs10044814	0.3562
ENSG00000231312	MAP4K3-DT	TUBE	eGFRcreat (Liu, 2022)	1	0.874	2_39733965_T_C	rs13420542	0.6171
ENSG00000174827	PDZK1	TUBE	eGFRcreat (Liu, 2022)	1	0.8739	1_145723645_T_C	rs1967017	0.2431
ENSG00000122679	RAMP3	TUBE	eGFR (Wuttke, 2019)	1	0.8669	7_45257105_G_A	rs1294864	0.1549
ENSG00000122679	RAMP3	TUBE	eGFR (Wuttke, 2019)	1	0.8669	7_45257233_A_T	rs2580797	0.1549
ENSG00000122679	RAMP3	TUBE	eGFR (Wuttke, 2019)	1	0.8669	7_45257238_G_A	rs2527027	0.1549
ENSG00000122679	RAMP3	TUBE	eGFR (Wuttke, 2019)	1	0.8669	7_45257251_G_A	rs1294862	0.1549
ENSG00000107929	LARP4B	TUBE	UACR (Teumer, 2019)	1	0.8661	10_899071_A_T	rs80282103	0.8661
ENSG00000088832	FKBP1A	TUBE	eGFR (Wuttke, 2019)	1	0.8613	20_1348700_T_C	rs55977660	0.2561
ENSG00000003056	M6PR	TUBE	eGFRcreat (Liu, 2022)	1	0.86	12_9082581_A_G	rs4883201;ss1388089935	0.86
ENSG00000228201	NA	TUBE	eGFRcreat (Liu, 2022)	1	0.86	16_698590_A_G	rs11865670	0.4723
ENSG00000179023	KLHDC7A	TUBE	eGFRcys (Stanzick, 2021)	2	0.8567	1_18807058_T_C	rs7528188	0.1665
ENSG00000179023	KLHDC7A	TUBE	eGFRcys (Stanzick, 2021)	2	0.8567	1_18807536_G_T	rs7512414	0.1665
ENSG00000179023	KLHDC7A	TUBE	eGFRcys (Stanzick, 2021)	2	0.8567	1_18807620_G_C	rs34109355	0.1665
ENSG00000134014	ELP3	GLOM	eGFRcreat (Liu, 2022)	1	0.8541	8_27947607_A_C	rs4732816	0.2425
ENSG00000108557	RAI1	TUBE	eGFRcreat (Liu, 2022)	1	0.8536	17_17587395_A_G	rs2350633	0.7673
ENSG00000174358	SLC6A19	TUBE	eGFRcreat (Liu, 2022)	1	0.8528	5_1183560_C_T	rs11750211	0.7699
ENSG00000069667	RORA	TUBE	eGFRcys (Stanzick, 2021)	2	0.8513	15_60883281_C_A	rs339969	0.846
ENSG00000204604	ZNF468	TUBE	eGFR (Wuttke, 2019)	2	0.8497	19_53357172_C_T	rs7259073	0.8497
ENSG00000186834	HEXIM1	TUBE	eGFRcys (Stanzick, 2021)	4	0.8488	17_43226887_A_G	rs12051846	0.2924
ENSG00000186834	HEXIM1	TUBE	eGFRcys (Stanzick, 2021)	4	0.8488	17_43227214_T_C	rs1044977	0.2924
ENSG00000104419	NDRG1	TUBE	eGFRcys (Stanzick, 2021)	2	0.8472	8_134332960_C_T	rs10283362	0.1943
ENSG00000189045	ANKDD1B	TUBE	eGFRcreat (Liu, 2022)	1	0.8457	5_74965122_G_A	rs34358	0.5811
ENSG00000243537	NA	TUBE	eGFRcys (Stanzick, 2021)	1	0.845	8_134332960_C_T	rs10283362	0.845
ENSG00000105290	APLP1	GLOM	eGFRcreat (Liu, 2022)	1	0.8428	19_36342212_C_T	rs3814995;259500	0.7615
ENSG00000075673	ATP12A	TUBE	eGFRcreat (Liu, 2022)	1	0.8379	13_25254667_G_A	rs1815331	0.4057
ENSG00000174827	PDZK1	GLOM	eGFRcreat (Liu, 2022)	1	0.8356	1_145723645_T_C	rs1967017	0.3538
ENSG00000228201	NA	GLOM	eGFRcreat (Liu, 2022)	1	0.8352	16_699456_A_G	rs12934086	0.5792
ENSG00000111912	NCOA7	TUBE	eGFR (Wuttke, 2019)	1	0.8179	6_126221008_G_A	rs11154336	0.8035
ENSG00000136156	ITM2B	GLOM	UACR (Teumer, 2019)	1	0.6395	13_48671081_A_G	rs1571256	0.1739
ENSG00000185499	MUC1	GLOM	UACR (Teumer, 2019)	1	0.6713	1_155151754_A_T	rs9426886	0.2855
ENSG00000174358	SLC6A19	TUBE	eGFRcys (Stanzick, 2021)	1	0.81	5_1183560_C_T	rs11750211	0.6793
ENSG00000160808	MYL3	GLOM	UACR (Teumer, 2019)	1	0.8133	3_46889187_G_A	rs6787229	0.7867
ENSG00000162616	DNAJB4	TUBE	eGFRcreat (Liu, 2022)	1	0.8093	1_78460935_G_A	rs7514180	0.7663
ENSG00000156603	MED19	TUBE	eGFRcreat (Liu, 2022)	4	0.809	11_57479864_T_C	rs1424753	0.6957
ENSG00000154127	UBASH3B	GLOM	eGFRcreat (Liu, 2022)	1	0.8084	11_122603367_G_A	rs11218783	0.411
ENSG00000268575	NA	GLOM	UACR (Teumer, 2019)	1	0.5725	1_1684169_C_G	rs7796	0.1592
ENSG00000184232	OAF	GLOM	UACR (Teumer, 2019)	1	0.8131	11_120056416_A_T	rs2444239	0.7167
ENSG00000136824	SMC2	TUBE	eGFRcreat (Liu, 2022)	1	0.7988	9_106856452_G_A	rs3818625	0.4002
ENSG00000157111	TMEM171	TUBE	eGFRcreat (Liu, 2022)	2	0.7927	5_72437934_G_A	rs578948	0.1991
ENSG00000143153	ATP1B1	TUBE	eGFRcreat (Liu, 2022)	3	0.7916	1_169073002_C_A	rs12079856	0.4862
ENSG00000171843	MLLT3	TUBE	eGFRcreat (Liu, 2022)	1	0.7913	9_20551460_C_G	rs17685306	0.6951
ENSG00000134222	PSRC1	TUBE	eGFRcreat (Liu, 2022)	1	0.7898	1_109817590_G_T	rs12740374;7081	0.7811
ENSG00000088832	FKBP1A	TUBE	eGFRcys (Stanzick, 2021)	1	0.7811	20_1348700_T_C	rs55977660	0.2203
ENSG00000189223	PAX8-AS1	GLOM	UACR (Teumer, 2019)	1	0.7809	2_113978650_C_T	rs7578633	0.3
ENSG00000189223	PAX8-AS1	GLOM	UACR (Teumer, 2019)	1	0.7809	2_113978940_C_G	rs11123170	0.3
ENSG00000178952	TUFM	GLOM	eGFRcreat (Liu, 2022)	1	0.7773	16_28857645_A_G	rs7187776;318760	0.7723
ENSG00000141744	PNMT	GLOM	UACR (Teumer, 2019)	1	0.5459	17_37824545_G_A	rs876493	0.5459
ENSG00000149485	FADS1	TUBE	eGFRcreat (Liu, 2022)	1	0.7737	11_61603237_C_T	rs2727270	0.5186
ENSG00000235142	LINC02532	TUBE	eGFR (Wuttke, 2019)	3	0.7736	6_107172979_T_C	rs7766720	0.4847
ENSG00000233223	LOC100996842	GLOM	eGFRcys (Stanzick, 2021)	1	0.7717	17_7484101_C_A	rs9901673	0.2652
ENSG00000154767	XPC	TUBE	eGFRcreat (Liu, 2022)	1	0.7687	3_14220095_C_G	rs2607775;259465	0.4713
ENSG00000228812	LAMA5-AS1	TUBE	eGFRcys (Stanzick, 2021)	1	0.7675	20_60931224_C_T	rs41282840	0.7675
ENSG00000198805	PNP	GLOM	eGFRcreat (Liu, 2022)	1	0.7634	14_20938251_A_C	rs1760940	0.7634
ENSG00000163558	PRKCI	GLOM	UACR (Teumer, 2019)	1	0.7744	3_170027407_C_T	rs112607182	0.7727
ENSG00000160801	PTH1R	GLOM	UACR (Teumer, 2019)	1	0.8097	3_46889187_G_A	rs6787229	0.8097
ENSG00000086062	B4GALT1	GLOM	eGFRcreat (Liu, 2022)	1	0.7604	9_33169034_A_T	rs13287724	0.17
ENSG00000015413	DPEP1	TUBE	UACR (Teumer, 2019)	1	0.7598	16_89699664_C_A	rs4785581	0.7598
ENSG00000136156	ITM2B	GLOM	eGFRcreat (Liu, 2022)	1	0.7595	13_48671081_A_G	rs1571256	0.2562
ENSG00000134318	ROCK2	TUBE	eGFRcys (Stanzick, 2021)	1	0.7587	2_11530236_A_G	rs4669722	0.3218
ENSG00000169231	THBS3	TUBE	eGFR (Wuttke, 2019)	1	0.7567	1_155178782_A_T	rs760077	0.7458
ENSG00000114126	TFDP2	TUBE	eGFRcys (Stanzick, 2021)	1	0.7523	3_141717736_C_G	rs9877536	0.752
ENSG00000138675	FGF5	GLOM	eGFR (Wuttke, 2019)	1	0.7506	4_81182554_T_C	rs12509595	0.698
ENSG00000171885	AQP4	TUBE	eGFRcreat (Liu, 2022)	1	0.7489	18_24449049_G_T	rs151245	0.7488
ENSG00000176641	RNF152	TUBE	eGFRcreat (Liu, 2022)	3	0.7472	18_59358343_G_A	rs7236745	0.4513
ENSG00000272173	NA	TUBE	eGFRcreat (Liu, 2022)	1	0.7453	12_7055380_G_A	rs741090;ss1388027753	0.3928
ENSG00000074603	DPP8	GLOM	eGFRcreat (Liu, 2022)	1	0.7386	15_65749680_T_C	rs581694	0.2959
ENSG00000140022	STON2	TUBE	eGFR (Wuttke, 2019)	3	0.7374	14_81872700_C_T	rs34596952	0.435
ENSG00000259433	NA	TUBE	eGFR (Wuttke, 2019)	1	0.7324	15_45637343_T_C	rs35861938	0.1668
ENSG00000259433	NA	TUBE	eGFR (Wuttke, 2019)	1	0.7324	15_45640627_T_C	rs2461700	0.1668
ENSG00000180251	SLC9A4	TUBE	eGFRcys (Stanzick, 2021)	3	0.7321	2_103089678_C_T	rs4851011	0.6909
ENSG00000130518	IQCN	GLOM	eGFRcreat (Liu, 2022)	1	0.7307	19_18386063_G_A	rs10416600	0.3008
ENSG00000135914	HTR2B	GLOM	eGFRcreat (Liu, 2022)	2	0.7303	2_232054897_G_C	rs55748426	0.3541
ENSG00000135914	HTR2B	GLOM	eGFRcreat (Liu, 2022)	2	0.7303	2_232055153_T_A	rs6761645	0.3541
ENSG00000156381	ANKRD9	GLOM	eGFRcreat (Liu, 2022)	1	0.7209	14_102972170_T_C	rs942023	0.5225
ENSG00000171843	MLLT3	TUBE	eGFR (Wuttke, 2019)	1	0.7157	9_20551460_C_G	rs17685306	0.6234
ENSG00000224086	NA	TUBE	eGFRcreat (Liu, 2022)	1	0.7126	22_22292995_C_A	rs240066	0.6449
ENSG00000270659	NA	TUBE	eGFR (Wuttke, 2019)	1	0.7121	2_214019110_T_C	rs13400573	0.4382
ENSG00000211584	SLC48A1	TUBE	eGFRcys (Stanzick, 2021)	1	0.7117	12_48157703_C_T	rs11830537	0.4973
ENSG00000079337	RAPGEF3	TUBE	eGFRcys (Stanzick, 2021)	1	0.7115	12_48157703_C_T	rs11830537	0.5869
ENSG00000189292	ALKAL2	TUBE	eGFRcreat (Liu, 2022)	1	0.7071	2_264621_A_C	rs114976176	0.3626
ENSG00000182793	GSTA5	TUBE	eGFRcreat (Liu, 2022)	1	0.7068	6_52688621_A_C	rs4715340	0.5395
ENSG00000130770	ATP5IF1	TUBE	eGFRcreat (Liu, 2022)	2	0.7058	1_28563084_C_T	rs2078348	0.7058
ENSG00000105290	APLP1	GLOM	eGFR (Wuttke, 2019)	1	0.7054	19_36342212_C_T	rs3814995;259500	0.6355
ENSG00000078140	UBE2K	TUBE	eGFRcreat (Liu, 2022)	1	0.7044	4_39698598_G_T	rs302944;rs6531737	0.2869
ENSG00000148158	SNX30	TUBE	eGFRcreat (Liu, 2022)	1	0.7005	9_115549684_A_G	rs2796025	0.4412
ENSG00000179178	TMEM125	TUBE	eGFRcreat (Liu, 2022)	1	0.6987	1_43707108_G_A	rs2991340	0.2035
ENSG00000164168	TMEM184C	TUBE	eGFRcreat (Liu, 2022)	1	0.698	4_148518437_C_T	rs28558982	0.09062
ENSG00000088832	FKBP1A	TUBE	eGFRcreat (Liu, 2022)	1	0.6979	20_1348700_T_C	rs55977660	0.2216
ENSG00000143575	HAX1	TUBE	eGFRcreat (Liu, 2022)	1	0.6966	1_154245142_TC_T	rs373592376;rs886045319;rs11265425;292701	0.2343
ENSG00000143575	HAX1	TUBE	eGFRcreat (Liu, 2022)	1	0.6966	1_154245142_T_G	rs11265425;rs373592376;292700	0.2343
ENSG00000107341	UBE2R2	TUBE	eGFRcreat (Liu, 2022)	1	0.6963	9_33818257_T_C	rs216364	0.685
ENSG00000276644	DACH1	TUBE	eGFRcys (Stanzick, 2021)	1	0.6955	13_72345089_C_T	rs9529913	0.6789
ENSG00000113889	KNG1	TUBE	eGFRcys (Stanzick, 2021)	1	0.6937	3_186434819_T_C	rs3806688	0.4135
ENSG00000164168	TMEM184C	TUBE	eGFR (Wuttke, 2019)	1	0.6935	4_148519053_C_A	rs4835436	0.05198
ENSG00000171700	RGS19	TUBE	eGFR (Wuttke, 2019)	1	0.6882	20_62711459_C_T	rs8126001	0.6882
ENSG00000128274	A4GALT	TUBE	eGFRcreat (Liu, 2022)	1	0.6872	22_43110736_T_C	rs5758893	0.3256
ENSG00000152484	USP12	TUBE	eGFRcreat (Liu, 2022)	1	0.6855	13_27749313_A_G	rs7983636	0.3204
ENSG00000146729	NIPSNAP2	TUBE	eGFR (Wuttke, 2019)	4	0.6835	7_56050525_C_T	rs35844144	0.5673
ENSG00000147596	PRDM14	TUBE	eGFRcreat (Liu, 2022)	1	0.6833	8_70969097_G_A	rs4738067	0.2684
ENSG00000106565	TMEM176B	TUBE	eGFRcys (Stanzick, 2021)	1	0.6833	7_150497496_C_A	rs115946508	0.6833
ENSG00000136156	ITM2B	GLOM	eGFRcys (Stanzick, 2021)	1	0.6818	13_48671081_A_G	rs1571256	0.2093
ENSG00000203791	EEF1AKMT2	TUBE	eGFRcreat (Liu, 2022)	1	0.6784	10_126458373_G_A	rs10901819	0.1653
ENSG00000179178	TMEM125	TUBE	eGFR (Wuttke, 2019)	1	0.6781	1_43713441_C_T	rs6657897	0.2589
ENSG00000127415	IDUA	TUBE	eGFRcys (Stanzick, 2021)	2	0.6755	4_1011115_T_C	rs748651	0.4694
ENSG00000245330	NA	GLOM	eGFRcreat (Liu, 2022)	1	0.6752	8_120886544_T_G	rs73703112	0.1853
ENSG00000155366	RHOC	GLOM	UACR (Teumer, 2019)	1	0.5484	1_113258293_C_G	rs12736457	0.2639
ENSG00000236581	STARD13-AS	TUBE	eGFR (Wuttke, 2019)	2	0.6708	13_33785021_A_G	rs2858127	0.3733
ENSG00000170606	HSPA4	TUBE	eGFRcreat (Liu, 2022)	1	0.668	5_132390583_T_C	rs62375202	0.3434
ENSG00000143171	RXRG	GLOM	UACR (Teumer, 2019)	1	0.5134	1_165340953_T_C	rs10800089	0.3112
ENSG00000188549	CCDC9B	TUBE	eGFRcys (Stanzick, 2021)	1	0.6676	15_40633138_A_T	rs4924455	0.6401
ENSG00000105229	PIAS4	TUBE	eGFRcys (Stanzick, 2021)	1	0.6667	19_4024525_G_A	rs72976952	0.1894
ENSG00000048540	LMO3	TUBE	eGFRcreat (Liu, 2022)	1	0.6662	12_16677532_C_T	rs12830013	0.2011
ENSG00000174514	MFSD4A	TUBE	eGFR (Wuttke, 2019)	1	0.6657	1_205544671_G_A	rs6658336	0.4151
ENSG00000164199	ADGRV1	TUBE	eGFRcreat (Liu, 2022)	1	0.6641	5_90213250_T_C	rs10060641	0.1858
ENSG00000116750	UCHL5	TUBE	eGFRcreat (Liu, 2022)	1	0.6604	1_193027997_G_A	rs6692342	0.5357
ENSG00000162613	FUBP1	TUBE	eGFRcys (Stanzick, 2021)	1	0.6601	1_78450517_C_A	rs34517439	0.6601
ENSG00000255517	LOC101928069	TUBE	eGFR (Wuttke, 2019)	2	0.66	11_66228713_T_C	rs35733139	0.2964
ENSG00000146205	ANO7	TUBE	eGFRcreat (Liu, 2022)	2	0.6596	2_242175331_T_C	rs6437249	0.6466
ENSG00000172818	OVOL1	TUBE	eGFR (Wuttke, 2019)	1	0.6593	11_65555458_G_C	rs4930319	0.551
ENSG00000154767	XPC	TUBE	eGFR (Wuttke, 2019)	1	0.6588	3_14220095_C_G	rs2607775;259465	0.3795
ENSG00000107341	UBE2R2	TUBE	eGFR (Wuttke, 2019)	1	0.6579	9_33818257_T_C	rs216364	0.6397
ENSG00000258659	TRIM34	TUBE	eGFRcreat (Liu, 2022)	1	0.6577	11_5577685_A_G	rs7107218	0.5233
ENSG00000241978	PALM2AKAP2	TUBE	eGFRcys (Stanzick, 2021)	1	0.657	9_112802091_C_T	rs260203	0.1114
ENSG00000189292	ALKAL2	TUBE	eGFRcys (Stanzick, 2021)	1	0.6529	2_264621_A_C	rs114976176	0.2832
ENSG00000158941	CCAR2	TUBE	eGFR (Wuttke, 2019)	1	0.6514	8_22477807_T_C	rs1545837	0.6514
ENSG00000106927	AMBP	TUBE	eGFRcys (Stanzick, 2021)	1	0.6498	9_116840801_C_G	rs12554342	0.6498
ENSG00000267280	TBX2-AS1	TUBE	eGFRcys (Stanzick, 2021)	1	0.6495	17_59472057_C_T	rs2286526	0.6495
ENSG00000170430	MGMT	GLOM	eGFRcreat (Liu, 2022)	4	0.6461	10_131442595_T_A	rs7894836	0.6266
ENSG00000129226	CD68	GLOM	eGFRcys (Stanzick, 2021)	1	0.6439	17_7464413_C_T	rs6608	0.3966
ENSG00000228643	NA	TUBE	eGFRcys (Stanzick, 2021)	1	0.6421	2_280819_G_A	rs7605824	0.2298
ENSG00000254986	DPP3	TUBE	eGFR (Wuttke, 2019)	1	0.6407	11_66234765_C_T	rs7928882	0.3344
ENSG00000185052	SLC24A3	GLOM	UACR (Teumer, 2019)	1	0.6245	20_19268933_C_T	rs4813351	0.6245
ENSG00000170430	MGMT	TUBE	eGFRcreat (Liu, 2022)	1	0.6363	10_131445144_A_G	rs12265758	0.6363
ENSG00000144746	ARL6IP5	TUBE	eGFRcys (Stanzick, 2021)	1	0.632	3_69154343_C_G	rs7039	0.632
ENSG00000118689	FOXO3	TUBE	eGFRcys (Stanzick, 2021)	1	0.6278	6_108876002_G_A	rs768023	0.1694
ENSG00000106070	GRB10	TUBE	eGFRcys (Stanzick, 2021)	1	0.6254	7_50763459_T_C	rs17450294	0.1498
ENSG00000234684	SDCBP2-AS1	TUBE	eGFRcys (Stanzick, 2021)	2	0.6249	20_1358272_C_T	rs6041827	0.168
ENSG00000234684	SDCBP2-AS1	TUBE	eGFRcys (Stanzick, 2021)	2	0.6249	20_1358751_C_T	rs60669872	0.168
ENSG00000065613	SLK	GLOM	UACR (Teumer, 2019)	1	0.8052	10_105711107_T_C	rs11191874	0.8052
ENSG00000169217	CD2BP2	TUBE	eGFRcreat (Liu, 2022)	1	0.6208	16_30388709_A_G	rs12446288	0.3045
ENSG00000275897	NA	TUBE	eGFRcreat (Liu, 2022)	1	0.6206	17_48552154_G_C	rs7627	0.5301
ENSG00000198890	PRMT6	TUBE	eGFRcys (Stanzick, 2021)	1	0.6189	1_107599258_A_T	rs2232015	0.5317
ENSG00000100612	DHRS7	TUBE	eGFRcreat (Liu, 2022)	2	0.6186	14_60625039_C_T	rs1254035	0.2328
ENSG00000259359	NA	TUBE	eGFRcys (Stanzick, 2021)	1	0.6182	15_96714816_C_A	rs56332871	0.5868
ENSG00000185650	ZFP36L1	TUBE	UACR (Teumer, 2019)	1	0.6179	14_69253364_A_T	rs12434551	0.2563
ENSG00000185650	ZFP36L1	TUBE	UACR (Teumer, 2019)	1	0.6179	14_69254191_C_T	rs4902647	0.2563
ENSG00000162869	PPP1R21	TUBE	eGFRcys (Stanzick, 2021)	1	0.6177	2_48732944_A_G	rs4293602	0.6177
ENSG00000136143	SUCLA2	TUBE	eGFRcys (Stanzick, 2021)	2	0.6165	13_48633274_C_G	rs9534935	0.288
ENSG00000092621	PHGDH	TUBE	eGFRcys (Stanzick, 2021)	1	0.6155	1_120254506_A_G	rs561931;292299	0.6155
ENSG00000197586	ENTPD6	TUBE	eGFRcreat (Liu, 2022)	1	0.61	20_25202892_G_A	rs6037062	0.5688
ENSG00000132906	CASP9	TUBE	eGFRcys (Stanzick, 2021)	1	0.6099	1_15853276_T_C	rs12741552	0.1598
ENSG00000100058	CRYBB2P1	TUBE	eGFRcys (Stanzick, 2021)	1	0.6097	22_25855629_G_A	rs6004655	0.6097
ENSG00000187866	FAM122A	TUBE	eGFRcreat (Liu, 2022)	1	0.6083	9_71434707_A_C	rs4744712	0.598
ENSG00000074603	DPP8	TUBE	eGFR (Wuttke, 2019)	1	0.606	15_65734856_G_C	rs7227	0.1904
ENSG00000174611	KY	TUBE	eGFRcreat (Liu, 2022)	1	0.6053	3_134369420_G_A	rs1868164	0.2609
ENSG00000272977	NA	TUBE	eGFRcys (Stanzick, 2021)	1	0.6042	22_25855629_G_A	rs6004655	0.6042
ENSG00000228643	NA	TUBE	eGFRcreat (Liu, 2022)	1	0.6022	2_280819_G_A	rs7605824	0.3479
ENSG00000170248	PDCD6IP	TUBE	eGFRcreat (Liu, 2022)	1	0.5992	3_33840114_T_C	rs1141054	0.5826
ENSG00000278535	DHRS11	TUBE	eGFRcreat (Liu, 2022)	1	0.5984	17_34950239_C_T	rs12937411	0.2917
ENSG00000259345	NA	TUBE	eGFRcreat (Liu, 2022)	1	0.5981	15_39288527_G_C	rs7180968	0.4502
ENSG00000111341	MGP	TUBE	eGFRcreat (Liu, 2022)	1	0.5976	12_15045427_T_C	rs4764131	0.1443
ENSG00000011021	CLCN6	TUBE	eGFRcys (Stanzick, 2021)	1	0.5959	1_11882142_T_G	rs6669371;rs566380751	0.1557
ENSG00000011021	CLCN6	TUBE	eGFRcys (Stanzick, 2021)	1	0.5959	1_11882142_T_TG	rs566380751;rs6669371	0.1557
ENSG00000278535	DHRS11	TUBE	eGFR (Wuttke, 2019)	1	0.5959	17_34950239_C_T	rs12937411	0.2698
ENSG00000237181	NA	TUBE	eGFRcreat (Liu, 2022)	2	0.5912	7_650298_C_A	rs71518321	0.1921
ENSG00000214087	ARL16	TUBE	eGFRcreat (Liu, 2022)	1	0.5904	17_79634162_T_G	rs8071084	0.1142
ENSG00000107242	PIP5K1B	TUBE	eGFRcreat (Liu, 2022)	1	0.5896	9_71434707_A_C	rs4744712	0.5896
ENSG00000107960	STN1	GLOM	UACR (Teumer, 2019)	1	0.8783	10_105719898_G_T	rs1573034	0.4022
ENSG00000164695	CHMP4C	TUBE	eGFRcys (Stanzick, 2021)	2	0.5863	8_82659661_G_T	rs78724141	0.2059
ENSG00000164695	CHMP4C	TUBE	eGFRcys (Stanzick, 2021)	2	0.5863	8_82661120_C_G	rs111683632	0.2059
ENSG00000224086	NA	GLOM	eGFRcreat (Liu, 2022)	1	0.5852	22_22292995_C_A	rs240066	0.567
ENSG00000144401	METTL21A	TUBE	eGFRcreat (Liu, 2022)	1	0.5834	2_208481755_G_C	rs2551944	0.07715
ENSG00000163435	ELF3	TUBE	eGFRcreat (Liu, 2022)	1	0.5809	1_202003987_A_C	rs6694034	0.4136
ENSG00000176155	CCDC57	TUBE	eGFRcreat (Liu, 2022)	1	0.5808	17_80170651_C_G	rs9303022	0.5207
ENSG00000149485	FADS1	GLOM	eGFRcys (Stanzick, 2021)	1	0.5802	11_61582708_T_C	rs174561	0.1502
ENSG00000157111	TMEM171	TUBE	eGFR (Wuttke, 2019)	2	0.5791	5_72437534_A_G	rs575416	0.148
ENSG00000157111	TMEM171	TUBE	eGFR (Wuttke, 2019)	2	0.5791	5_72437934_G_A	rs578948	0.148
ENSG00000157111	TMEM171	TUBE	eGFR (Wuttke, 2019)	2	0.5791	5_72441107_C_A	rs484573	0.148
ENSG00000186591	UBE2H	TUBE	eGFRcreat (Liu, 2022)	2	0.5776	7_129584027_G_A	rs77768351	0.1206
ENSG00000163811	WDR43	TUBE	eGFRcreat (Liu, 2022)	1	0.5764	2_29118258_T_G	rs4407214	0.06149
ENSG00000086062	B4GALT1	TUBE	eGFR (Wuttke, 2019)	1	0.573	9_33123106_T_A	rs6476400	0.1319
ENSG00000105329	TGFB1	GLOM	UACR (Teumer, 2019)	1	0.9371	19_41826020_A_C	rs56254331	0.6529
ENSG00000126698	DNAJC8	TUBE	eGFR (Wuttke, 2019)	1	0.5718	1_28559574_C_G	rs510803	0.5501
ENSG00000185332	TMEM105	TUBE	eGFRcys (Stanzick, 2021)	2	0.5674	17_79307685_T_G	rs73360131	0.3547
ENSG00000278311	GGNBP2	TUBE	eGFRcreat (Liu, 2022)	1	0.5662	17_34900642_G_A	rs3736165	0.1869
ENSG00000121769	FABP3	TUBE	eGFRcreat (Liu, 2022)	3	0.562	1_31870313_G_C	rs7537244	0.173
ENSG00000244752	CRYBB2	TUBE	eGFRcys (Stanzick, 2021)	1	0.5601	22_25855204_A_G	rs6004654	0.2508
ENSG00000169744	LDB2	GLOM	eGFRcreat (Liu, 2022)	1	0.5594	4_16885455_A_G	rs4698161	0.2368
ENSG00000066027	PPP2R5A	GLOM	eGFRcreat (Liu, 2022)	1	0.5584	1_212392486_C_T	rs6540732	0.1234
ENSG00000158457	TSPAN33	TUBE	eGFRcreat (Liu, 2022)	3	0.5581	7_128742951_C_T	rs1077481	0.3789
ENSG00000172296	SPTLC3	TUBE	eGFRcreat (Liu, 2022)	2	0.5578	20_13010523_G_A	rs78728623	0.08693
ENSG00000105538	RASIP1	TUBE	UACR (Teumer, 2019)	1	0.5541	19_49241976_A_G	rs973579	0.1846
ENSG00000168884	TNIP2	TUBE	eGFRcys (Stanzick, 2021)	1	0.5531	4_2743433_G_A	rs7461	0.5531
ENSG00000108924	HLF	TUBE	eGFR (Wuttke, 2019)	1	0.5525	17_53364788_C_A	rs7224610	0.5525
ENSG00000118260	CREB1	TUBE	eGFRcreat (Liu, 2022)	1	0.5522	2_208394531_G_T	rs2464976	0.2666
ENSG00000146955	RAB19	TUBE	eGFRcreat (Liu, 2022)	1	0.5486	7_140126602_T_C	rs4725696	0.5012
ENSG00000235142	LINC02532	TUBE	eGFRcys (Stanzick, 2021)	2	0.5485	6_107172979_T_C	rs7766720	0.3842
ENSG00000106565	TMEM176B	GLOM	UACR (Teumer, 2019)	1	0.9039	7_150497496_C_A	rs115946508	0.8661
ENSG00000176641	RNF152	TUBE	eGFR (Wuttke, 2019)	3	0.5475	18_59358343_G_A	rs7236745	0.4496
ENSG00000223572	CKMT1A	TUBE	UACR (Teumer, 2019)	2	0.5471	15_44027885_T_C	rs139974673	0.5289
ENSG00000155366	RHOC	GLOM	eGFRcreat (Liu, 2022)	1	0.547	1_113258293_C_G	rs12736457	0.3353
ENSG00000185650	ZFP36L1	GLOM	UACR (Teumer, 2019)	1	0.7619	14_69254191_C_T	rs4902647	0.4608
ENSG00000159131	GART	TUBE	eGFRcreat (Liu, 2022)	1	0.5404	21_34954782_G_A	rs17646111	0.537
ENSG00000176994	SMCR8	TUBE	eGFRcys (Stanzick, 2021)	1	0.5387	17_18218900_T_A	rs1563633	0.2718
ENSG00000128274	A4GALT	TUBE	eGFR (Wuttke, 2019)	1	0.5379	22_43112818_C_A	rs1883991	0.1829
ENSG00000244067	GSTA2	TUBE	eGFRcys (Stanzick, 2021)	1	0.5379	6_52622475_G_T	rs2608624	0.1386
ENSG00000172530	BANP	TUBE	eGFRcreat (Liu, 2022)	1	0.5371	16_88016875_G_A	rs12711486	0.2327
ENSG00000005075	POLR2J	TUBE	eGFR (Wuttke, 2019)	1	0.5369	7_102111183_C_T	rs4543479	0.5127
ENSG00000113889	KNG1	GLOM	eGFRcys (Stanzick, 2021)	1	0.5364	3_186435077_A_G	rs3806689	0.1249
ENSG00000113889	KNG1	GLOM	eGFRcys (Stanzick, 2021)	1	0.5364	3_186435370_G_A	rs1050274	0.1249
ENSG00000108551	RASD1	TUBE	eGFR (Wuttke, 2019)	1	0.536	17_17351643_C_T	rs1242484	0.529
ENSG00000197586	ENTPD6	TUBE	eGFRcreat (Liu, 2022)	3	0.5346	20_25182089_T_C	rs6037057	0.08865
ENSG00000170606	HSPA4	GLOM	eGFRcreat (Liu, 2022)	1	0.5345	5_132388959_C_T	rs72801445	0.1805
ENSG00000143028	SYPL2	TUBE	eGFRcreat (Liu, 2022)	1	0.533	1_110008813_T_C	rs11101961	0.4016
ENSG00000226193	NA	TUBE	UACR (Teumer, 2019)	1	0.5317	6_152719602_G_A	rs488673	0.2395
ENSG00000197119	SLC25A29	TUBE	eGFRcreat (Liu, 2022)	2	0.5314	14_100771483_T_C	rs12432201	0.2928
ENSG00000156381	ANKRD9	GLOM	eGFR (Wuttke, 2019)	1	0.5303	14_102972170_T_C	rs942023	0.3725
ENSG00000258424	NA	TUBE	eGFRcreat (Liu, 2022)	2	0.5302	14_90823351_C_T	rs10141476	0.05024
ENSG00000146729	NIPSNAP2	TUBE	eGFRcreat (Liu, 2022)	4	0.5282	7_56050525_C_T	rs35844144	0.4076
ENSG00000067369	TP53BP1	GLOM	eGFRcreat (Liu, 2022)	1	0.5277	15_43803621_A_C	rs1869258	0.3088
ENSG00000152359	POC5	GLOM	eGFRcys (Stanzick, 2021)	1	0.5267	5_75023210_G_C	rs6453143	0.3796
ENSG00000170430	MGMT	GLOM	eGFRcreat (Liu, 2022)	1	0.5255	10_131303513_A_G	rs1762416	0.5255
ENSG00000170430	MGMT	GLOM	eGFRcreat (Liu, 2022)	1	0.5255	10_131303513_AC_A	rs35068310	0.5255
ENSG00000248802	NA	TUBE	eGFRcys (Stanzick, 2021)	1	0.5238	4_129522518_G_A	rs904477	0.5238
ENSG00000197826	CFAP299	TUBE	eGFRcreat (Liu, 2022)	1	0.5196	4_81184341_A_T	rs16998073	0.2209
ENSG00000155366	RHOC	GLOM	eGFR (Wuttke, 2019)	1	0.5191	1_113258293_C_G	rs12736457	0.3048
ENSG00000185499	MUC1	TUBE	UACR (Teumer, 2019)	1	0.5167	1_155151754_A_T	rs9426886	0.2912
ENSG00000165813	CCDC186	TUBE	eGFRcys (Stanzick, 2021)	1	0.5148	10_115941330_C_T	rs12774590	0.131
ENSG00000165813	CCDC186	TUBE	eGFRcys (Stanzick, 2021)	1	0.5148	10_115943781_C_G	rs12782161	0.131
ENSG00000165655	ZNF503	GLOM	UACR (Teumer, 2019)	1	0.588	10_77893686_G_A	rs67339103	0.1902
ENSG00000179218	CALR	GLOM	eGFRcreat (Liu, 2022)	1	0.5121	19_13053034_A_C	rs2974751	0.3669
ENSG00000248187	NA	TUBE	eGFRcys (Stanzick, 2021)	1	0.5117	4_129522518_G_A	rs904477	0.5117
ENSG00000167674	HDGFL2	TUBE	eGFR (Wuttke, 2019)	1	0.5113	19_4506296_A_G	rs11673381	0.3849
ENSG00000179023	KLHDC7A	GLOM	eGFRcys (Stanzick, 2021)	2	0.511	1_18807058_T_C	rs7528188	0.08414
ENSG00000179023	KLHDC7A	GLOM	eGFRcys (Stanzick, 2021)	2	0.511	1_18807117_T_C	rs7528206	0.08414
ENSG00000179023	KLHDC7A	GLOM	eGFRcys (Stanzick, 2021)	2	0.511	1_18807536_G_T	rs7512414	0.08414
ENSG00000179023	KLHDC7A	GLOM	eGFRcys (Stanzick, 2021)	2	0.511	1_18807620_G_C	rs34109355	0.08414
ENSG00000198363	ASPH	GLOM	eGFRcreat (Liu, 2022)	2	0.5108	8_62610141_A_G	rs2350924	0.06554
ENSG00000152904	GGPS1	TUBE	eGFRcreat (Liu, 2022)	2	0.5093	1_235492972_T_G	rs12044028	0.3881
ENSG00000010379	SLC6A13	TUBE	eGFRcreat (Liu, 2022)	5	0.508	12_351467_G_A	rs11613331	0.508
ENSG00000187866	FAM122A	TUBE	eGFR (Wuttke, 2019)	1	0.5063	9_71434465_G_A	rs10746942	0.3379
ENSG00000259345	NA	TUBE	eGFRcys (Stanzick, 2021)	1	0.5061	15_39288527_G_C	rs7180968	0.3734
ENSG00000259433	NA	TUBE	eGFRcreat (Liu, 2022)	1	0.5034	15_45640627_T_C	rs2461700	0.1508
ENSG00000169599	NFU1	TUBE	eGFRcreat (Liu, 2022)	1	0.503	2_69663305_G_A	rs4284873	0.42
ENSG00000145354	CISD2	TUBE	eGFRcreat (Liu, 2022)	1	0.5014	4_103790186_G_T	rs223332	0.2094
ENSG00000214548	MEG3	TUBE	eGFRcys (Stanzick, 2021)	1	0.5	14_101176212_G_C	rs12881545	0.3003
ENSG00000123610	TNFAIP6	TUBE	eGFRcys (Stanzick, 2021)	1	0.4998	2_152212399_G_T	rs3755479	0.2687
ENSG00000166402	TUB	TUBE	eGFRcreat (Liu, 2022)	1	0.4985	11_8050476_C_G	rs7928772	0.1586
ENSG00000270112	NA	TUBE	eGFRcreat (Liu, 2022)	1	0.498	18_44337708_C_G	rs3809959	0.162
ENSG00000175175	PPM1E	TUBE	eGFRcreat (Liu, 2022)	1	0.4973	17_56842043_A_G	rs11657676	0.135
ENSG00000066248	NGEF	TUBE	eGFRcreat (Liu, 2022)	2	0.497	2_233710713_G_C	rs4973054	0.08035
ENSG00000267175	NA	TUBE	eGFRcreat (Liu, 2022)	1	0.4957	18_59332029_G_A	rs17068778	0.4607
ENSG00000232112	TMA7	TUBE	eGFRcreat (Liu, 2022)	1	0.4947	3_48481647_G_A	rs3774808	0.3539
ENSG00000164050	PLXNB1	TUBE	eGFRcreat (Liu, 2022)	1	0.4944	3_48470756_T_C	rs9817615	0.1525
ENSG00000230845	NA	TUBE	eGFRcreat (Liu, 2022)	1	0.4929	6_52733458_A_G	rs9474334	0.0549
ENSG00000234936	NA	TUBE	eGFRcys (Stanzick, 2021)	1	0.4926	2_43529508_C_G	rs10173251	0.3654
ENSG00000198668	CALM1	TUBE	eGFRcreat (Liu, 2022)	1	0.4908	14_90822481_T_C	rs12590712	0.2474
ENSG00000166347	CYB5A	TUBE	eGFRcreat (Liu, 2022)	1	0.4891	18_71958568_C_T	rs57951724	0.1658
ENSG00000067606	PRKCZ	TUBE	eGFRcys (Stanzick, 2021)	1	0.4878	1_2029207_T_C	rs3128328	0.2448
ENSG00000211584	SLC48A1	TUBE	eGFRcys (Stanzick, 2021)	3	0.4872	12_48164219_G_A	rs58067800	0.3681
ENSG00000165813	CCDC186	TUBE	eGFRcreat (Liu, 2022)	1	0.4822	10_115941330_C_T	rs12774590	0.1243
ENSG00000242136	NA	TUBE	eGFRcreat (Liu, 2022)	1	0.4815	2_9243496_A_G	rs11681931	0.3974
ENSG00000278535	DHRS11	TUBE	eGFRcys (Stanzick, 2021)	1	0.4801	17_34950239_C_T	rs12937411	0.1998
ENSG00000166166	TRMT61A	GLOM	eGFRcreat (Liu, 2022)	1	0.4801	14_103987078_G_A	rs2071408	0.1493
ENSG00000185499	MUC1	TUBE	eGFRcreat (Liu, 2022)	1	0.48	1_155151754_A_T	rs9426886	0.3554
ENSG00000185559	DLK1	TUBE	eGFRcys (Stanzick, 2021)	1	0.478	14_101176335_G_C	rs12881760	0.2587
ENSG00000106927	AMBP	GLOM	eGFRcys (Stanzick, 2021)	1	0.4772	9_116840801_C_G	rs12554342	0.4772
ENSG00000253958	CLDN23	TUBE	eGFRcys (Stanzick, 2021)	1	0.4771	8_8559255_G_A	rs35382339	0.2867
ENSG00000121769	FABP3	TUBE	eGFRcys (Stanzick, 2021)	2	0.4754	1_31806081_T_A	rs12724265	0.4754
ENSG00000172273	HINFP	TUBE	eGFRcreat (Liu, 2022)	1	0.4744	11_118992177_T_C	rs583713	0.2311
ENSG00000119242	CCDC92	TUBE	eGFRcreat (Liu, 2022)	3	0.4729	12_124458002_C_A	rs12823740	0.0783
ENSG00000106565	TMEM176B	GLOM	eGFRcys (Stanzick, 2021)	1	0.4727	7_150497496_C_A	rs115946508	0.4533
ENSG00000109332	UBE2D3	TUBE	eGFRcreat (Liu, 2022)	1	0.4726	4_103790186_G_T	rs223332	0.2514
ENSG00000126749	EMG1	TUBE	eGFRcreat (Liu, 2022)	1	0.4722	12_7085107_A_G	rs11167;ss1388028770	0.4722
ENSG00000127337	YEATS4	TUBE	eGFRcreat (Liu, 2022)	1	0.4662	12_69757429_T_C	rs6581889	0.0839
ENSG00000160124	CCDC58	TUBE	eGFRcys (Stanzick, 2021)	1	0.4657	3_122100939_C_G	rs2332177	0.2408
ENSG00000106789	CORO2A	TUBE	eGFRcreat (Liu, 2022)	1	0.4656	9_100954582_G_A	rs28635946	0.2439
ENSG00000149196	HIKESHI	TUBE	eGFRcreat (Liu, 2022)	1	0.464	11_86033843_A_T	rs10128747	0.2516
ENSG00000153071	DAB2	TUBE	eGFRcys (Stanzick, 2021)	1	0.4627	5_39437129_G_C	rs10461725	0.4627
ENSG00000198890	PRMT6	GLOM	eGFRcys (Stanzick, 2021)	1	0.4615	1_107599258_A_T	rs2232015	0.3262
ENSG00000114796	KLHL24	TUBE	eGFRcreat (Liu, 2022)	1	0.4607	3_183361256_T_C	rs6802882	0.01549
ENSG00000167106	FAM102A	TUBE	eGFRcys (Stanzick, 2021)	1	0.4585	9_130742834_T_G	rs113481265	0.3362
ENSG00000113369	ARRDC3	TUBE	eGFRcreat (Liu, 2022)	2	0.4582	5_90213250_T_C	rs10060641	0.1232
ENSG00000237674	NA	TUBE	eGFRcys (Stanzick, 2021)	1	0.4566	6_52629980_A_G	rs6458867	0.1763
ENSG00000144746	ARL6IP5	GLOM	eGFRcys (Stanzick, 2021)	1	0.4563	3_69154343_C_G	rs7039	0.4563
ENSG00000274021	NA	GLOM	eGFRcreat (Liu, 2022)	1	0.4561	12_89743921_C_A	rs704076	0.09598
ENSG00000111341	MGP	GLOM	eGFRcreat (Liu, 2022)	1	0.456	12_15038788_C_T	rs1800801;307776	0.256
ENSG00000264019	NA	GLOM	eGFRcreat (Liu, 2022)	1	0.455	17_45982797_G_A	rs1108833	0.144
ENSG00000237674	NA	TUBE	eGFRcreat (Liu, 2022)	1	0.4533	6_52630269_C_A	rs6458869	0.1929
ENSG00000278311	GGNBP2	TUBE	eGFRcys (Stanzick, 2021)	1	0.453	17_34900642_G_A	rs3736165	0.1177
ENSG00000278311	GGNBP2	TUBE	eGFRcys (Stanzick, 2021)	1	0.453	17_34900847_A_C	rs3736167	0.1177
ENSG00000164406	LEAP2	TUBE	eGFRcreat (Liu, 2022)	1	0.4529	5_132274793_T_C	rs66480446	0.4529
ENSG00000185499	MUC1	GLOM	eGFRcreat (Liu, 2022)	1	0.4528	1_155151754_A_T	rs9426886	0.136
ENSG00000205609	EIF3CL	TUBE	eGFRcreat (Liu, 2022)	1	0.4523	16_28919341_A_G	rs7206214	0.3683
ENSG00000136146	MED4	TUBE	eGFRcreat (Liu, 2022)	1	0.4497	13_48671081_A_G	rs1571256	0.2825
ENSG00000257327	NA	TUBE	eGFRcreat (Liu, 2022)	2	0.4494	12_104235207_G_A	rs35015549	0.2092
ENSG00000125637	PSD4	GLOM	eGFRcreat (Liu, 2022)	1	0.4484	2_113820476_T_C	rs2515401;330783	0.04712
ENSG00000163389	POGLUT1	TUBE	eGFRcreat (Liu, 2022)	1	0.4482	3_119191398_T_C	rs6794833	0.2517
ENSG00000115290	GRB14	TUBE	eGFRcreat (Liu, 2022)	1	0.4463	2_165424837_A_G	rs17437781	0.3874
ENSG00000272831	NA	TUBE	eGFRcreat (Liu, 2022)	2	0.4444	7_66205582_A_G	rs1110414	0.2533
ENSG00000189045	ANKDD1B	TUBE	eGFRcys (Stanzick, 2021)	1	0.4432	5_74965122_G_A	rs34358	0.2992
ENSG00000243955	GSTA1	GLOM	eGFRcreat (Liu, 2022)	1	0.441	6_52688621_A_C	rs4715340	0.2812
ENSG00000187866	FAM122A	TUBE	eGFRcys (Stanzick, 2021)	1	0.4407	9_71434465_G_A	rs10746942	0.2947
ENSG00000184110	EIF3C	TUBE	eGFRcreat (Liu, 2022)	1	0.4398	16_28919341_A_G	rs7206214	0.3494
ENSG00000230918	DPP4-DT	GLOM	eGFRcreat (Liu, 2022)	1	0.4393	2_162964301_G_A	rs75166367	0.4393
ENSG00000197635	DPP4	GLOM	eGFRcreat (Liu, 2022)	1	0.4392	2_162964301_G_A	rs75166367	0.4392
ENSG00000231445	NA	GLOM	eGFRcreat (Liu, 2022)	1	0.4392	2_162964301_G_A	rs75166367	0.4392
ENSG00000090273	NUDC	TUBE	eGFRcys (Stanzick, 2021)	1	0.4387	1_27248273_C_A	rs41311274	0.1773
ENSG00000176101	SSNA1	TUBE	eGFRcreat (Liu, 2022)	1	0.4382	9_140085991_G_T	rs13292648	0.2639
ENSG00000233397	NA	GLOM	eGFRcreat (Liu, 2022)	1	0.4362	2_162964301_G_A	rs75166367	0.4362
ENSG00000231028	LINC00271	TUBE	eGFRcreat (Liu, 2022)	2	0.4346	6_136081156_A_G	rs6933507	0.04574
ENSG00000239467	ERICH2	TUBE	eGFRcys (Stanzick, 2021)	1	0.4329	2_171632401_C_T	rs13028382	0.1812
ENSG00000136146	MED4	TUBE	eGFRcys (Stanzick, 2021)	1	0.4329	13_48671081_A_G	rs1571256	0.2565
ENSG00000065060	UHRF1BP1	TUBE	eGFRcys (Stanzick, 2021)	1	0.4329	6_34759884_G_C	rs6934662	0.3626
ENSG00000214087	ARL16	GLOM	eGFRcreat (Liu, 2022)	1	0.4299	17_79641534_C_T	rs7503139	0.0625
ENSG00000139697	SBNO1	TUBE	eGFRcys (Stanzick, 2021)	1	0.4275	12_123849863_T_C	rs28376696	0.1273
ENSG00000173706	HEG1	TUBE	eGFRcys (Stanzick, 2021)	1	0.4274	3_124727778_C_T	rs4368548	0.366
ENSG00000173702	MUC13	TUBE	eGFRcys (Stanzick, 2021)	1	0.4274	3_124727778_C_T	rs4368548	0.375
ENSG00000198805	PNP	TUBE	eGFRcreat (Liu, 2022)	1	0.4268	14_20938251_A_C	rs1760940	0.2487
ENSG00000167103	PIP5KL1	GLOM	eGFRcreat (Liu, 2022)	1	0.4258	9_130700960_T_C	rs3758326	0.09371
ENSG00000162849	KIF26B	TUBE	eGFRcreat (Liu, 2022)	1	0.4256	1_245423526_G_T	rs6428909	0.4022
ENSG00000139168	ZCRB1	TUBE	eGFRcys (Stanzick, 2021)	1	0.4252	12_42720150_T_C	rs2406674	0.177
ENSG00000069849	ATP1B3	TUBE	eGFRcys (Stanzick, 2021)	1	0.4239	3_141717736_C_G	rs9877536	0.3817
ENSG00000117450	PRDX1	TUBE	eGFRcreat (Liu, 2022)	1	0.4234	1_45988267_C_G	rs713358	0.141
ENSG00000013810	TACC3	TUBE	eGFRcreat (Liu, 2022)	1	0.4234	4_1720346_A_G	rs11552262	0.2764
ENSG00000227218	NA	TUBE	eGFRcreat (Liu, 2022)	1	0.4231	9_130700251_T_C	rs6478802;365118	0.1053
ENSG00000100058	CRYBB2P1	GLOM	eGFRcys (Stanzick, 2021)	1	0.4213	22_25885353_T_C	rs6004673	0.3988
ENSG00000176623	RMDN1	TUBE	eGFRcys (Stanzick, 2021)	1	0.4189	8_87526790_G_A	rs7462883	0.07913
ENSG00000186470	BTN3A2	TUBE	eGFRcys (Stanzick, 2021)	3	0.4172	6_26314233_G_C	rs1883215	0.4164
ENSG00000173706	HEG1	TUBE	eGFRcreat (Liu, 2022)	1	0.4158	3_124727778_C_T	rs4368548	0.353
ENSG00000173702	MUC13	TUBE	eGFRcreat (Liu, 2022)	1	0.4152	3_124727778_C_T	rs4368548	0.3617
ENSG00000163406	SLC15A2	TUBE	eGFRcreat (Liu, 2022)	1	0.4148	3_121635251_A_G	rs2689289	0.1519
ENSG00000204929	LOC101927533	TUBE	eGFRcys (Stanzick, 2021)	1	0.4142	2_65663158_C_A	rs11126037	0.2212
ENSG00000146285	SCML4	TUBE	eGFRcreat (Liu, 2022)	1	0.4142	6_108032455_G_A	rs1739868	0.05163
ENSG00000234327	LOC101928000	TUBE	eGFRcreat (Liu, 2022)	1	0.4141	17_5014789_G_A	rs56229705	0.1454
ENSG00000172785	CBWD1	TUBE	eGFRcreat (Liu, 2022)	2	0.414	9_215917_A_T	rs2479318	0.3995
ENSG00000175164	ABO	TUBE	eGFRcreat (Liu, 2022)	5	0.4132	9_136146597_C_T	rs550057	0.2929
ENSG00000272977	NA	GLOM	eGFRcys (Stanzick, 2021)	1	0.4129	22_25872592_A_C	rs760554	0.04305
ENSG00000162600	OMA1	TUBE	eGFRcreat (Liu, 2022)	2	0.4122	1_59012691_G_A	rs4912347	0.269
ENSG00000254560	BBOX1-AS1	TUBE	eGFRcys (Stanzick, 2021)	4	0.4121	11_27314253_C_A	rs11029919	0.1316
ENSG00000164695	CHMP4C	GLOM	eGFRcys (Stanzick, 2021)	2	0.4104	8_82659661_G_T	rs78724141	0.147
ENSG00000164695	CHMP4C	GLOM	eGFRcys (Stanzick, 2021)	2	0.4104	8_82661120_C_G	rs111683632	0.147
ENSG00000197586	ENTPD6	GLOM	eGFRcreat (Liu, 2022)	1	0.4103	20_25202892_G_A	rs6037062	0.2338
ENSG00000180155	LYNX1	TUBE	eGFRcreat (Liu, 2022)	1	0.4103	8_143867157_C_T	rs60714144	0.378
ENSG00000171720	HDAC3	TUBE	eGFRcreat (Liu, 2022)	1	0.4075	5_141016288_T_G	rs1421896	0.2285
ENSG00000132855	ANGPTL3	TUBE	eGFRcreat (Liu, 2022)	1	0.4073	1_63056670_G_A	rs2366636	0.1106
ENSG00000221955	SLC12A8	TUBE	eGFRcys (Stanzick, 2021)	3	0.407	3_124727778_C_T	rs4368548	0.283
ENSG00000176623	RMDN1	TUBE	eGFRcreat (Liu, 2022)	1	0.4068	8_87526790_G_A	rs7462883	0.07912
ENSG00000198668	CALM1	TUBE	eGFRcreat (Liu, 2022)	2	0.4059	14_90933990_C_T	rs7152253	0.3921
ENSG00000132424	PNISR	GLOM	eGFRcreat (Liu, 2022)	1	0.4057	6_99873069_A_G	rs3811073	0.3117
ENSG00000213689	TREX1	TUBE	eGFRcreat (Liu, 2022)	1	0.4039	3_48508585_C_T	rs11797;96241	0.07174
ENSG00000106070	GRB10	TUBE	eGFRcreat (Liu, 2022)	1	0.4014	7_50763459_T_C	rs17450294	0.08753
ENSG00000223764	LINC02593	TUBE	eGFRcys (Stanzick, 2021)	1	0.4013	1_854250_A_G	rs7537756	0.1127
ENSG00000241852	C8orf58	GLOM	eGFRcys (Stanzick, 2021)	1	0.3998	8_22457205_T_G	rs755934	0.1486
ENSG00000178952	TUFM	TUBE	eGFRcreat (Liu, 2022)	2	0.3994	16_28857645_A_G	rs7187776;318760	0.2433
ENSG00000173210	ABLIM3	TUBE	eGFRcys (Stanzick, 2021)	1	0.3988	5_148542270_T_C	rs10044814	0.1524
ENSG00000204604	ZNF468	GLOM	eGFRcreat (Liu, 2022)	1	0.3979	19_53357172_C_T	rs7259073	0.3979
ENSG00000221955	SLC12A8	TUBE	eGFRcreat (Liu, 2022)	3	0.3975	3_124727778_C_T	rs4368548	0.2728
ENSG00000101442	ACTR5	TUBE	eGFRcreat (Liu, 2022)	1	0.3972	20_37385500_C_T	rs2425368	0.08936
ENSG00000025039	RRAGD	TUBE	eGFRcys (Stanzick, 2021)	3	0.3971	6_90118764_G_A	rs72912510	0.3971
ENSG00000185033	SEMA4B	GLOM	eGFRcreat (Liu, 2022)	1	0.397	15_90728494_T_C	rs79412573	0.2877
ENSG00000204604	ZNF468	GLOM	eGFRcys (Stanzick, 2021)	1	0.3967	19_53357172_C_T	rs7259073	0.3967
ENSG00000244752	CRYBB2	GLOM	eGFRcys (Stanzick, 2021)	1	0.3959	22_25844147_C_T	rs3198642	0.1702
ENSG00000136824	SMC2	TUBE	eGFRcys (Stanzick, 2021)	1	0.3949	9_106856452_G_A	rs3818625	0.2024
ENSG00000243955	GSTA1	TUBE	eGFRcreat (Liu, 2022)	1	0.3932	6_52668670_T_C	rs3957356	0.167
ENSG00000227542	NA	GLOM	eGFRcreat (Liu, 2022)	1	0.3923	2_192108608_C_T	rs35092718	0.05448
ENSG00000111666	CHPT1	TUBE	eGFRcreat (Liu, 2022)	2	0.3922	12_102091017_G_T	rs3809260	0.1158
ENSG00000116747	RO60	TUBE	eGFRcreat (Liu, 2022)	1	0.3906	1_193028121_A_T	rs4657842	0.3753
ENSG00000137822	TUBGCP4	TUBE	eGFRcreat (Liu, 2022)	1	0.3891	15_43661802_T_C	rs3809482	0.2055
ENSG00000118271	TTR	TUBE	eGFRcreat (Liu, 2022)	1	0.3877	18_29147226_A_G	rs4315413	0.1391
ENSG00000166402	TUB	TUBE	eGFRcys (Stanzick, 2021)	1	0.3845	11_8050476_C_G	rs7928772	0.09366
ENSG00000182600	SNORC	TUBE	eGFRcys (Stanzick, 2021)	1	0.384	2_233725483_C_A	rs895430	0.2113
ENSG00000107242	PIP5K1B	TUBE	eGFRcys (Stanzick, 2021)	1	0.3817	9_71434465_G_A	rs10746942	0.2001
ENSG00000125848	FLRT3	TUBE	eGFRcreat (Liu, 2022)	1	0.3791	20_14671213_A_T	rs6110389	0.3526
ENSG00000111875	ASF1A	GLOM	eGFRcreat (Liu, 2022)	1	0.3756	6_119215902_C_G	rs147886588	0.3348
ENSG00000132031	MATN3	TUBE	eGFRcreat (Liu, 2022)	2	0.3754	2_20222372_G_A	rs1191808	0.05936
ENSG00000114796	KLHL24	TUBE	eGFRcys (Stanzick, 2021)	1	0.3751	3_183361256_T_C	rs6802882	0.01415
ENSG00000103034	NDRG4	TUBE	eGFRcreat (Liu, 2022)	1	0.3745	16_58543331_T_G	rs42944	0.3592
ENSG00000271324	NA	GLOM	eGFRcreat (Liu, 2022)	1	0.3722	3_33840114_T_C	rs1141054	0.2925
ENSG00000158457	TSPAN33	TUBE	eGFRcreat (Liu, 2022)	1	0.3687	7_128738950_A_G	rs7799998	0.08506
ENSG00000167106	FAM102A	TUBE	eGFRcreat (Liu, 2022)	1	0.3683	9_130742834_T_G	rs113481265	0.251
ENSG00000260440	NA	TUBE	eGFRcreat (Liu, 2022)	1	0.3675	18_59332029_G_A	rs17068778	0.08325
ENSG00000228201	NA	TUBE	eGFRcys (Stanzick, 2021)	1	0.3663	16_698590_A_G	rs11865670	0.2102
ENSG00000163406	SLC15A2	TUBE	eGFRcys (Stanzick, 2021)	1	0.3655	3_121635251_A_G	rs2689289	0.08615
ENSG00000111846	GCNT2	TUBE	eGFRcreat (Liu, 2022)	1	0.3644	6_10528434_A_G	rs631299	0.3198
ENSG00000152465	NMT2	TUBE	eGFRcreat (Liu, 2022)	1	0.3643	10_15209430_C_T	rs6602818	0.234
ENSG00000263096	NA	TUBE	eGFRcreat (Liu, 2022)	2	0.364	17_53364788_C_A	rs7224610	0.2035
ENSG00000160124	CCDC58	TUBE	eGFRcreat (Liu, 2022)	3	0.3636	3_122100023_C_T	rs9863881	0.1163
ENSG00000132423	COQ3	TUBE	eGFRcreat (Liu, 2022)	1	0.3626	6_99841907_T_G	rs9389317	0.2054
ENSG00000259359	NA	GLOM	eGFRcys (Stanzick, 2021)	1	0.3614	15_96714816_C_A	rs56332871	0.3614
ENSG00000162869	PPP1R21	GLOM	eGFRcys (Stanzick, 2021)	1	0.3614	2_48749800_G_A	rs4952915	0.1223
ENSG00000174514	MFSD4A	TUBE	eGFRcys (Stanzick, 2021)	1	0.3592	1_205544671_G_A	rs6658336	0.2897
ENSG00000182600	SNORC	TUBE	eGFRcreat (Liu, 2022)	1	0.3589	2_233725483_C_A	rs895430	0.1071
ENSG00000128602	SMO	TUBE	eGFRcreat (Liu, 2022)	1	0.3588	7_128738950_A_G	rs7799998	0.06159
ENSG00000090382	LYZ	TUBE	eGFRcreat (Liu, 2022)	2	0.3573	12_69737879_A_G	rs10784774	0.1727
ENSG00000172269	DPAGT1	TUBE	eGFRcreat (Liu, 2022)	1	0.3572	11_118964330_G_A	rs640603	0.08125
ENSG00000108509	CAMTA2	GLOM	eGFRcreat (Liu, 2022)	1	0.3555	17_4886772_A_G	rs238231	0.3514
ENSG00000284505	LYNX1-SLURP2	TUBE	eGFRcreat (Liu, 2022)	1	0.3537	8_143849203_C_T	rs61054943	0.1465
ENSG00000176920	FUT2	TUBE	eGFRcys (Stanzick, 2021)	1	0.3533	19_49207206_A_G	rs485186	0.04795
ENSG00000176920	FUT2	TUBE	eGFRcys (Stanzick, 2021)	1	0.3533	19_49207257_T_C	rs603985	0.04795
ENSG00000115884	SDC1	TUBE	eGFRcys (Stanzick, 2021)	2	0.353	2_20404762_C_T	rs3771257	0.2555
ENSG00000174156	GSTA3	TUBE	eGFRcreat (Liu, 2022)	1	0.3514	6_52737138_C_T	rs6458892	0.05249
ENSG00000129596	CDO1	TUBE	eGFRcreat (Liu, 2022)	4	0.3473	5_115161808_G_A	rs12520248	0.174
ENSG00000204219	TCEA3	TUBE	eGFRcys (Stanzick, 2021)	1	0.3472	1_23701583_C_T	rs4649024	0.3472
ENSG00000139168	ZCRB1	TUBE	eGFRcreat (Liu, 2022)	1	0.3461	12_42720150_T_C	rs2406674	0.1273
ENSG00000135931	ARMC9	GLOM	eGFRcreat (Liu, 2022)	1	0.3447	2_232063714_A_G	rs62197323	0.05814
ENSG00000273456	NA	TUBE	eGFRcreat (Liu, 2022)	1	0.3436	2_203238623_C_T	rs139042575	0.1146
ENSG00000100612	DHRS7	TUBE	eGFRcreat (Liu, 2022)	1	0.3431	14_60632246_G_C	rs1254028	0.3431
ENSG00000256092	NA	TUBE	eGFRcys (Stanzick, 2021)	3	0.3422	12_123848455_C_A	rs28660661	0.1247
ENSG00000136824	SMC2	GLOM	eGFRcreat (Liu, 2022)	1	0.3408	9_106856793_G_C	rs4742903	0.07805
ENSG00000158856	DMTN	TUBE	eGFRcys (Stanzick, 2021)	1	0.3405	8_21906789_G_T	rs113973451	0.3405
ENSG00000248905	FMN1	TUBE	eGFRcreat (Liu, 2022)	1	0.34	15_33350534_A_G	rs17816711	0.1054
ENSG00000064419	TNPO3	TUBE	eGFRcreat (Liu, 2022)	2	0.3388	7_128740913_C_T	rs6467229	0.05274
ENSG00000244067	GSTA2	TUBE	eGFRcreat (Liu, 2022)	1	0.3383	6_52622814_C_T	rs2254050	0.08989
ENSG00000117971	CHRNB4	TUBE	eGFRcys (Stanzick, 2021)	1	0.3377	15_78965209_G_A	rs74634068	0.2602
ENSG00000068697	LAPTM4A	TUBE	eGFRcys (Stanzick, 2021)	2	0.3373	2_20333022_C_T	rs875411	0.2218
ENSG00000224295	NA	TUBE	eGFRcreat (Liu, 2022)	1	0.3371	11_5578438_C_T	rs1541938	0.04764
ENSG00000066248	NGEF	TUBE	eGFRcys (Stanzick, 2021)	2	0.3366	2_233710713_G_C	rs4973054	0.04376
ENSG00000197562	RAB40C	TUBE	eGFRcys (Stanzick, 2021)	1	0.3365	16_645968_C_T	rs4144003	0.048
ENSG00000244515	NA	TUBE	eGFRcreat (Liu, 2022)	1	0.3363	3_156880587_A_G	rs4383467	0.06053
ENSG00000175305	CCNE2	TUBE	eGFRcreat (Liu, 2022)	1	0.3361	8_95908539_C_T	rs4735329	0.1105
ENSG00000149573	MPZL2	TUBE	eGFRcys (Stanzick, 2021)	1	0.335	11_118135973_T_G	rs12798851	0.335
ENSG00000123810	B9D2	TUBE	eGFRcys (Stanzick, 2021)	1	0.3349	19_41865293_A_G	rs4803458	0.1029
ENSG00000146955	RAB19	TUBE	eGFRcreat (Liu, 2022)	2	0.3345	7_140117809_T_C	rs12667917	0.3158
ENSG00000137801	THBS1	TUBE	eGFRcys (Stanzick, 2021)	4	0.3337	15_39302724_C_A	rs7180259	0.109
ENSG00000120688	WBP4	TUBE	eGFRcys (Stanzick, 2021)	2	0.333	13_41635301_C_G	rs17532371	0.333
ENSG00000257327	NA	TUBE	eGFRcreat (Liu, 2022)	1	0.3312	12_104235229_C_G	rs34187551	0.3312
ENSG00000198056	PRIM1	GLOM	eGFRcreat (Liu, 2022)	1	0.3312	12_57146069_T_G	rs2277339	0.3312
ENSG00000268069	NA	GLOM	eGFRcys (Stanzick, 2021)	1	0.3311	12_48173487_T_C	rs7960153	0.09341
ENSG00000268069	NA	GLOM	eGFRcys (Stanzick, 2021)	1	0.3311	12_48173528_A_G	rs7973372	0.09341
ENSG00000108306	FBXL20	TUBE	eGFRcreat (Liu, 2022)	1	0.3288	17_37543792_A_G	rs7208714	0.07611
ENSG00000107201	DDX58	TUBE	eGFRcys (Stanzick, 2021)	1	0.3287	9_32510162_G_A	rs610317	0.04031
ENSG00000121769	FABP3	TUBE	eGFRcreat (Liu, 2022)	2	0.3281	1_31806081_T_A	rs12724265	0.3281
ENSG00000260643	NA	TUBE	eGFRcreat (Liu, 2022)	1	0.3277	16_81086330_C_T	rs2602402	0.1169
ENSG00000142089	IFITM3	TUBE	eGFRcys (Stanzick, 2021)	1	0.3269	11_320394_C_T	rs6421983	0.3065
ENSG00000138032	PPM1B	GLOM	eGFRcreat (Liu, 2022)	1	0.3259	2_44395093_C_G	rs2034695	0.1487
ENSG00000130770	ATP5IF1	GLOM	eGFRcreat (Liu, 2022)	1	0.3249	1_28563084_C_T	rs2078348	0.2683
ENSG00000167646	DNAAF3	TUBE	eGFRcreat (Liu, 2022)	2	0.3244	19_55678713_C_T	rs60799292	0.2773
ENSG00000136295	TTYH3	GLOM	eGFRcreat (Liu, 2022)	1	0.324	7_2675756_T_C	rs1105420	0.135
ENSG00000166455	C16orf46	TUBE	eGFRcreat (Liu, 2022)	1	0.3235	16_81110903_A_G	rs9923732	0.05696
ENSG00000136457	CHAD	TUBE	eGFRcreat (Liu, 2022)	1	0.3223	17_48559037_T_G	rs11871603	0.08262
ENSG00000176209	SMIM19	TUBE	eGFRcys (Stanzick, 2021)	1	0.3207	8_42397004_C_T	rs2923444;363099	0.1488
ENSG00000267280	TBX2-AS1	TUBE	eGFRcys (Stanzick, 2021)	2	0.3203	17_59471372_C_T	rs2286528	0.3203
ENSG00000118181	RPS25	GLOM	eGFRcreat (Liu, 2022)	2	0.3193	11_118801440_C_T	rs12280501	0.225
ENSG00000122779	TRIM24	TUBE	eGFRcreat (Liu, 2022)	2	0.3188	7_138283287_A_G	rs75689315	0.02284
ENSG00000064763	FAR2	TUBE	eGFRcys (Stanzick, 2021)	1	0.3183	12_29301234_G_C	rs11050079	0.292
ENSG00000143514	TP53BP2	GLOM	eGFRcreat (Liu, 2022)	1	0.3181	1_224030498_C_T	rs1538140	0.1271
ENSG00000068724	TTC7A	TUBE	eGFRcys (Stanzick, 2021)	1	0.3158	2_47166822_C_T	rs13430346	0.05443
ENSG00000068724	TTC7A	TUBE	eGFRcys (Stanzick, 2021)	1	0.3158	2_47167133_A_G	rs13407588	0.05443
ENSG00000068724	TTC7A	TUBE	eGFRcys (Stanzick, 2021)	1	0.3158	2_47167695_C_G	rs10165085	0.05443
ENSG00000164627	KIF6	TUBE	eGFRcreat (Liu, 2022)	2	0.3151	6_39692849_C_G	rs2926473	0.1061
ENSG00000162607	USP1	TUBE	eGFRcreat (Liu, 2022)	1	0.3139	1_62901807_C_A	rs631106	0.1029
ENSG00000062282	DGAT2	TUBE	eGFRcreat (Liu, 2022)	1	0.3136	11_75526482_C_G	rs7118569	0.1089
ENSG00000158604	TMED4	GLOM	eGFRcreat (Liu, 2022)	3	0.3111	7_44588042_A_C	rs217402	0.3094
ENSG00000158604	TMED4	GLOM	eGFRcreat (Liu, 2022)	3	0.3111	7_44588042_A_AC	rs201162666	0.3094
ENSG00000253958	CLDN23	GLOM	eGFRcys (Stanzick, 2021)	1	0.3102	8_8559663_A_T	rs11781257	0.1308
ENSG00000033327	GAB2	TUBE	eGFRcreat (Liu, 2022)	1	0.3083	11_78109260_G_A	rs4945274	0.07077
ENSG00000229180	GS1-124K5.11	TUBE	eGFRcreat (Liu, 2022)	2	0.3081	7_66056803_C_T	rs1968127	0.0423
ENSG00000175324	LSM1	TUBE	eGFRcys (Stanzick, 2021)	1	0.3077	8_38033989_G_C	rs2270376	0.07928
ENSG00000175324	LSM1	TUBE	eGFRcys (Stanzick, 2021)	1	0.3077	8_38034284_T_C	rs55962869	0.07928
ENSG00000228716	DHFR	GLOM	eGFRcreat (Liu, 2022)	1	0.3063	5_79950497_C_T	rs2250063	0.0794
ENSG00000271643	NA	TUBE	eGFRcreat (Liu, 2022)	2	0.3062	3_33840114_T_C	rs1141054	0.1219
ENSG00000165916	PSMC3	GLOM	eGFRcys (Stanzick, 2021)	1	0.3057	11_47447955_C_G	rs7948705	0.09274
ENSG00000198961	PJA2	TUBE	eGFRcys (Stanzick, 2021)	1	0.3054	5_108746113_G_A	rs2914709	0.141
ENSG00000279873	LINC01126	TUBE	eGFRcys (Stanzick, 2021)	1	0.3053	2_43454038_G_C	rs72875566	0.278
ENSG00000160124	CCDC58	GLOM	eGFRcys (Stanzick, 2021)	1	0.3049	3_122100939_C_G	rs2332177	0.1188
ENSG00000176485	PLAAT3	TUBE	eGFRcys (Stanzick, 2021)	3	0.3048	11_63367058_A_G	rs4405320	0.1594
ENSG00000169919	GUSB	TUBE	eGFRcreat (Liu, 2022)	1	0.3028	7_65439879_G_C	rs781143;92583	0.1278
ENSG00000111666	CHPT1	GLOM	eGFRcreat (Liu, 2022)	1	0.3012	12_102091017_G_T	rs3809260	0.06935
ENSG00000111671	SPSB2	TUBE	eGFRcreat (Liu, 2022)	2	0.3011	12_6982522_C_G	rs112225089;ss1388025494	0.2953
ENSG00000188191	PRKAR1B	TUBE	eGFRcreat (Liu, 2022)	5	0.3004	7_664819_C_G	rs71518327	0.08478
ENSG00000113441	LNPEP	TUBE	eGFRcys (Stanzick, 2021)	1	0.2996	5_96272233_G_C	rs56009267	0.06168
ENSG00000113441	LNPEP	TUBE	eGFRcys (Stanzick, 2021)	1	0.2996	5_96272507_A_G	rs17684739	0.06168
ENSG00000168517	HEXIM2	TUBE	eGFRcys (Stanzick, 2021)	1	0.2984	17_43242694_G_A	rs11657325	0.1505
ENSG00000137860	SLC28A2	TUBE	eGFRcreat (Liu, 2022)	4	0.2947	15_45640627_T_C	rs2461700	0.1213
ENSG00000226835	ARHGAP29-AS1	TUBE	eGFRcys (Stanzick, 2021)	1	0.2943	1_94698650_A_G	rs12046536	0.05332
ENSG00000140612	SEC11A	TUBE	eGFRcreat (Liu, 2022)	1	0.2939	15_85260268_A_G	rs11073663	0.2851
ENSG00000006453	BAIAP2L1	GLOM	eGFRcys (Stanzick, 2021)	1	0.2914	7_98030349_G_C	rs62478235	0.1552
ENSG00000124145	SDC4	GLOM	eGFRcys (Stanzick, 2021)	2	0.2911	20_43965070_G_C	rs2072790	0.1853
ENSG00000169062	UPF3A	TUBE	eGFRcys (Stanzick, 2021)	4	0.2899	13_115047305_G_A	rs3752105	0.2476
ENSG00000173702	MUC13	GLOM	eGFRcreat (Liu, 2022)	1	0.2887	3_124727778_C_T	rs4368548	0.2296
ENSG00000184182	UBE2F	TUBE	eGFRcreat (Liu, 2022)	1	0.2879	2_238877409_A_C	rs62194508	0.1358
ENSG00000182793	GSTA5	TUBE	eGFRcys (Stanzick, 2021)	1	0.2871	6_52688621_A_C	rs4715340	0.2028
ENSG00000101417	PXMP4	TUBE	eGFRcys (Stanzick, 2021)	1	0.2866	20_32308275_C_T	rs67611724	0.2744
ENSG00000108771	DHX58	TUBE	eGFRcys (Stanzick, 2021)	1	0.2865	17_40264661_C_G	rs2277621	0.2773
ENSG00000090382	LYZ	GLOM	eGFRcreat (Liu, 2022)	3	0.2856	12_69732105_T_C	rs4761234	0.2662
ENSG00000135956	TMEM127	GLOM	eGFRcreat (Liu, 2022)	1	0.2856	2_96931846_T_C	rs2301707	0.2697
ENSG00000234327	LOC101928000	GLOM	eGFRcreat (Liu, 2022)	1	0.2855	17_5014789_G_A	rs56229705	0.08032
ENSG00000163389	POGLUT1	TUBE	eGFRcreat (Liu, 2022)	4	0.2844	3_119150836_C_T	rs1132200	0.2844
ENSG00000164308	ERAP2	TUBE	eGFRcys (Stanzick, 2021)	1	0.2841	5_96252432_G_A	rs2927608	0.142
ENSG00000164308	ERAP2	TUBE	eGFRcys (Stanzick, 2021)	1	0.2841	5_96252589_T_C	rs2910686	0.142
ENSG00000108176	DNAJC12	TUBE	eGFRcreat (Liu, 2022)	2	0.2839	10_69598414_A_G	rs6480295	0.06567
ENSG00000067369	TP53BP1	GLOM	eGFRcys (Stanzick, 2021)	1	0.2834	15_43803621_A_C	rs1869258	0.1335
ENSG00000185033	SEMA4B	TUBE	eGFRcreat (Liu, 2022)	1	0.2807	15_90704506_A_G	rs17245269	0.0853
ENSG00000141456	PELP1	TUBE	eGFRcreat (Liu, 2022)	1	0.2802	17_4612249_G_A	rs55805626	0.1011
ENSG00000164308	ERAP2	TUBE	eGFRcys (Stanzick, 2021)	3	0.2784	5_96244081_G_C	rs116762793	0.1078
ENSG00000188549	CCDC9B	GLOM	eGFRcys (Stanzick, 2021)	2	0.2772	15_40633138_A_T	rs4924455	0.2259
ENSG00000111816	FRK	TUBE	eGFRcreat (Liu, 2022)	1	0.2767	6_116381994_T_C	rs1999929	0.1594
ENSG00000186594	MIR22HG	TUBE	eGFRcreat (Liu, 2022)	1	0.2766	17_1618135_G_A	rs4790812	0.2762
ENSG00000105948	TTC26	TUBE	eGFRcreat (Liu, 2022)	1	0.2765	7_138818744_G_A	rs7789074	0.0891
ENSG00000136908	DPM2	GLOM	eGFRcreat (Liu, 2022)	1	0.2742	9_130700727_T_C	rs3758327;365125	0.09013
ENSG00000136908	DPM2	TUBE	eGFRcys (Stanzick, 2021)	1	0.2736	9_130698043_A_G	rs6781;128920	0.2543
ENSG00000172469	MANEA	GLOM	eGFRcreat (Liu, 2022)	1	0.273	6_96025388_G_T	rs117103160	0.1849
ENSG00000196365	LONP1	TUBE	eGFRcreat (Liu, 2022)	1	0.2711	19_5696962_G_A	rs3892355	0.1328
ENSG00000164241	C5orf63	TUBE	eGFRcreat (Liu, 2022)	2	0.2709	5_126409188_C_G	rs13154281	0.07283
ENSG00000253200	NA	TUBE	eGFRcys (Stanzick, 2021)	1	0.2704	8_22457205_T_G	rs755934	0.05259
ENSG00000179178	TMEM125	TUBE	eGFRcys (Stanzick, 2021)	1	0.2704	1_43713657_G_A	rs35509903	0.08162
ENSG00000269940	NA	TUBE	eGFRcys (Stanzick, 2021)	1	0.2689	14_104166733_C_T	rs861538	0.06466
ENSG00000169255	B3GALNT1	TUBE	eGFRcreat (Liu, 2022)	1	0.2682	3_160823159_G_A	rs13060601	0.2427
ENSG00000182902	SLC25A18	TUBE	eGFRcys (Stanzick, 2021)	1	0.2657	22_18043090_C_G	rs174358	0.2657
ENSG00000174989	FBXW8	TUBE	eGFRcreat (Liu, 2022)	1	0.2653	12_117366299_A_G	rs4238051	0.1818
ENSG00000173702	MUC13	GLOM	eGFRcys (Stanzick, 2021)	1	0.2653	3_124727778_C_T	rs4368548	0.214
ENSG00000135956	TMEM127	GLOM	eGFRcys (Stanzick, 2021)	1	0.2648	2_96931846_T_C	rs2301707	0.2336
ENSG00000227218	NA	TUBE	eGFRcys (Stanzick, 2021)	1	0.2646	9_130698043_A_G	rs6781;128920	0.08214
ENSG00000185298	CCDC137	TUBE	eGFRcreat (Liu, 2022)	1	0.2643	17_79634162_T_G	rs8071084	0.0931
ENSG00000032742	IFT88	TUBE	eGFRcys (Stanzick, 2021)	2	0.2638	13_21159110_C_T	rs7998003	0.09472
ENSG00000232112	TMA7	TUBE	eGFRcys (Stanzick, 2021)	1	0.2636	3_48481647_G_A	rs3774808	0.187
ENSG00000125733	TRIP10	TUBE	eGFRcreat (Liu, 2022)	2	0.2603	19_6752434_T_C	rs1054060	0.2603
ENSG00000085449	WDFY1	TUBE	eGFRcreat (Liu, 2022)	1	0.26	2_224835369_C_T	rs1025734	0.2025
ENSG00000125107	CNOT1	TUBE	eGFRcreat (Liu, 2022)	1	0.2597	16_58668566_G_A	rs149428	0.08443
ENSG00000198160	MIER1	GLOM	eGFRcys (Stanzick, 2021)	1	0.2597	1_67390999_G_C	rs3008859	0.09197
ENSG00000198160	MIER1	GLOM	eGFRcys (Stanzick, 2021)	1	0.2597	1_67391003_G_C	rs3008860	0.09197
ENSG00000271937	NA	TUBE	eGFRcreat (Liu, 2022)	1	0.2596	3_44379849_C_G	rs6441834	0.2296
ENSG00000166869	CHP2	TUBE	eGFRcreat (Liu, 2022)	1	0.2595	16_23776217_T_G	rs67729127	0.1835
ENSG00000257327	NA	GLOM	eGFRcreat (Liu, 2022)	1	0.2585	12_104235023_A_C	rs11111809	0.1148
ENSG00000143569	UBAP2L	GLOM	eGFRcreat (Liu, 2022)	1	0.2581	1_154194579_G_A	rs3811453	0.08517
ENSG00000111652	COPS7A	TUBE	eGFRcreat (Liu, 2022)	2	0.2572	12_6839913_C_T	rs2286730	0.1222
ENSG00000278619	MRM1	TUBE	eGFRcys (Stanzick, 2021)	2	0.2571	17_34959346_T_C	rs8078079	0.1431
ENSG00000182057	NA	GLOM	eGFRcys (Stanzick, 2021)	1	0.2563	22_42651967_G_A	rs134868	0.05249
ENSG00000127337	YEATS4	GLOM	eGFRcreat (Liu, 2022)	1	0.2544	12_69752509_G_T	rs7136238	0.08815
ENSG00000130770	ATP5IF1	TUBE	eGFRcreat (Liu, 2022)	1	0.2543	1_28562676_A_G	rs12154	0.05736
ENSG00000174156	GSTA3	TUBE	eGFRcys (Stanzick, 2021)	1	0.2538	6_52728779_G_A	rs9370162	0.05588
ENSG00000284505	LYNX1-SLURP2	GLOM	eGFRcreat (Liu, 2022)	1	0.2525	8_143850858_G_C	rs13276915	0.1419
ENSG00000176623	RMDN1	GLOM	eGFRcys (Stanzick, 2021)	1	0.2525	8_87526439_A_C	rs6985066	0.1065
ENSG00000176623	RMDN1	GLOM	eGFRcys (Stanzick, 2021)	1	0.2525	8_87526790_G_A	rs7462883	0.1065
ENSG00000136878	USP20	TUBE	eGFRcreat (Liu, 2022)	2	0.2512	9_132610846_T_C	rs4644354	0.02638
ENSG00000136449	MYCBPAP	GLOM	eGFRcreat (Liu, 2022)	1	0.2511	17_48585734_C_T	rs75639658	0.2131
ENSG00000164050	PLXNB1	TUBE	eGFRcys (Stanzick, 2021)	1	0.2511	3_48470756_T_C	rs9817615	0.08748
ENSG00000145817	YIPF5	TUBE	eGFRcreat (Liu, 2022)	1	0.2508	5_143547116_T_C	rs6873233	0.03313
ENSG00000124562	SNRPC	TUBE	eGFRcys (Stanzick, 2021)	1	0.2506	6_34726136_T_A	rs9469861	0.02076
ENSG00000070759	TESK2	TUBE	eGFRcreat (Liu, 2022)	1	0.2505	1_45959102_C_T	rs10789464	0.1269
ENSG00000280032	NA	TUBE	eGFRcys (Stanzick, 2021)	1	0.2504	11_118135973_T_G	rs12798851	0.2429
ENSG00000122376	SHLD2	TUBE	eGFRcreat (Liu, 2022)	1	0.2492	10_88963038_G_A	rs10887704	0.2492
ENSG00000169919	GUSB	GLOM	eGFRcreat (Liu, 2022)	1	0.2489	7_65435495_T_C	rs7383796	0.2122
ENSG00000157036	EXOG	TUBE	eGFRcreat (Liu, 2022)	3	0.2485	3_38537671_T_G	rs9838614	0.1719
ENSG00000141456	PELP1	TUBE	eGFRcys (Stanzick, 2021)	1	0.2482	17_4613630_C_T	rs34230287	0.03976
ENSG00000108064	TFAM	TUBE	eGFRcys (Stanzick, 2021)	1	0.2477	10_60145597_G_C	rs4397793	0.1361
ENSG00000123552	USP45	TUBE	eGFRcreat (Liu, 2022)	1	0.2476	6_99881061_G_A	rs4840043	0.08693
ENSG00000230845	NA	TUBE	eGFRcys (Stanzick, 2021)	1	0.2469	6_52736180_T_C	rs12524918	0.02222
ENSG00000166925	TSC22D4	TUBE	eGFRcreat (Liu, 2022)	1	0.246	7_100076614_A_G	rs11559117	0.07325
ENSG00000138771	SHROOM3	TUBE	eGFRcys (Stanzick, 2021)	1	0.2458	4_77410318_C_A	rs4859682	0.1813
ENSG00000115884	SDC1	TUBE	eGFRcys (Stanzick, 2021)	1	0.2455	2_20328245_T_C	rs59325012	0.2008
ENSG00000145743	FBXL17	TUBE	eGFRcreat (Liu, 2022)	2	0.2451	5_107709809_G_A	rs56855707	0.037
ENSG00000055147	FAM114A2	GLOM	eGFRcreat (Liu, 2022)	1	0.2449	5_153417959_T_G	rs920310	0.07456
ENSG00000102984	ZNF821	TUBE	eGFRcreat (Liu, 2022)	1	0.2426	16_71929859_C_T	rs13332180	0.1747
ENSG00000176623	RMDN1	GLOM	eGFRcreat (Liu, 2022)	1	0.2406	8_87526790_G_A	rs7462883	0.1182
ENSG00000010379	SLC6A13	GLOM	eGFRcreat (Liu, 2022)	1	0.2406	12_348785_T_C	rs11062102	0.2406
ENSG00000168374	ARF4	TUBE	eGFRcreat (Liu, 2022)	1	0.2405	3_57582378_A_G	rs4340677	0.1841
ENSG00000170175	CHRNB1	GLOM	eGFRcys (Stanzick, 2021)	1	0.2402	17_7355621_A_C	rs12600861	0.1826
ENSG00000169607	CKAP2L	TUBE	eGFRcreat (Liu, 2022)	1	0.2397	2_113568847_G_C	rs4402765	0.1405
ENSG00000109861	CTSC	TUBE	eGFRcys (Stanzick, 2021)	1	0.2396	11_88070914_A_G	rs11600158;306439	0.205
ENSG00000179021	C3orf38	TUBE	eGFRcys (Stanzick, 2021)	1	0.2393	3_88199298_T_C	rs6551278	0.07071
ENSG00000250326	LOC105377623	TUBE	eGFRcreat (Liu, 2022)	1	0.2382	4_144105382_T_C	rs9998017	0.07501
ENSG00000168275	COA6	TUBE	eGFRcreat (Liu, 2022)	1	0.2377	1_234509259_G_C	rs10910420;380009	0.2377
ENSG00000130731	METTL26	TUBE	eGFRcys (Stanzick, 2021)	3	0.2374	16_677854_G_T	rs15564	0.02579
ENSG00000213689	TREX1	TUBE	eGFRcys (Stanzick, 2021)	1	0.2371	3_48508585_C_T	rs11797;96241	0.05887
ENSG00000233461	NA	TUBE	eGFRcreat (Liu, 2022)	1	0.2368	1_231664203_G_C	rs1630250	0.1615
ENSG00000273729	NA	GLOM	eGFRcys (Stanzick, 2021)	1	0.2363	14_77497368_C_T	rs7157305	0.2023
ENSG00000090266	NDUFB2	TUBE	eGFRcreat (Liu, 2022)	1	0.2359	7_140573382_A_T	rs62484301	0.03328
ENSG00000090266	NDUFB2	TUBE	eGFRcreat (Liu, 2022)	1	0.2359	7_140573495_G_A	rs57248447	0.03328
ENSG00000130702	LAMA5	TUBE	eGFRcreat (Liu, 2022)	1	0.2358	20_60895234_C_T	rs34642860	0.1861
ENSG00000244752	CRYBB2	TUBE	eGFRcreat (Liu, 2022)	1	0.2351	22_25855204_A_G	rs6004654	0.1705
ENSG00000271643	NA	GLOM	eGFRcreat (Liu, 2022)	1	0.2344	3_33840114_T_C	rs1141054	0.1836
ENSG00000180767	CHST13	TUBE	eGFRcreat (Liu, 2022)	1	0.2333	3_126247848_C_T	rs11718493	0.2333
ENSG00000178966	RMI1	TUBE	eGFRcreat (Liu, 2022)	1	0.2332	9_86595801_G_T	rs796003	0.05159
ENSG00000117601	SERPINC1	TUBE	eGFRcys (Stanzick, 2021)	3	0.2325	1_173886626_A_G	rs78972925	0.227
ENSG00000054267	ARID4B	GLOM	eGFRcreat (Liu, 2022)	1	0.232	1_235512381_G_A	rs61836190	0.03986
ENSG00000124831	LRRFIP1	TUBE	eGFRcys (Stanzick, 2021)	2	0.2318	2_238675892_A_G	rs10179864	0.05016
ENSG00000136717	BIN1	TUBE	eGFRcys (Stanzick, 2021)	1	0.2314	2_127895655_C_A	rs1866236	0.2314
ENSG00000169490	TM2D2	TUBE	eGFRcys (Stanzick, 2021)	1	0.2314	8_38841183_G_C	rs7010131	0.1132
ENSG00000104341	LAPTM4B	GLOM	eGFRcreat (Liu, 2022)	1	0.2313	8_98817432_C_G	rs4735496	0.01782
ENSG00000143207	COP1	TUBE	eGFRcreat (Liu, 2022)	1	0.2311	1_176159062_A_G	rs17352072	0.0523
ENSG00000164406	LEAP2	GLOM	eGFRcreat (Liu, 2022)	1	0.2297	5_132219304_A_T	rs997633	0.02627
ENSG00000137936	BCAR3	GLOM	eGFRcreat (Liu, 2022)	1	0.2296	1_94057720_T_A	rs236326	0.0874
ENSG00000114023	FAM162A	TUBE	eGFRcys (Stanzick, 2021)	2	0.2293	3_122100939_C_G	rs2332177	0.0712
ENSG00000121236	TRIM6	TUBE	eGFRcreat (Liu, 2022)	1	0.2289	11_5570043_C_T	rs411933	0.2259
ENSG00000137822	TUBGCP4	TUBE	eGFRcys (Stanzick, 2021)	1	0.2285	15_43661802_T_C	rs3809482	0.1176
ENSG00000139496	NUP58	TUBE	eGFRcys (Stanzick, 2021)	1	0.2264	13_25881077_A_G	rs9553578	0.2024
ENSG00000119326	CTNNAL1	TUBE	eGFRcys (Stanzick, 2021)	2	0.2257	9_111829792_C_T	rs11794648	0.1073
ENSG00000272573	MUSTN1	TUBE	eGFRcreat (Liu, 2022)	1	0.2252	3_52862003_G_A	rs12488303	0.03765
ENSG00000116198	CEP104	TUBE	eGFRcreat (Liu, 2022)	1	0.2246	1_3774138_T_C	rs12723005	0.09273
ENSG00000169251	NMD3	TUBE	eGFRcreat (Liu, 2022)	1	0.2201	3_160914814_T_C	rs13059758	0.1741
ENSG00000103194	USP10	TUBE	eGFRcys (Stanzick, 2021)	1	0.2198	16_84774120_T_C	rs4510001	0.1071
ENSG00000221986	MYBPHL	GLOM	eGFRcreat (Liu, 2022)	1	0.2189	1_109872882_A_T	rs10735238	0.08614
ENSG00000204084	INPP5B	TUBE	eGFRcreat (Liu, 2022)	1	0.2185	1_38294626_C_T	rs28544343	0.03992
ENSG00000103194	USP10	TUBE	eGFRcreat (Liu, 2022)	1	0.218	16_84774120_T_C	rs4510001	0.1109
ENSG00000184232	OAF	TUBE	eGFRcys (Stanzick, 2021)	2	0.2179	11_120056416_A_T	rs2444239	0.215
ENSG00000230375	NA	TUBE	eGFRcreat (Liu, 2022)	1	0.2175	6_52735206_A_G	rs9474335	0.185
ENSG00000104897	SF3A2	GLOM	eGFRcreat (Liu, 2022)	1	0.2172	19_2237261_T_G	rs117415941	0.146
ENSG00000137936	BCAR3	GLOM	eGFRcys (Stanzick, 2021)	1	0.2165	1_94057720_T_A	rs236326	0.06838
ENSG00000137936	BCAR3	GLOM	eGFRcys (Stanzick, 2021)	1	0.2165	1_94059039_T_C	rs236329	0.06838
ENSG00000100058	CRYBB2P1	TUBE	eGFRcreat (Liu, 2022)	1	0.2157	22_25855629_G_A	rs6004655	0.2157
ENSG00000158865	SLC5A11	TUBE	eGFRcreat (Liu, 2022)	1	0.2145	16_24928922_A_G	rs8055680	0.1085
ENSG00000260733	NA	TUBE	eGFRcreat (Liu, 2022)	1	0.2143	16_78540382_C_T	rs8054925	0.2143
ENSG00000272977	NA	TUBE	eGFRcreat (Liu, 2022)	1	0.2137	22_25855629_G_A	rs6004655	0.2137
ENSG00000128891	CCDC32	TUBE	eGFRcys (Stanzick, 2021)	2	0.2126	15_40852381_G_A	rs11637239	0.06485
ENSG00000125967	NECAB3	TUBE	eGFRcys (Stanzick, 2021)	1	0.2113	20_32262213_G_C	rs4911358	0.1543
ENSG00000279110	NA	TUBE	eGFRcys (Stanzick, 2021)	1	0.2112	22_25477703_C_T	rs5760831	0.0648
ENSG00000198160	MIER1	TUBE	eGFRcys (Stanzick, 2021)	1	0.2107	1_67384639_T_G	rs6657065	0.07884
ENSG00000251661	NA	TUBE	eGFRcys (Stanzick, 2021)	2	0.2102	11_324170_A_G	rs11246065	0.2102
ENSG00000159461	AMFR	TUBE	eGFRcreat (Liu, 2022)	2	0.2096	16_56457704_T_C	rs13331718	0.1136
ENSG00000164062	APEH	TUBE	eGFRcys (Stanzick, 2021)	2	0.2095	3_49712297_C_T	rs11130213	0.08872
ENSG00000124831	LRRFIP1	TUBE	eGFRcreat (Liu, 2022)	2	0.2089	2_238680442_T_C	rs2289094	0.05696
ENSG00000125454	SLC25A19	TUBE	eGFRcys (Stanzick, 2021)	2	0.2078	17_73270159_T_C	rs733301	0.03828
ENSG00000125454	SLC25A19	TUBE	eGFRcys (Stanzick, 2021)	2	0.2078	17_73272038_C_G	rs4788879	0.03828
ENSG00000115474	KCNJ13	TUBE	eGFRcys (Stanzick, 2021)	1	0.207	2_233646920_A_T	rs283482	0.07342
ENSG00000145743	FBXL17	TUBE	eGFRcreat (Liu, 2022)	1	0.2063	5_107195262_C_A	rs1054248	0.07958
ENSG00000126773	PCNX4	TUBE	eGFRcreat (Liu, 2022)	1	0.2051	14_60607765_A_G	rs441557	0.01406
ENSG00000115165	CYTIP	TUBE	eGFRcreat (Liu, 2022)	1	0.205	2_158295905_C_T	rs79614104	0.07848
ENSG00000198064	NPIPB13	TUBE	eGFRcreat (Liu, 2022)	1	0.2048	16_30351842_T_C	rs12921723	0.07435
ENSG00000072364	AFF4	TUBE	eGFRcreat (Liu, 2022)	1	0.2038	5_132298188_T_C	rs55746968	0.03526
ENSG00000156042	CFAP70	TUBE	eGFRcreat (Liu, 2022)	1	0.2034	10_75118003_C_G	rs6480703	0.07429
ENSG00000158941	CCAR2	GLOM	eGFRcys (Stanzick, 2021)	3	0.2029	8_22462374_T_C	rs3735901	0.06781
ENSG00000136695	IL36RN	GLOM	eGFRcreat (Liu, 2022)	2	0.2021	2_113817181_C_T	rs2515392	0.01204
ENSG00000165917	RAPSN	TUBE	eGFRcys (Stanzick, 2021)	1	0.2006	11_47468569_A_G	rs3824867	0.0537

## Sheet: Sup. Data 8
Supplementary Data 8: Enrichment of colocalized GWAS variants in open chromatin
P-value from a one-sided ('greater') Binomial test of the observed overlap using the estimated expectations.
GWAS phenotype	eQTL Tissue	eQTL Prior	Total Colocalized SNPs	Number of colocalized SNPs in open chromatin	Observed overlap	Expected Overlap	P-value
eGFRcrea (Liu, 2022)	TUBE	Integrative	156	122	0.782051	0.626202	2.17258e-05
eGFR EA (Stanzick, 2021)	TUBE	Integrative	102	82	0.803922	0.612209	2.60944e-05
BUN (Stanzick, 2021)	TUBE	Integrative	65	54	0.830769	0.628989	0.000324541
eGFRcys (Stanzick, 2021)	TUBE	Integrative	99	77	0.777778	0.636162	0.00176997
Haematocrit percentage	TUBE	Integrative	118	88	0.745763	0.616739	0.00213965
Testosterone (nmol/L)	TUBE	Integrative	77	61	0.792208	0.641968	0.00321247
Haemoglobin concentration	TUBE	Integrative	100	75	0.75	0.617575	0.0035978
BUN (Wuttke, 2019)	TUBE	Integrative	26	23	0.884615	0.630998	0.00409117
Sodium in urine	GLOM	Integrative	11	11	1	0.629906	0.00619487
CKD (Wuttke, 2019)	TUBE	Integrative	20	18	0.9	0.622589	0.0063506
Urea (mmol/L)	TUBE	Integrative	92	71	0.771739	0.647959	0.00728323
Immature reticulocyte fraction	TUBE	Integrative	62	48	0.774194	0.621437	0.00780056
Forced vital capacity (FVC)	TUBE	Integrative	61	48	0.786885	0.636728	0.00866853
Monocyte count	TUBE	Integrative	38	30	0.789474	0.609465	0.0148759
Non-cancer illness code, self-reported: hypertension	TUBE	Integrative	50	38	0.76	0.615132	0.0224787
Eosinophill count	TUBE	Integrative	35	28	0.8	0.629085	0.0239545
Glycated haemoglobin (mmol/mol)	GLOM	Integrative	32	25	0.78125	0.606386	0.0293046
White blood cell (leukocyte) count	TUBE	Integrative	64	48	0.75	0.63246	0.0317616
Diastolic blood pressure, automated reading	TUBE	Integrative	43	33	0.767442	0.6327	0.0437197
CKD (Wuttke, 2019)	GLOM	Integrative	5	5	1	0.592468	0.0730004
Neutrophill count	GLOM	Integrative	59	40	0.677966	0.580941	0.0827147
diagnosed by doctor: Asthma	GLOM	Uniform	1	1	1	0.0929127	0.0929127
Diastolic blood pressure, automated reading	GLOM	Integrative	36	26	0.722222	0.605758	0.102262
Non-cancer illness code, self-reported: hypertension	GLOM	Integrative	31	22	0.709677	0.584285	0.107149
Doctor diagnosed hayfever or allergic rhinitis	GLOM	Uniform	1	1	1	0.108836	0.108836
Non-cancer illness code, self-reported: asthma	GLOM	Uniform	1	1	1	0.110557	0.110557
eGFR EA (Stanzick, 2021)	GLOM	Uniform	6	2	0.333333	0.0997074	0.11369
eGFRcys (Stanzick, 2021)	GLOM	Integrative	25	18	0.72	0.584769	0.119974
Neutrophill count	TUBE	Integrative	40	29	0.725	0.625318	0.126244
Red blood cell (erythrocyte) count	GLOM	Integrative	63	42	0.666667	0.588762	0.128978
Basophill count	TUBE	Integrative	11	9	0.818182	0.60756	0.129294
Testosterone (nmol/L)	GLOM	Integrative	30	22	0.733333	0.616885	0.129389
Glycated haemoglobin (mmol/mol)	TUBE	Integrative	51	37	0.72549	0.640419	0.130407
Red blood cell (erythrocyte) distribution width	GLOM	Uniform	12	3	0.25	0.108898	0.134601
Forced expiratory volume in 1-second (FEV1)	TUBE	Integrative	29	22	0.758621	0.654892	0.163799
Basophill count	GLOM	Integrative	9	7	0.777778	0.564787	0.171397
Mean corpuscular haemoglobin concentration	TUBE	Integrative	15	12	0.8	0.655106	0.18338
Vascular/heart problems diagnosed by doctor: High blood pressure	GLOM	Integrative	28	20	0.714286	0.616006	0.191969
Diseases of the circulatory system	TUBE	Integrative	7	6	0.857143	0.626877	0.196548
Vascular/heart problems diagnosed by doctor: High blood pressure	TUBE	Integrative	54	37	0.685185	0.619442	0.197245
Heel bone mineral density (BMD)	TUBE	Integrative	35	25	0.714286	0.632146	0.20413
COPD differential diagnosis	TUBE	Uniform	1	1	1	0.204309	0.204309
Heel bone mineral density (BMD) T-score, automated	TUBE	Integrative	28	20	0.714286	0.620331	0.205016
Immature reticulocyte fraction	GLOM	Integrative	57	37	0.649123	0.587261	0.208674
Immature reticulocyte fraction	GLOM	Uniform	29	5	0.172414	0.111719	0.217944
Lymphocyte count	TUBE	Integrative	62	43	0.693548	0.638724	0.223352
Potassium in urine	TUBE	Integrative	10	8	0.8	0.634183	0.228788
Glycated haemoglobin (mmol/mol)	GLOM	Uniform	17	3	0.176471	0.103731	0.255749
White blood cell (leukocyte) count	GLOM	Integrative	39	26	0.666667	0.603029	0.260724
Systolic blood pressure, automated reading	TUBE	Integrative	34	24	0.705882	0.637565	0.261211
Pulse rate	TUBE	Integrative	9	7	0.777778	0.619994	0.271264
Red blood cell (erythrocyte) distribution width	TUBE	Integrative	104	70	0.673077	0.639592	0.273329
Non-cancer illness code, self-reported: hypertension	TUBE	Uniform	27	7	0.259259	0.197588	0.275616
Creatinine (enzymatic) in urine	TUBE	Integrative	27	19	0.703704	0.629163	0.277574
Eosinophill count	GLOM	Uniform	25	4	0.16	0.108715	0.285892
Monocyte count	GLOM	Integrative	52	34	0.653846	0.606211	0.289965
Haematocrit percentage	GLOM	Integrative	71	45	0.633803	0.594538	0.292125
Testosterone (nmol/L)	TUBE	Uniform	47	11	0.234043	0.194329	0.297587
Red blood cell (erythrocyte) count	TUBE	Integrative	92	60	0.652174	0.620202	0.302298
BUN (Stanzick, 2021)	TUBE	Uniform	52	12	0.230769	0.194423	0.303669
eGFR EA (Stanzick, 2021)	GLOM	Integrative	25	16	0.64	0.570961	0.313259
Age high blood pressure diagnosed	TUBE	Uniform	6	2	0.333333	0.191348	0.323386
Age hay fever, rhinitis or eczema diagnosed	TUBE	Uniform	2	1	0.5	0.190084	0.344035
Age hay fever, rhinitis or eczema diagnosed	TUBE	Integrative	5	4	0.8	0.640313	0.409955
Eosinophill count	GLOM	Integrative	38	23	0.605263	0.573818	0.413051
Haematocrit percentage	TUBE	Uniform	87	18	0.206897	0.193039	0.413573
eGFRcrea (Liu, 2022)	GLOM	Integrative	55	34	0.618182	0.594099	0.413786
CKD (Wuttke, 2019)	GLOM	Uniform	5	1	0.2	0.103583	0.42117
Fluid intelligence score	GLOM	Uniform	5	1	0.2	0.105347	0.426845
Haemoglobin concentration	GLOM	Integrative	66	40	0.606061	0.586899	0.427051
diagnosed by doctor: Asthma	TUBE	Integrative	10	7	0.7	0.620491	0.434883
Sodium in urine	TUBE	Uniform	3	1	0.333333	0.185592	0.459836
Diabetes diagnosed by doctor	TUBE	Integrative	10	7	0.7	0.634729	0.472616
Diseases of the musculoskeletal system and connective tissue	TUBE	Uniform	3	1	0.333333	0.195743	0.479784
Forced expiratory volume in 1-second (FEV1)	GLOM	Integrative	39	23	0.589744	0.576857	0.50302
Systolic blood pressure, automated reading	GLOM	Integrative	33	21	0.636364	0.621247	0.506035
Peak expiratory flow (PEF)	GLOM	Integrative	11	7	0.636364	0.591635	0.509707
Fluid intelligence score	TUBE	Integrative	27	18	0.666667	0.651726	0.52378
Forced vital capacity (FVC)	GLOM	Integrative	51	30	0.588235	0.585361	0.543145
Forced expiratory volume in 1-second (FEV1)	TUBE	Uniform	15	3	0.2	0.185089	0.544045
BUN (Stanzick, 2021)	GLOM	Integrative	11	7	0.636364	0.61008	0.560566
diagnosed by doctor: Asthma	TUBE	Uniform	4	1	0.25	0.186635	0.562335
Ischaemic heart disease, wide definition	GLOM	Integrative	6	4	0.666667	0.611255	0.567649
Mean corpuscular haemoglobin concentration	TUBE	Uniform	4	1	0.25	0.189253	0.567943
Non-cancer illness code, self-reported: asthma	TUBE	Uniform	4	1	0.25	0.193922	0.577809
Vascular/heart problems diagnosed by doctor: High blood pressure	TUBE	Uniform	25	5	0.2	0.200689	0.582698
Lymphocyte count	GLOM	Integrative	41	24	0.585366	0.589175	0.585894
diagnosed by doctor: Hayfever, allergic rhinitis or eczema	GLOM	Uniform	7	1	0.142857	0.120175	0.591894
Peak expiratory flow (PEF)	TUBE	Integrative	18	12	0.666667	0.662646	0.594267
Haematocrit percentage	GLOM	Uniform	30	3	0.1	0.101414	0.598594
Year ended full time education	GLOM	Integrative	1	1	1	0.600263	0.600263
Monocyte count	TUBE	Uniform	20	4	0.2	0.203336	0.602987
Diseases of the musculoskeletal system and connective tissue	GLOM	Integrative	1	1	1	0.628037	0.628037
Microalbumin in urine	GLOM	Integrative	1	1	1	0.630317	0.630317
Ischaemic heart disease, wide definition	TUBE	Uniform	5	1	0.2	0.190873	0.653196
Immature reticulocyte fraction	TUBE	Uniform	28	5	0.178571	0.194158	0.657317
Urea (mmol/L)	GLOM	Integrative	45	26	0.577778	0.596024	0.658705
Haemoglobin concentration	GLOM	Uniform	34	3	0.0882353	0.0978554	0.659571
Pulse rate	TUBE	Uniform	5	1	0.2	0.197324	0.666803
Haemoglobin concentration	TUBE	Uniform	72	13	0.180556	0.194979	0.667397
Heel bone mineral density (BMD)	GLOM	Integrative	9	5	0.555556	0.572016	0.672415
Age hay fever, rhinitis or eczema diagnosed	GLOM	Integrative	1	1	1	0.674518	0.674518
Ischaemic heart disease, wide definition	TUBE	Integrative	8	5	0.625	0.646989	0.699924
Forced expiratory volume in 1-second (FEV1)	GLOM	Uniform	12	1	0.0833333	0.102108	0.725405
Heel bone mineral density (BMD) T-score, automated	TUBE	Uniform	13	2	0.153846	0.185801	0.725896
Forced vital capacity (FVC)	TUBE	Uniform	32	5	0.15625	0.184736	0.729855
Age high blood pressure diagnosed	TUBE	Integrative	3	2	0.666667	0.66309	0.735959
eGFRcrea (Liu, 2022)	GLOM	Uniform	36	3	0.0833333	0.103778	0.736361
Forced vital capacity (FVC)	GLOM	Uniform	24	2	0.0833333	0.106474	0.74109
Diastolic blood pressure, automated reading	GLOM	Uniform	25	2	0.08	0.103411	0.746456
Heel bone mineral density (BMD)	TUBE	Uniform	14	2	0.142857	0.188426	0.771427
diagnosed by doctor: Hayfever, allergic rhinitis or eczema	TUBE	Integrative	8	5	0.625	0.684892	0.777609
Monocyte count	GLOM	Uniform	26	2	0.0769231	0.106521	0.780746
Fluid intelligence score	GLOM	Integrative	27	15	0.555556	0.610075	0.783206
Sodium in urine	TUBE	Integrative	3	2	0.666667	0.705199	0.790517
Heel bone mineral density (BMD) T-score, automated	GLOM	Integrative	8	4	0.5	0.586476	0.804688
Red blood cell (erythrocyte) count	GLOM	Uniform	29	2	0.0689655	0.101659	0.808831
Age high blood pressure diagnosed	GLOM	Integrative	2	1	0.5	0.56587	0.811531
Fluid intelligence score	TUBE	Uniform	15	2	0.133333	0.198304	0.828921
Lymphocyte count	TUBE	Uniform	35	5	0.142857	0.192664	0.831377
CKD (Wuttke, 2019)	TUBE	Uniform	8	1	0.125	0.202432	0.836265
Eosinophill count	TUBE	Uniform	16	2	0.125	0.193287	0.844486
Diseases of the circulatory system	GLOM	Integrative	16	8	0.5	0.594143	0.846398
Systolic blood pressure, automated reading	TUBE	Uniform	29	4	0.137931	0.196604	0.849597
Basophill count	TUBE	Uniform	9	1	0.111111	0.199106	0.864426
Red blood cell (erythrocyte) distribution width	GLOM	Integrative	57	30	0.526316	0.59167	0.87218
Creatinine (enzymatic) in urine	TUBE	Uniform	10	1	0.1	0.186096	0.872434
Non-cancer illness code, self-reported: asthma	TUBE	Integrative	8	4	0.5	0.636881	0.878093
eGFR EA (Stanzick, 2021)	TUBE	Uniform	76	11	0.144737	0.190923	0.881948
Diastolic blood pressure, automated reading	TUBE	Uniform	26	3	0.115385	0.198553	0.91324
Non-cancer illness code, self-reported: hypertension	GLOM	Uniform	23	1	0.0434783	0.101569	0.914857
White blood cell (leukocyte) count	GLOM	Uniform	22	1	0.0454545	0.107973	0.919032
BUN (Wuttke, 2019)	GLOM	Integrative	3	1	0.333333	0.569567	0.920252
Neutrophill count	GLOM	Uniform	22	1	0.0454545	0.109903	0.922799
diagnosed by doctor: Hayfever, allergic rhinitis or eczema	GLOM	Integrative	20	9	0.45	0.583198	0.923363
Peak expiratory flow (PEF)	TUBE	Uniform	14	1	0.0714286	0.183677	0.941646
BUN (Wuttke, 2019)	TUBE	Uniform	14	1	0.0714286	0.198975	0.955224
eGFRcys (Stanzick, 2021)	TUBE	Uniform	51	6	0.117647	0.199963	0.957824
Mean corpuscular haemoglobin concentration	GLOM	Integrative	17	7	0.411765	0.592215	0.959692
Pulse rate	GLOM	Integrative	27	11	0.407407	0.568894	0.969994
Red blood cell (erythrocyte) distribution width	TUBE	Uniform	62	7	0.112903	0.196662	0.972563
Age started wearing glasses or contact lenses	TUBE	Integrative	18	8	0.444444	0.641426	0.974389
White blood cell (leukocyte) count	TUBE	Uniform	19	1	0.0526316	0.189735	0.981638
diagnosed by doctor: Asthma	GLOM	Integrative	10	3	0.3	0.585643	0.984331
Age started wearing glasses or contact lenses	GLOM	Integrative	10	3	0.3	0.607099	0.989139
Red blood cell (erythrocyte) count	TUBE	Uniform	65	6	0.0923077	0.19175	0.991128
Glycated haemoglobin (mmol/mol)	TUBE	Uniform	35	2	0.0571429	0.191051	0.994452
eGFRcrea (Liu, 2022)	TUBE	Uniform	115	12	0.104348	0.187693	0.994867
Diseases of the musculoskeletal system and connective tissue	TUBE	Integrative	21	8	0.380952	0.660706	0.997785
Urea (mmol/L)	TUBE	Uniform	68	5	0.0735294	0.195941	0.99864
Age started wearing glasses or contact lenses	TUBE	Uniform	8	0	0	0.18977	1
Age started wearing glasses or contact lenses	GLOM	Uniform	2	0	0	0.0900488	1
Diabetes diagnosed by doctor	TUBE	Uniform	3	0	0	0.19839	1
Lymphocyte count	GLOM	Uniform	8	0	0	0.108702	1
Neutrophill count	TUBE	Uniform	11	0	0	0.196817	1
Microalbumin in urine	GLOM	Uniform	2	0	0	0.109505	1
Potassium in urine	TUBE	Uniform	3	0	0	0.187662	1
Sodium in urine	GLOM	Uniform	1	0	0	0.11132	1
Peak expiratory flow (PEF)	GLOM	Uniform	3	0	0	0.114814	1
Urea (mmol/L)	GLOM	Uniform	7	0	0	0.099015	1
Testosterone (nmol/L)	GLOM	Uniform	7	0	0	0.109136	1
Systolic blood pressure, automated reading	GLOM	Uniform	13	0	0	0.106526	1
Pulse rate	GLOM	Uniform	7	0	0	0.0971247	1
Vascular/heart problems diagnosed by doctor: High blood pressure	GLOM	Uniform	24	0	0	0.107425	1
diagnosed by doctor: Hayfever, allergic rhinitis or eczema	TUBE	Uniform	3	0	0	0.220981	1
Disorders of lens	TUBE	Uniform	1	0	0	0.222648	1
Ischaemic heart disease, wide definition	GLOM	Uniform	2	0	0	0.105707	1
Diseases of the circulatory system	GLOM	Uniform	5	0	0	0.1129	1
Diseases of the circulatory system	TUBE	Uniform	4	0	0	0.209508	1
Diseases of the musculoskeletal system and connective tissue	GLOM	Uniform	3	0	0	0.107813	1
eGFRcys (Stanzick, 2021)	GLOM	Uniform	7	0	0	0.109796	1
Non-cancer illness code, self-reported: asthma	GLOM	Integrative	0	0	NA	0	NA
Non-cancer illness code, self-reported: diabetes	GLOM	Uniform	0	0	NA	0	NA
Non-cancer illness code, self-reported: diabetes	TUBE	Uniform	0	0	NA	0	NA
Non-cancer illness code, self-reported: diabetes	GLOM	Integrative	0	0	NA	0	NA
Non-cancer illness code, self-reported: diabetes	TUBE	Integrative	0	0	NA	0	NA
Non-cancer illness code, self-reported: depression	TUBE	Uniform	0	0	NA	0	NA
Non-cancer illness code, self-reported: depression	GLOM	Uniform	0	0	NA	0	NA
Non-cancer illness code, self-reported: depression	TUBE	Integrative	0	0	NA	0	NA
Non-cancer illness code, self-reported: depression	GLOM	Integrative	0	0	NA	0	NA
Non-cancer illness code, self-reported: hayfever/allergic rhinitis	TUBE	Uniform	0	0	NA	0	NA
Non-cancer illness code, self-reported: hayfever/allergic rhinitis	GLOM	Uniform	0	0	NA	0	NA
Non-cancer illness code, self-reported: hayfever/allergic rhinitis	TUBE	Integrative	0	0	NA	0	NA
Non-cancer illness code, self-reported: hayfever/allergic rhinitis	GLOM	Integrative	0	0	NA	0	NA
Non-cancer illness code, self-reported: osteoarthritis	GLOM	Uniform	0	0	NA	0	NA
Non-cancer illness code, self-reported: osteoarthritis	TUBE	Uniform	0	0	NA	0	NA
Non-cancer illness code, self-reported: osteoarthritis	GLOM	Integrative	0	0	NA	0	NA
Non-cancer illness code, self-reported: osteoarthritis	TUBE	Integrative	0	0	NA	0	NA
Bipolar and major depression status: No Bipolar or Depression	GLOM	Uniform	0	0	NA	0	NA
Bipolar and major depression status: No Bipolar or Depression	TUBE	Uniform	0	0	NA	0	NA
Bipolar and major depression status: No Bipolar or Depression	GLOM	Integrative	0	0	NA	0	NA
Bipolar and major depression status: No Bipolar or Depression	TUBE	Integrative	0	0	NA	0	NA
Wears glasses or contact lenses	TUBE	Uniform	0	0	NA	0	NA
Wears glasses or contact lenses	GLOM	Uniform	0	0	NA	0	NA
Wears glasses or contact lenses	TUBE	Integrative	0	0	NA	0	NA
Wears glasses or contact lenses	GLOM	Integrative	0	0	NA	0	NA
Doctor diagnosed hayfever or allergic rhinitis	TUBE	Uniform	0	0	NA	0	NA
Doctor diagnosed hayfever or allergic rhinitis	GLOM	Integrative	0	0	NA	0	NA
Doctor diagnosed hayfever or allergic rhinitis	TUBE	Integrative	0	0	NA	0	NA
Doctor diagnosed asthma	TUBE	Uniform	0	0	NA	0	NA
Doctor diagnosed asthma	GLOM	Uniform	0	0	NA	0	NA
Doctor diagnosed asthma	TUBE	Integrative	0	0	NA	0	NA
Doctor diagnosed asthma	GLOM	Integrative	0	0	NA	0	NA
Other eye problems	GLOM	Uniform	0	0	NA	0	NA
Other eye problems	TUBE	Uniform	0	0	NA	0	NA
Other eye problems	GLOM	Integrative	0	0	NA	0	NA
Other eye problems	TUBE	Integrative	0	0	NA	0	NA
Year ended full time education	TUBE	Uniform	0	0	NA	0	NA
Year ended full time education	GLOM	Uniform	0	0	NA	0	NA
Year ended full time education	TUBE	Integrative	0	0	NA	0	NA
Diabetes diagnosed by doctor	GLOM	Uniform	0	0	NA	0	NA
Diabetes diagnosed by doctor	GLOM	Integrative	0	0	NA	0	NA
Age high blood pressure diagnosed	GLOM	Uniform	0	0	NA	0	NA
Mean corpuscular haemoglobin concentration	GLOM	Uniform	0	0	NA	0	NA
Basophill count	GLOM	Uniform	0	0	NA	0	NA
Microalbumin in urine	TUBE	Uniform	0	0	NA	0	NA
Microalbumin in urine	TUBE	Integrative	0	0	NA	0	NA
Creatinine (enzymatic) in urine	GLOM	Uniform	0	0	NA	0	NA
Creatinine (enzymatic) in urine	GLOM	Integrative	0	0	NA	0	NA
Potassium in urine	GLOM	Uniform	0	0	NA	0	NA
Potassium in urine	GLOM	Integrative	0	0	NA	0	NA
Heel bone mineral density (BMD)	GLOM	Uniform	0	0	NA	0	NA
Age hay fever, rhinitis or eczema diagnosed	GLOM	Uniform	0	0	NA	0	NA
Vascular/heart problems diagnosed by doctor: Angina	TUBE	Uniform	0	0	NA	0	NA
Vascular/heart problems diagnosed by doctor: Angina	GLOM	Uniform	0	0	NA	0	NA
Vascular/heart problems diagnosed by doctor: Angina	TUBE	Integrative	0	0	NA	0	NA
Vascular/heart problems diagnosed by doctor: Angina	GLOM	Integrative	0	0	NA	0	NA
Heel bone mineral density (BMD) T-score, automated	GLOM	Uniform	0	0	NA	0	NA
BUN (Wuttke, 2019)	GLOM	Uniform	0	0	NA	0	NA
COPD differential diagnosis	GLOM	Uniform	0	0	NA	0	NA
COPD differential diagnosis	GLOM	Integrative	0	0	NA	0	NA
COPD differential diagnosis	TUBE	Integrative	0	0	NA	0	NA
Diagnoses - main ICD10: H26 Other cataract	GLOM	Uniform	0	0	NA	0	NA
Diagnoses - main ICD10: H26 Other cataract	TUBE	Uniform	0	0	NA	0	NA
Diagnoses - main ICD10: H26 Other cataract	GLOM	Integrative	0	0	NA	0	NA
Diagnoses - main ICD10: H26 Other cataract	TUBE	Integrative	0	0	NA	0	NA
Disorders of lens	GLOM	Uniform	0	0	NA	0	NA
Disorders of lens	GLOM	Integrative	0	0	NA	0	NA
Disorders of lens	TUBE	Integrative	0	0	NA	0	NA
Disorders of gallbladder, biliary tract and pancreas	GLOM	Uniform	0	0	NA	0	NA
Disorders of gallbladder, biliary tract and pancreas	TUBE	Uniform	0	0	NA	0	NA
Disorders of gallbladder, biliary tract and pancreas	GLOM	Integrative	0	0	NA	0	NA
Disorders of gallbladder, biliary tract and pancreas	TUBE	Integrative	0	0	NA	0	NA
Diseases of the eye and adnexa	GLOM	Uniform	0	0	NA	0	NA
Diseases of the eye and adnexa	TUBE	Uniform	0	0	NA	0	NA
Diseases of the eye and adnexa	GLOM	Integrative	0	0	NA	0	NA
Diseases of the eye and adnexa	TUBE	Integrative	0	0	NA	0	NA
Diseases of the nervous system	GLOM	Uniform	0	0	NA	0	NA
Diseases of the nervous system	TUBE	Uniform	0	0	NA	0	NA
Diseases of the nervous system	GLOM	Integrative	0	0	NA	0	NA
Diseases of the nervous system	TUBE	Integrative	0	0	NA	0	NA
Diseases of the digestive system	GLOM	Uniform	0	0	NA	0	NA
Diseases of the digestive system	TUBE	Uniform	0	0	NA	0	NA
Diseases of the digestive system	GLOM	Integrative	0	0	NA	0	NA
Diseases of the digestive system	TUBE	Integrative	0	0	NA	0	NA
BUN (Stanzick, 2021)	GLOM	Uniform	0	0	NA	0	NA
NA	NA	NA	NA	NA	NA	NA	NA

## Sheet: Sup. Data 9
Supplementary Data 9: Significant PTWAS associations
This table shows the PTWAS results for all loci with q-value (FDR) < 0.05. All tissue-trait pairs are included (GLOM/UACR, GLOM/eGFR, TUBE/UACR, TUBE/eGFR)
P-value = Significance from GAMBIT gene-based test chi-square statistic (two-sided). Unadjusted for multiple testing. No covariates used.
PTWAS = probabilistic transcriptome-wide association study, Number of SNPs = number of SNPs used for analysis, Cumulative PIP = cumulative eQTL posterior probabilities for SNPs used in analysis, Number of Instruments = Number of eligible instruments (signal clusters with a SNP exceeding SNP PIP threshold of 0.5, if no SNP PIP > 0.5, Number of Instruments == "No strong instrument"), Estimated effe…
Gene	Gene Symbol	Tissue	Trait	P-value	q-value	Number of SNPs	Cumulative PIP	Number of Instruments	Estimated Effect	I^2
ENSG00000259433	NA	TUBE	eGFR	3.9854e-175	2.59099e-171	31	0.999	1	0.00104922	0
ENSG00000138771	SHROOM3	TUBE	eGFR	2.467e-144	8.01924e-141	358	0.767	1	-0.00157234	0
ENSG00000169344	UMOD	TUBE	eGFR	4.7311e-134	1.02526e-130	40	1.034	1	-0.00155379	0
ENSG00000171763	SPATA5L1	TUBE	eGFR	7.2858e-97	1.18416e-93	51	1	1	-0.000513519	0
ENSG00000259520	LOC101928414	GLOM	eGFR	1.9612e-93	6.76367e-90	31	0.757	1	0.000516817	0
ENSG00000171763	SPATA5L1	GLOM	eGFR	8.6738e-84	1.49569e-80	88	0.942	1	-0.00105516	0
ENSG00000267280	TBX2-AS1	TUBE	eGFR	7.2514e-79	9.42857e-76	6	2.052	2	-0.000372017	0.818806
ENSG00000163749	CCDC158	TUBE	eGFR	5.0669e-78	5.49016e-75	47	0.988	1	0.00091867	0
ENSG00000259520	LOC101928414	TUBE	eGFR	4.5795e-74	4.25318e-71	73	1.329	1	0.000501132	0
ENSG00000131183	SLC34A1	TUBE	eGFR	1.9107e-68	1.55273e-65	38	0.972	1	0.00117451	0
ENSG00000187866	FAM122A	TUBE	eGFR	2.2197e-49	1.60341e-46	29	0.995	1	-0.000628234	0
ENSG00000153071	DAB2	TUBE	eGFR	1.2138e-46	7.89116e-44	39	1.022	1	-0.000568747	0
ENSG00000107242	PIP5K1B	TUBE	eGFR	5.0901e-46	3.00834e-43	49	1.024	1	-0.000511223	0
ENSG00000114126	TFDP2	TUBE	eGFR	8.1721e-45	4.42738e-42	218	3.255	3	0.000364563	0.714368
ENSG00000021488	SLC7A9	GLOM	eGFR	1.8695e-43	2.14914e-40	73	0.975	1	-0.00076043	0
ENSG00000137860	SLC28A2	GLOM	eGFR	4.6398e-42	4.00037e-39	121	2.045	2	0.000226204	0.89157
ENSG00000118804	STBD1	TUBE	eGFR	9.4952e-42	4.74848e-39	82	0.991	1	-0.000731429	0
ENSG00000265460	NA	TUBE	eGFR	2.3657e-41	1.09856e-38	247	0.91	1	0.00101068	0
ENSG00000131187	F12	TUBE	eGFR	1.8915e-40	7.86077e-38	133	0.822	1	0.00059289	0
ENSG00000108306	FBXL20	TUBE	eGFR	1.9346e-40	7.86077e-38	66	0.996	1	-0.000640788	0
ENSG00000107929	LARP4B	TUBE	eGFR	1.2234e-38	4.67857e-36	1	0.998	1	-0.00089815	0
ENSG00000142494	SLC47A1	TUBE	eGFR	1.6614e-38	6.00061e-36	4	0.995	1	0.000416736	0
ENSG00000010379	SLC6A13	TUBE	eGFR	4.4294e-38	1.5156e-35	26	3.999	4	0.000275132	0.0929469
ENSG00000069849	ATP1B3	TUBE	eGFR	1.2762e-37	4.14842e-35	122	1.603	2	-0.000320413	0
ENSG00000010379	SLC6A13	GLOM	eGFR	5.2522e-37	3.6227e-34	42	1.248	1	0.000520944	0
ENSG00000006576	PHTF2	GLOM	eGFR	4.4938e-36	2.58299e-33	361	0.785	1	0.000822822	0
ENSG00000204872	NAT8B	TUBE	eGFR	1.5152e-35	4.69077e-33	345	NA	No strong instrument	NA	NA
ENSG00000169220	RGS14	GLOM	eGFR	4.2674e-34	2.10245e-31	19	1.031	1	0.000476521	0
ENSG00000189157	FAM47E	GLOM	eGFR	1.8609e-33	8.02221e-31	28	1.042	1	-0.000643428	0
ENSG00000197826	CFAP299	TUBE	eGFR	4.9842e-33	1.47288e-30	31	1.045	1	0.000487629	0
ENSG00000138675	FGF5	GLOM	eGFR	1.8003e-31	6.89864e-29	31	1.055	1	0.000415759	0
ENSG00000255746	LOC102723544	TUBE	eGFR	1.9057e-31	5.38667e-29	41	1.092	1	0.000392361	0
ENSG00000138675	FGF5	TUBE	eGFR	2.2106e-31	5.98815e-29	6	1.008	1	0.000153871	0
ENSG00000267280	TBX2-AS1	GLOM	eGFR	6.926e-31	2.3886e-28	28	1.001	1	-0.000467546	0
ENSG00000113600	C9	TUBE	eGFR	8.4976e-30	2.20979e-27	426	0.766	1	-0.000793657	0
ENSG00000132906	CASP9	TUBE	eGFR	3.7457e-28	9.36599e-26	253	0.995	1	-0.000747984	0
ENSG00000204219	TCEA3	TUBE	eGFR	5.4332e-27	1.30824e-24	43	2.928	3	-0.000344506	0
ENSG00000155366	RHOC	GLOM	eGFR	6.1558e-27	1.92998e-24	101	1.032	1	0.00107719	0
ENSG00000144048	DUSP11	GLOM	eGFR	4.6917e-25	1.34837e-22	92	0.98	1	0.000356663	0
ENSG00000249087	ZNF436-AS1	GLOM	eGFR	8.345e-25	2.21383e-22	117	1.016	1	-0.000962267	0
ENSG00000144048	DUSP11	TUBE	eGFR	6.2196e-24	1.4441e-21	170	0.945	1	-0.000713574	0
ENSG00000230234	NA	TUBE	eGFR	2.2471e-23	5.03754e-21	19	1.4	1	-0.000181992	0
ENSG00000157036	EXOG	GLOM	eGFR	2.8638e-23	7.05465e-21	164	0.958	1	0.000582351	0
ENSG00000230234	NA	GLOM	eGFR	1.0271e-22	2.36147e-20	94	1.011	1	-0.000619014	0
ENSG00000276644	DACH1	TUBE	eGFR	3.7346e-22	8.09313e-20	89	1.811	2	0.000326646	0.842191
ENSG00000172818	OVOL1	TUBE	eGFR	9.6383e-22	2.02131e-19	54	2.011	2	0.000151087	0.93762
ENSG00000144034	TPRKB	TUBE	eGFR	6.3181e-21	1.2836e-18	63	0.761	1	-0.000285639	0
ENSG00000121289	CEP89	TUBE	eGFR	6.6347e-21	1.30708e-18	482	0.697	1	-0.000829748	0
ENSG00000161395	PGAP3	GLOM	eGFR	6.8397e-21	1.47427e-18	63	1.134	1	0.000455516	0
ENSG00000125971	DYNLRB1	GLOM	eGFR	1.9501e-20	3.95611e-18	256	0.844	1	-0.000652369	0
ENSG00000078747	ITCH	GLOM	eGFR	2.6873e-20	5.14878e-18	246	0.785	1	-0.000676757	0
ENSG00000187446	CHP1	TUBE	eGFR	1.2714e-19	2.43107e-17	16	0.998	1	0.000411452	0
ENSG00000226686	LINC01535	GLOM	eGFR	2.3416e-19	4.2503e-17	23	1.247	1	0.000143496	0
ENSG00000128274	A4GALT	TUBE	eGFR	2.5389e-19	4.71597e-17	76	1.745	2	0.000377848	0.654942
ENSG00000128965	CHAC1	TUBE	eGFR	3.2718e-19	5.78572e-17	73	1.131	1	-0.000345865	0
ENSG00000135211	TMEM60	TUBE	eGFR	3.2928e-19	5.78572e-17	94	1.105	1	0.000284339	0
ENSG00000115216	NRBP1	TUBE	eGFR	4.9807e-19	8.5212e-17	16	1.151	1	0.000327275	0
ENSG00000259345	NA	TUBE	eGFR	5.2092e-19	8.68361e-17	393	0.981	1	-0.000464431	0
ENSG00000109323	MANBA	GLOM	eGFR	6.7397e-19	1.16217e-16	503	NA	No strong instrument	NA	NA
ENSG00000163904	SENP2	TUBE	eGFR	1.4434e-18	2.34596e-16	99	0.837	1	0.000509089	0
ENSG00000249087	ZNF436-AS1	TUBE	eGFR	1.5609e-18	2.47506e-16	57	1.016	1	-0.000736454	0
ENSG00000078747	ITCH	TUBE	eGFR	2.3909e-18	3.70089e-16	128	0.947	1	-0.000276269	0
ENSG00000173327	MAP3K11	TUBE	eGFR	3.7509e-18	5.67102e-16	26	1.003	1	-0.000380801	0
ENSG00000109332	UBE2D3	TUBE	eGFR	5.8243e-18	8.60568e-16	508	0.799	1	-0.000642499	0
ENSG00000161395	PGAP3	TUBE	eGFR	1.0709e-17	1.54714e-15	25	2.018	2	0.000118518	0
ENSG00000128602	SMO	TUBE	eGFR	1.3471e-17	1.90386e-15	83	1.507	2	0.000318498	0.70145
ENSG00000109323	MANBA	TUBE	eGFR	1.9341e-17	2.67532e-15	384	0.925	1	0.000501848	0
ENSG00000167196	FBXO22	TUBE	eGFR	2.2798e-17	3.0878e-15	426	0.6	1	0.00245266	0
ENSG00000196967	ZNF585A	TUBE	eGFR	3.6375e-17	4.82615e-15	371	0.886	1	-0.000619135	0
ENSG00000179023	KLHDC7A	TUBE	eGFR	4.6034e-17	5.98553e-15	12	3.002	3	0.00014654	0.693151
ENSG00000234072	NA	TUBE	eGFR	4.9941e-17	6.36621e-15	57	0.98	1	0.000297701	0
ENSG00000021488	SLC7A9	TUBE	eGFR	5.8233e-17	7.28048e-15	27	2.512	3	-0.000163226	0.93387
ENSG00000082397	EPB41L3	TUBE	eGFR	6.7502e-17	8.28008e-15	24	0.993	1	0.000280871	0
ENSG00000113889	KNG1	TUBE	eGFR	1.1608e-16	1.39752e-14	20	0.992	1	0.000211619	0
ENSG00000278311	GGNBP2	TUBE	eGFR	2.0489e-16	2.39744e-14	180	0.925	1	0.00058901	0
ENSG00000145354	CISD2	TUBE	eGFR	2.0651e-16	2.39744e-14	167	0.901	1	-0.000280269	0
ENSG00000198453	ZNF568	TUBE	eGFR	2.2971e-16	2.61416e-14	311	1.051	1	-0.000444029	0
ENSG00000222043	NA	TUBE	eGFR	2.3322e-16	2.61416e-14	180	0.945	1	0.000593674	0
ENSG00000113889	KNG1	GLOM	eGFR	4.2375e-16	6.95907e-14	69	1.234	1	0.000480177	0
ENSG00000278535	DHRS11	TUBE	eGFR	4.5571e-16	5.02147e-14	68	0.961	1	-0.000412342	0
ENSG00000198453	ZNF568	GLOM	eGFR	4.8766e-16	7.64461e-14	127	0.99	1	-0.000317892	0
ENSG00000246560	UBE2D3-AS1	TUBE	eGFR	5.6903e-16	6.16564e-14	230	1.015	1	0.000209299	0
ENSG00000128604	IRF5	GLOM	eGFR	6.874e-16	1.03072e-13	105	1.085	1	-0.000536647	0
ENSG00000157992	KRTCAP3	GLOM	eGFR	8.4386e-16	1.21261e-13	137	0.887	1	-0.000452469	0
ENSG00000084774	CAD	TUBE	eGFR	1.0057e-15	1.07185e-13	360	0.902	1	0.000514286	0
ENSG00000185499	MUC1	GLOM	UACR	1.1442e-15	4.90098e-12	30	0.998	1	0.0027109	0
ENSG00000134243	SORT1	TUBE	eGFR	1.2326e-15	1.29248e-13	335	0.612	1	0.000858045	0
ENSG00000254153	NA	TUBE	eGFR	2.109e-15	2.17636e-13	400	1.06	1	0.000531589	0
ENSG00000254004	ZNF260	TUBE	eGFR	2.7159e-15	2.75885e-13	211	0.901	1	0.000576334	0
ENSG00000178802	MPI	TUBE	UACR	2.9721e-15	1.70927e-11	31	1.999	2	0.00118885	0
ENSG00000203791	EEF1AKMT2	TUBE	eGFR	3.4094e-15	3.41003e-13	37	1.715	2	0.000168498	0
ENSG00000148584	A1CF	TUBE	eGFR	3.556e-15	3.50277e-13	7	1.106	1	0.000286565	0
ENSG00000258588	TRIM6-TRIM34	TUBE	eGFR	4.0081e-15	3.88918e-13	31	2.647	3	0.000243365	0.0492884
ENSG00000187013	C17orf82	GLOM	eGFR	4.3015e-15	5.93391e-13	205	NA	No strong instrument	NA	NA
ENSG00000169752	NRG4	TUBE	eGFR	4.739e-15	4.53077e-13	45	0.939	1	-0.000644306	0
ENSG00000224295	NA	TUBE	eGFR	5.3425e-15	5.03372e-13	89	1.163	1	0.000442716	0
ENSG00000235084	NA	TUBE	eGFR	5.734e-15	5.32542e-13	116	NA	No strong instrument	NA	NA
ENSG00000169241	SLC50A1	TUBE	UACR	5.8e-15	1.70927e-11	104	0.942	1	0.00324097	0
ENSG00000138771	SHROOM3	TUBE	UACR	7.3531e-15	1.70927e-11	358	0.767	1	-0.00309353	0
ENSG00000115486	GGCX	GLOM	UACR	9.271e-15	1.98554e-11	106	1.483	2	-0.00228472	0.569218
ENSG00000171763	SPATA5L1	TUBE	UACR	9.35e-15	1.70927e-11	51	1	1	-0.00104593	0
ENSG00000105538	RASIP1	TUBE	UACR	1.1445e-14	1.70927e-11	87	0.922	1	0.00251238	0
ENSG00000260440	NA	TUBE	eGFR	1.2561e-14	1.15016e-12	555	0.636	1	-0.000578177	0
ENSG00000115241	PPM1G	GLOM	eGFR	1.3246e-14	1.757e-12	87	0.996	1	0.000379384	0
ENSG00000221986	MYBPHL	GLOM	eGFR	1.4104e-14	1.80152e-12	269	0.871	1	-0.000690797	0
ENSG00000168894	RNF181	GLOM	UACR	1.4411e-14	2.05757e-11	163	1.165	1	-0.00264902	0
ENSG00000169371	SNUPN	TUBE	eGFR	2.0793e-14	1.87749e-12	71	1.89	2	-0.000339974	0.290273
ENSG00000140365	COMMD4	TUBE	UACR	2.5179e-14	3.13366e-11	47	0.982	1	0.00326981	0
ENSG00000106070	GRB10	TUBE	eGFR	3.3128e-14	2.9503e-12	67	1.046	1	-0.00046086	0
ENSG00000176623	RMDN1	TUBE	eGFR	3.5767e-14	3.14228e-12	178	0.989	1	0.000484352	0
ENSG00000105707	HPN	TUBE	UACR	4.0579e-14	4.32881e-11	146	NA	No strong instrument	NA	NA
ENSG00000157992	KRTCAP3	TUBE	eGFR	4.4971e-14	3.89821e-12	224	0.859	1	-0.00058101	0
ENSG00000088298	EDEM2	TUBE	eGFR	5.6349e-14	4.82022e-12	85	0.911	1	-0.000492731	0
ENSG00000213658	LAT	TUBE	eGFR	8.0724e-14	6.81563e-12	243	NA	No strong instrument	NA	NA
ENSG00000143028	SYPL2	TUBE	eGFR	8.8451e-14	7.37228e-12	54	1.07	1	-0.00056662	0
ENSG00000203791	EEF1AKMT2	GLOM	eGFR	9.3778e-14	1.15506e-11	34	0.965	1	0.000243912	0
ENSG00000163558	PRKCI	GLOM	UACR	1.1703e-13	1.25319e-10	3	0.999	1	0.00239219	0
ENSG00000138443	ABI2	TUBE	UACR	1.2767e-13	1.19169e-10	373	0.977	1	-0.00439868	0
ENSG00000174951	FUT1	TUBE	UACR	1.6497e-13	1.36876e-10	332	0.679	1	-0.00416745	0
ENSG00000121989	ACVR2A	TUBE	eGFR	1.9994e-13	1.6301e-11	409	0.701	1	-0.000565527	0
ENSG00000121236	TRIM6	TUBE	eGFR	2.0059e-13	1.6301e-11	8	3.009	3	9.91621e-05	0.264346
ENSG00000107341	UBE2R2	TUBE	eGFR	2.4475e-13	1.96441e-11	55	0.917	1	0.000242982	0
ENSG00000178952	TUFM	GLOM	eGFR	2.5567e-13	3.04048e-11	30	1.03	1	0.000354664	0
ENSG00000072364	AFF4	TUBE	eGFR	2.708e-13	2.14698e-11	131	0.886	1	-0.000547834	0
ENSG00000184110	EIF3C	TUBE	eGFR	2.7966e-13	2.19051e-11	34	1.08	1	0.000247037	0
ENSG00000138172	CALHM2	GLOM	eGFR	3.9129e-13	4.4982e-11	309	0.731	1	0.000448459	0
ENSG00000164406	LEAP2	TUBE	eGFR	4.2055e-13	3.25486e-11	78	1.022	1	-0.00014299	0
ENSG00000175518	UBQLNL	TUBE	eGFR	4.7487e-13	3.63203e-11	79	1.067	1	0.000439356	0
ENSG00000271420	NA	TUBE	eGFR	5.3974e-13	4.08019e-11	231	0.837	1	-0.000469707	0
ENSG00000164406	LEAP2	GLOM	eGFR	6.869e-13	7.64175e-11	138	0.997	1	-0.000316027	0
ENSG00000100354	TNRC6B	TUBE	eGFR	7.3488e-13	5.4915e-11	31	NA	No strong instrument	NA	NA
ENSG00000118689	FOXO3	TUBE	eGFR	1.0495e-12	7.75343e-11	159	1.072	1	0.000435633	0
ENSG00000176920	FUT2	TUBE	UACR	1.0682e-12	7.9766e-10	289	0.767	1	-0.00343937	0
ENSG00000143028	SYPL2	GLOM	eGFR	1.0907e-12	1.17548e-10	282	0.736	1	0.000553216	0
ENSG00000258659	TRIM34	TUBE	eGFR	1.1664e-12	8.52023e-11	61	2.523	3	-0.000161492	0.900103
ENSG00000213931	HBE1	TUBE	eGFR	1.2635e-12	9.12697e-11	68	0.959	1	0.000359972	0
ENSG00000204991	SPIRE2	TUBE	eGFR	1.3971e-12	9.98114e-11	784	0.747	1	0.00060548	0
ENSG00000228643	NA	TUBE	eGFR	1.9903e-12	1.40645e-10	44	0.989	1	-0.000277249	0
ENSG00000184110	EIF3C	GLOM	eGFR	2.2213e-12	2.32142e-10	71	0.989	1	0.000285802	0
ENSG00000196381	ZNF781	TUBE	eGFR	2.3949e-12	1.67417e-10	417	NA	No strong instrument	NA	NA
ENSG00000278535	DHRS11	GLOM	eGFR	2.4059e-12	2.44039e-10	127	0.904	1	-0.000398333	0
ENSG00000171766	GATM	TUBE	eGFR	2.4614e-12	1.70235e-10	166	1.238	1	-0.000333953	0
ENSG00000170946	DNAJC24	TUBE	eGFR	2.6216e-12	1.79406e-10	393	0.629	1	0.000548903	0
ENSG00000165655	ZNF503	GLOM	UACR	2.9385e-12	2.51731e-09	156	0.689	1	-0.00277346	0
ENSG00000198522	GPN1	TUBE	eGFR	2.9437e-12	1.9935e-10	42	1.125	1	-0.000317547	0
ENSG00000204219	TCEA3	GLOM	eGFR	3.1785e-12	3.13195e-10	49	1.019	1	-0.000333155	0
ENSG00000144591	GMPPA	TUBE	eGFR	3.2035e-12	2.14707e-10	267	0.583	1	-0.000644778	0
ENSG00000137860	SLC28A2	TUBE	eGFR	3.8358e-12	2.54462e-10	67	3.639	4	8.23682e-05	0.944278
ENSG00000275441	NA	TUBE	eGFR	4.8211e-12	3.16596e-10	334	0.629	1	0.000571566	0
ENSG00000121236	TRIM6	GLOM	eGFR	5.4312e-12	5.203e-10	47	1.994	2	0.000205452	0.878617
ENSG00000176623	RMDN1	GLOM	eGFR	5.6556e-12	5.27154e-10	67	1.986	2	-0.000313326	0
ENSG00000272573	MUSTN1	TUBE	eGFR	6.1592e-12	4.00422e-10	429	0.781	1	-0.000525383	0
ENSG00000205609	EIF3CL	GLOM	eGFR	6.391e-12	5.80024e-10	75	0.971	1	0.000295118	0
ENSG00000141744	PNMT	GLOM	eGFR	6.5712e-12	5.81087e-10	63	1.45	1	0.000269475	0
ENSG00000172922	RNASEH2C	TUBE	eGFR	7.7087e-12	4.96196e-10	26	1.529	2	-0.000223014	0
ENSG00000197208	SLC22A4	TUBE	UACR	8.0745e-12	5.48136e-09	80	1.922	2	0.00120744	0
ENSG00000221988	PPT2	TUBE	eGFR	8.2785e-12	5.27649e-10	114	1.027	1	0.000894445	0
ENSG00000120647	CCDC77	TUBE	eGFR	8.9144e-12	5.62664e-10	340	0.532	1	-0.000601174	0
ENSG00000033327	GAB2	TUBE	eGFR	1.0233e-11	6.39681e-10	402	0.918	1	0.000460186	0
ENSG00000169231	THBS3	TUBE	UACR	1.0286e-11	6.40074e-09	35	0.996	1	0.00230249	0
ENSG00000267175	NA	TUBE	eGFR	1.0553e-11	6.53402e-10	49	1.113	1	-0.000456018	0
ENSG00000115216	NRBP1	TUBE	UACR	1.2304e-11	7.06754e-09	16	1.151	1	0.00143066	0
ENSG00000204536	CCHCR1	GLOM	eGFR	1.2676e-11	1.09291e-09	57	2.563	3	0.000238612	0.584425
ENSG00000144035	NAT8	TUBE	eGFR	1.7162e-11	1.05258e-09	29	2.218	2	-1.36181e-05	0
ENSG00000174951	FUT1	GLOM	UACR	1.8098e-11	1.29173e-08	190	1.058	1	-0.00373186	0
ENSG00000124253	PCK1	GLOM	eGFR	1.827e-11	1.53679e-09	18	1.092	1	-0.000287524	0
ENSG00000205609	EIF3CL	TUBE	eGFR	1.8579e-11	1.12884e-09	35	1.853	2	0.000247752	0
ENSG00000184232	OAF	GLOM	UACR	2.111e-11	1.29173e-08	119	0.929	1	-0.00243961	0
ENSG00000143409	MINDY1	TUBE	eGFR	2.2022e-11	1.32564e-09	222	0.951	1	0.000961039	0
ENSG00000169925	BRD3	GLOM	eGFR	2.3569e-11	1.93532e-09	155	1.357	1	0.000458713	0
ENSG00000164050	PLXNB1	TUBE	eGFR	2.4505e-11	1.46158e-09	327	0.837	1	-0.000485499	0
ENSG00000171700	RGS19	TUBE	eGFR	2.6205e-11	1.54876e-09	7	0.997	1	0.000236517	0
ENSG00000115241	PPM1G	TUBE	UACR	3.0523e-11	1.62804e-08	352	NA	No strong instrument	NA	NA
ENSG00000197444	OGDHL	TUBE	eGFR	3.4746e-11	2.03505e-09	18	2.011	2	-0.000175078	0
ENSG00000204435	CSNK2B	TUBE	eGFR	3.5543e-11	2.06315e-09	215	0.981	1	-0.000365469	0
ENSG00000163406	SLC15A2	TUBE	eGFR	4.0011e-11	2.30194e-09	179	1.99	2	0.000253414	0.0799971
ENSG00000245330	NA	GLOM	eGFR	4.1916e-11	3.3618e-09	159	0.973	1	-0.000490979	0
ENSG00000103642	LACTB	TUBE	eGFR	4.6053e-11	2.62632e-09	188	1.222	1	0.000387083	0
ENSG00000118640	VAMP8	TUBE	UACR	4.6777e-11	2.32866e-08	127	0.973	1	0.00269793	0
ENSG00000234072	NA	TUBE	UACR	5.1582e-11	2.40737e-08	57	0.98	1	0.00155215	0
ENSG00000189292	ALKAL2	TUBE	eGFR	5.4602e-11	3.08677e-09	89	1.892	2	-0.000302782	0
ENSG00000268603	NA	TUBE	eGFR	5.5684e-11	3.1208e-09	329	NA	No strong instrument	NA	NA
ENSG00000185650	ZFP36L1	TUBE	UACR	6.1445e-11	2.699e-08	14	2.031	2	-0.00044632	0.685622
ENSG00000128604	IRF5	TUBE	eGFR	6.146e-11	3.41508e-09	79	1.797	2	-0.000151879	0.532278
ENSG00000185650	ZFP36L1	GLOM	UACR	6.9315e-11	3.38499e-08	39	1.033	1	-0.000706429	0
ENSG00000157992	KRTCAP3	GLOM	UACR	7.2861e-11	3.38499e-08	137	0.887	1	-0.00251177	0
ENSG00000084774	CAD	TUBE	UACR	7.5367e-11	3.12661e-08	358	0.902	1	0.0030065	0
ENSG00000178718	RPP25	GLOM	UACR	7.9027e-11	3.38499e-08	60	0.979	1	-0.00193355	0
ENSG00000111181	SLC6A12	TUBE	eGFR	8.0174e-11	4.41718e-09	341	0.696	1	-0.000558326	0
ENSG00000213722	DDAH2	TUBE	eGFR	8.282e-11	4.52462e-09	332	0.865	1	0.000477904	0
ENSG00000121380	BCL2L14	TUBE	eGFR	9.4668e-11	5.1288e-09	13	1.002	1	0.000352009	0
ENSG00000169925	BRD3	TUBE	eGFR	1.0159e-10	5.45833e-09	207	0.814	1	0.000444758	0
ENSG00000213689	TREX1	TUBE	eGFR	1.1247e-10	5.99337e-09	85	1.008	1	-0.000280438	0
ENSG00000160801	PTH1R	GLOM	UACR	1.1334e-10	4.41339e-08	10	1.134	1	-0.00195171	0
ENSG00000108557	RAI1	TUBE	eGFR	1.2572e-10	6.64497e-09	73	0.977	1	-0.000308184	0
ENSG00000232112	TMA7	TUBE	eGFR	1.4255e-10	7.47377e-09	80	0.876	1	-0.000328219	0
ENSG00000160808	MYL3	GLOM	UACR	1.4417e-10	5.14606e-08	28	1.091	1	-0.0026011	0
ENSG00000140416	TPM1	TUBE	eGFR	1.6961e-10	8.82136e-09	114	0.674	1	0.000441566	0
ENSG00000136156	ITM2B	GLOM	eGFR	1.7025e-10	1.33443e-08	89	1.607	2	-0.000269251	0
ENSG00000115241	PPM1G	TUBE	eGFR	1.8301e-10	9.44274e-09	357	NA	No strong instrument	NA	NA
ENSG00000108551	RASD1	TUBE	eGFR	2.1431e-10	1.09707e-08	20	1.008	1	-0.000253606	0
ENSG00000185869	ZNF829	TUBE	eGFR	2.323e-10	1.17987e-08	388	0.884	1	-0.000397544	0
ENSG00000169231	THBS3	TUBE	eGFR	2.3885e-10	1.20373e-08	35	0.996	1	0.00032187	0
ENSG00000132781	MUTYH	GLOM	eGFR	2.5681e-10	1.96816e-08	115	0.988	1	0.000313331	0
ENSG00000237276	NA	TUBE	eGFR	2.8844e-10	1.44247e-08	111	1.98	2	-7.44666e-05	0.919361
ENSG00000115486	GGCX	TUBE	UACR	2.9509e-10	1.15975e-07	268	0.849	1	-0.00299036	0
ENSG00000213648	SULT1A4	TUBE	eGFR	3.0694e-10	1.52327e-08	111	0.88	1	0.00027676	0
ENSG00000189223	PAX8-AS1	GLOM	eGFR	3.0803e-10	2.30938e-08	9	1.001	1	0.000145134	0
ENSG00000115241	PPM1G	GLOM	UACR	3.1017e-10	1.02197e-07	87	0.996	1	0.00246197	0
ENSG00000125848	FLRT3	TUBE	eGFR	3.2414e-10	1.59644e-08	7	1.999	2	-0.000130509	0
ENSG00000015413	DPEP1	TUBE	eGFR	3.3128e-10	1.61934e-08	53	3.133	3	-0.000109789	0
ENSG00000171885	AQP4	TUBE	eGFR	3.391e-10	1.64519e-08	12	1.028	1	-0.000255852	0
ENSG00000259433	NA	TUBE	UACR	3.4132e-10	1.27437e-07	31	0.999	1	0.00156963	0
ENSG00000273611	ZNHIT3	GLOM	eGFR	3.7156e-10	2.72641e-08	201	0.638	1	-0.000464623	0
ENSG00000124253	PCK1	TUBE	eGFR	3.8344e-10	1.84654e-08	47	1.137	1	-0.000128108	0
ENSG00000185499	MUC1	TUBE	UACR	3.844e-10	1.36688e-07	22	2.526	3	0.00114164	0.528573
ENSG00000186591	UBE2H	TUBE	eGFR	4.2942e-10	2.05276e-08	43	2.027	2	0.000344824	0
ENSG00000159588	CCDC17	TUBE	eGFR	4.4288e-10	2.10165e-08	404	0.922	1	0.000405126	0
ENSG00000244067	GSTA2	TUBE	eGFR	4.6712e-10	2.20061e-08	35	0.96	1	-0.00041114	0
ENSG00000178802	MPI	GLOM	UACR	4.8045e-10	1.46995e-07	226	0.64	1	0.00306672	0
ENSG00000157992	KRTCAP3	TUBE	UACR	5.5429e-10	1.88139e-07	221	0.859	1	-0.00313678	0
ENSG00000042317	SPATA7	TUBE	eGFR	6.245e-10	2.92087e-08	68	0.985	1	-0.00026184	0
ENSG00000103642	LACTB	GLOM	eGFR	6.3073e-10	4.53172e-08	83	1.087	1	0.000389947	0
ENSG00000105329	TGFB1	GLOM	UACR	6.436e-10	1.83783e-07	18	0.994	1	-0.00291595	0
ENSG00000204310	AGPAT1	TUBE	eGFR	6.6717e-10	3.09815e-08	815	NA	No strong instrument	NA	NA
ENSG00000204438	GPANK1	TUBE	eGFR	6.7237e-10	3.10015e-08	456	0.772	1	0.000808111	0
ENSG00000015413	DPEP1	GLOM	eGFR	6.7697e-10	4.76468e-08	31	2.13	2	-0.000193728	0.18321
ENSG00000254470	AP5B1	GLOM	eGFR	7.0413e-10	4.85673e-08	281	0.692	1	0.000424154	0
ENSG00000173915	ATP5MD	TUBE	eGFR	7.3142e-10	3.34867e-08	99	0.991	1	-0.000319106	0
ENSG00000185499	MUC1	GLOM	eGFR	7.5591e-10	5.11165e-08	30	0.998	1	0.000310825	0
ENSG00000131435	PDLIM4	GLOM	UACR	7.6638e-10	2.05166e-07	89	1.7	2	0.00151669	0
ENSG00000115365	LANCL1	TUBE	eGFR	7.6781e-10	3.49069e-08	304	0.89	1	0.000342213	0
ENSG00000186470	BTN3A2	TUBE	eGFR	7.7347e-10	3.49201e-08	75	2.832	3	0.000189477	0
ENSG00000131018	SYNE1	TUBE	UACR	8.1083e-10	2.60071e-07	649	0.927	1	-0.0019316	0
ENSG00000131435	PDLIM4	TUBE	UACR	8.3587e-10	2.60071e-07	113	1.002	1	0.00186648	0
ENSG00000137411	VARS2	TUBE	eGFR	1.0797e-09	4.84093e-08	63	2.43	2	7.31107e-05	0.598133
ENSG00000158941	CCAR2	GLOM	eGFR	1.1118e-09	7.37368e-08	31	2.517	3	-0.000148996	0.160849
ENSG00000086062	B4GALT1	TUBE	eGFR	1.1666e-09	5.16381e-08	32	5.001	5	0.00012062	0.754934
ENSG00000070540	WIPI1	TUBE	eGFR	1.1676e-09	5.16381e-08	36	1.976	2	-0.000237537	0.482895
ENSG00000070759	TESK2	TUBE	eGFR	1.3012e-09	5.71579e-08	255	0.909	1	-0.000542479	0
ENSG00000076685	NT5C2	GLOM	eGFR	1.3895e-09	9.04156e-08	54	1.161	1	-0.000268164	0
ENSG00000141738	GRB7	TUBE	eGFR	1.3999e-09	6.07256e-08	47	1	1	-0.000823645	0
ENSG00000055955	ITIH4	TUBE	eGFR	1.4011e-09	6.07256e-08	656	0.536	1	0.000455781	0
ENSG00000108344	PSMD3	TUBE	eGFR	1.4145e-09	6.09004e-08	155	1.531	2	-0.000394372	0
ENSG00000174514	MFSD4A	TUBE	eGFR	1.4315e-09	6.12268e-08	30	1.195	1	-0.000234381	0
ENSG00000178952	TUFM	TUBE	eGFR	1.6596e-09	7.0519e-08	9	2	2	0.000192194	0.726069
ENSG00000158941	CCAR2	TUBE	eGFR	1.7019e-09	7.18468e-08	18	1.023	1	-0.00015246	0
ENSG00000203896	LIME1	TUBE	eGFR	1.8271e-09	7.64475e-08	54	1.11	1	-0.000173	0
ENSG00000141741	MIEN1	TUBE	eGFR	1.8344e-09	7.64475e-08	82	0.961	1	0.00093162	0
ENSG00000234936	NA	TUBE	eGFR	1.8838e-09	7.80062e-08	36	1	1	-0.000362837	0
ENSG00000196126	HLA-DRB1	TUBE	eGFR	2.1749e-09	8.94903e-08	56	NA	No strong instrument	NA	NA
ENSG00000104626	ERI1	TUBE	eGFR	2.3146e-09	9.46396e-08	96	0.97	1	-0.000337538	0
ENSG00000230375	NA	TUBE	eGFR	2.5176e-09	1.02296e-07	167	0.903	1	-0.00030324	0
ENSG00000108306	FBXL20	TUBE	UACR	2.6984e-09	8.05993e-07	66	0.996	1	-0.00157663	0
ENSG00000255495	NA	GLOM	eGFR	2.9361e-09	1.87516e-07	92	NA	No strong instrument	NA	NA
ENSG00000169919	GUSB	GLOM	eGFR	3.1731e-09	1.97484e-07	293	0.886	1	-0.000325391	0
ENSG00000130518	IQCN	GLOM	eGFR	3.2067e-09	1.97484e-07	187	0.925	1	0.000391599	0
ENSG00000197208	SLC22A4	TUBE	eGFR	3.2292e-09	1.30396e-07	80	1.922	2	0.000157221	0.0205149
ENSG00000175376	EIF1AD	TUBE	eGFR	3.2673e-09	1.3112e-07	74	1.367	1	0.00030009	0
ENSG00000035115	SH3YL1	TUBE	eGFR	3.3879e-09	1.35125e-07	28	2.003	2	8.45242e-05	0
ENSG00000234936	NA	GLOM	eGFR	3.4899e-09	2.11154e-07	59	NA	No strong instrument	NA	NA
ENSG00000170144	HNRNPA3	TUBE	eGFR	4.1129e-09	1.63042e-07	47	0.948	1	0.000287011	0
ENSG00000101464	PIGU	TUBE	eGFR	4.342e-09	1.7108e-07	231	0.915	1	-0.000367932	0
ENSG00000182793	GSTA5	TUBE	eGFR	4.5199e-09	1.77017e-07	55	0.944	1	-0.000217535	0
ENSG00000185499	MUC1	TUBE	eGFR	4.5974e-09	1.78974e-07	22	2.526	3	0.00013121	0.411118
ENSG00000197429	IPP	GLOM	eGFR	4.6921e-09	2.78997e-07	142	1.257	1	0.000146018	0
ENSG00000259498	NA	TUBE	eGFR	4.8658e-09	1.88295e-07	659	NA	No strong instrument	NA	NA
ENSG00000140365	COMMD4	TUBE	eGFR	5.0737e-09	1.95179e-07	47	0.982	1	0.000449395	0
ENSG00000265460	NA	TUBE	UACR	5.1399e-09	1.4762e-06	246	0.91	1	0.00245732	0
ENSG00000146701	MDH2	TUBE	eGFR	5.7765e-09	2.19669e-07	36	1.786	2	-0.000119197	0.800668
ENSG00000243955	GSTA1	TUBE	eGFR	5.7863e-09	2.19669e-07	10	0.636	1	-9.66245e-05	0
ENSG00000204616	TRIM31	TUBE	eGFR	5.8117e-09	2.19669e-07	820	0.687	1	0.000444804	0
ENSG00000243955	GSTA1	GLOM	eGFR	5.8124e-09	3.39754e-07	41	0.895	1	-0.000128401	0
ENSG00000258789	NA	GLOM	eGFR	6.3153e-09	3.62997e-07	370	0.687	1	-0.000409141	0
ENSG00000226824	NA	GLOM	eGFR	6.5625e-09	3.71023e-07	45	1.336	1	0.000124505	0
ENSG00000025039	RRAGD	TUBE	eGFR	7.1223e-09	2.67651e-07	11	2.923	3	0.000269603	0
ENSG00000164089	ETNPPL	TUBE	eGFR	7.2187e-09	2.69714e-07	31	1.12	1	-0.000185706	0
ENSG00000280333	NA	GLOM	eGFR	7.4887e-09	4.16558e-07	19	1.035	1	0.000175284	0
ENSG00000112499	SLC22A2	TUBE	eGFR	7.7374e-09	2.87442e-07	530	0.593	1	0.000234799	0
ENSG00000140612	SEC11A	TUBE	eGFR	7.8019e-09	2.88192e-07	436	NA	No strong instrument	NA	NA
ENSG00000233006	MIR3936HG	GLOM	UACR	7.8926e-09	1.98862e-06	125	1.405	2	-0.00108434	0
ENSG00000122643	NT5C3A	TUBE	eGFR	8.9516e-09	3.27212e-07	47	1.956	2	-0.000300825	0.709018
ENSG00000230845	NA	TUBE	eGFR	8.9589e-09	3.27212e-07	336	0.969	1	-0.000383883	0
ENSG00000196588	MRTFA	GLOM	eGFR	9.0194e-09	4.9374e-07	330	0.685	1	0.000608856	0
ENSG00000101460	MAP1LC3A	GLOM	eGFR	9.2595e-09	4.98963e-07	142	0.956	1	-0.0002997	0
ENSG00000237887	NA	TUBE	eGFR	9.5546e-09	3.47019e-07	340	0.58	1	0.000496839	0
ENSG00000241852	C8orf58	GLOM	eGFR	9.675e-09	5.13332e-07	72	0.993	1	0.000315474	0
ENSG00000233006	MIR3936HG	TUBE	UACR	1.0945e-08	3.02703e-06	58	1.32	1	-0.00117442	0
ENSG00000278619	MRM1	TUBE	eGFR	1.097e-08	3.96212e-07	31	1.486	2	-0.000100129	0.93246
ENSG00000186470	BTN3A2	GLOM	eGFR	1.1873e-08	6.20408e-07	92	1.136	1	0.000370312	0
ENSG00000163938	GNL3	GLOM	UACR	1.2184e-08	2.89934e-06	319	0.833	1	-0.00220391	0
ENSG00000226824	NA	TUBE	eGFR	1.2595e-08	4.52391e-07	94	1.899	2	9.69977e-05	0
ENSG00000197429	IPP	TUBE	eGFR	1.274e-08	4.55084e-07	145	1.939	2	0.000116741	0
ENSG00000273154	NA	TUBE	eGFR	1.3527e-08	4.80556e-07	86	1.047	1	-0.000205899	0
ENSG00000245330	NA	TUBE	eGFR	1.375e-08	4.85109e-07	136	1.037	1	-0.000282961	0
ENSG00000179218	CALR	TUBE	eGFR	1.3849e-08	4.85109e-07	9	1.001	1	-0.000172854	0
ENSG00000130702	LAMA5	TUBE	eGFR	1.3879e-08	4.85109e-07	134	0.983	1	0.000363519	0
ENSG00000163938	GNL3	TUBE	UACR	1.4208e-08	3.78913e-06	436	0.864	1	-0.00224861	0
ENSG00000256604	NA	GLOM	eGFR	1.4888e-08	7.66342e-07	65	0.795	1	0.000346507	0
ENSG00000255248	MIR100HG	GLOM	eGFR	1.5376e-08	7.79822e-07	428	1.094	1	0.000337469	0
ENSG00000274501	NA	TUBE	eGFR	1.6135e-08	5.58205e-07	86	0.986	1	0.000262171	0
ENSG00000140367	UBE2Q2	TUBE	eGFR	1.6142e-08	5.58205e-07	80	2.126	2	-9.44444e-05	0.970727
ENSG00000127831	VIL1	GLOM	eGFR	1.7194e-08	8.59387e-07	398	0.582	1	-0.000379987	0
ENSG00000127831	VIL1	TUBE	eGFR	1.7351e-08	5.96838e-07	78	0.988	1	-0.000172306	0
ENSG00000072682	P4HA2	GLOM	UACR	1.8155e-08	4.09283e-06	134	0.942	1	-0.00194435	0
ENSG00000273611	ZNHIT3	TUBE	eGFR	1.8441e-08	6.30993e-07	9	0.991	1	-0.000173206	0
ENSG00000161036	LRWD1	GLOM	eGFR	1.9355e-08	9.53577e-07	200	0.698	1	0.000416436	0
ENSG00000230894	NA	TUBE	eGFR	1.9367e-08	6.59209e-07	206	0.971	1	-0.000564332	0
ENSG00000088832	FKBP1A	TUBE	eGFR	2.1267e-08	7.2011e-07	21	1.067	1	0.000576216	0
ENSG00000175376	EIF1AD	GLOM	eGFR	2.2142e-08	1.07552e-06	95	0.994	1	0.000254135	0
ENSG00000163462	TRIM46	GLOM	UACR	2.3235e-08	4.97616e-06	119	NA	No strong instrument	NA	NA
ENSG00000278619	MRM1	GLOM	eGFR	2.4134e-08	1.156e-06	41	1.6	2	-0.000129402	0.841459
ENSG00000108219	TSPAN14	TUBE	eGFR	2.4195e-08	8.15009e-07	70	1.933	2	0.000253467	0
ENSG00000088882	CPXM1	GLOM	eGFR	2.5585e-08	1.19998e-06	40	1.292	1	0.000129459	0
ENSG00000266472	MRPS21	GLOM	eGFR	2.5748e-08	1.19998e-06	88	1.038	1	0.000241992	0
ENSG00000111275	ALDH2	TUBE	eGFR	2.6927e-08	9.02361e-07	60	0.989	1	-0.000288649	0
ENSG00000173917	HOXB2	GLOM	UACR	2.7035e-08	5.51427e-06	161	0.81	1	0.00252257	0
ENSG00000169371	SNUPN	TUBE	UACR	2.7086e-08	6.97448e-06	71	1.89	2	-0.0012217	0.920297
ENSG00000132781	MUTYH	TUBE	eGFR	2.7187e-08	9.06401e-07	23	1.846	2	0.000151463	0
ENSG00000088882	CPXM1	TUBE	eGFR	2.8449e-08	9.43637e-07	10	1.005	1	0.000204186	0
ENSG00000179218	CALR	GLOM	eGFR	3.0134e-08	1.38566e-06	19	0.998	1	-0.00023172	0
ENSG00000174607	UGT8	TUBE	eGFR	3.0319e-08	1.00056e-06	111	1.834	2	-0.000249917	0
ENSG00000167711	SERPINF2	GLOM	UACR	3.0805e-08	5.99763e-06	287	1.061	1	-0.00350616	0
ENSG00000256604	NA	TUBE	eGFR	3.1262e-08	1.02647e-06	27	0.706	1	0.000305873	0
ENSG00000198522	GPN1	GLOM	eGFR	3.4206e-08	1.55221e-06	38	1.124	1	-0.00028818	0
ENSG00000204308	RNF5	TUBE	eGFR	3.4695e-08	1.13346e-06	26	2.36	2	8.30122e-05	0
ENSG00000168268	NT5DC2	TUBE	UACR	3.6486e-08	9.08176e-06	60	1.075	1	-0.00174802	0
ENSG00000109171	SLAIN2	TUBE	eGFR	3.6772e-08	1.19531e-06	45	1.776	2	-0.000193714	0
ENSG00000117450	PRDX1	TUBE	eGFR	3.8308e-08	1.23905e-06	56	1.995	2	0.000152083	0.840523
ENSG00000243537	NA	TUBE	eGFR	4.0433e-08	1.3013e-06	2	1.925	2	0.000193892	0
ENSG00000204604	ZNF468	TUBE	eGFR	4.4375e-08	1.42114e-06	10	3.041	3	-0.000145933	0.770557
ENSG00000213648	SULT1A4	GLOM	eGFR	4.4977e-08	2.01447e-06	243	0.932	1	0.000282384	0
ENSG00000168268	NT5DC2	GLOM	UACR	4.5256e-08	8.4281e-06	8	1.025	1	-0.000953299	0
ENSG00000105607	GCDH	GLOM	eGFR	4.6581e-08	2.05956e-06	52	0.965	1	-0.000303134	0
ENSG00000163749	CCDC158	TUBE	UACR	4.8005e-08	1.15635e-05	47	0.988	1	0.00178183	0
ENSG00000167711	SERPINF2	TUBE	UACR	4.9594e-08	1.1573e-05	25	1	1	-0.00169949	0
ENSG00000086015	MAST2	TUBE	eGFR	4.9965e-08	1.59232e-06	404	0.932	1	0.000353175	0
ENSG00000156381	ANKRD9	GLOM	eGFR	5.5203e-08	2.40989e-06	92	1	1	0.000297822	0
ENSG00000137411	VARS2	GLOM	eGFR	5.7158e-08	2.4489e-06	82	1.77	2	9.9932e-05	0
ENSG00000153721	CNKSR3	GLOM	eGFR	5.8744e-08	2.4489e-06	16	2.002	2	0.000182808	0
ENSG00000196735	HLA-DQA1	GLOM	eGFR	5.8904e-08	2.4489e-06	117	0.62	1	-0.000163862	0
ENSG00000109171	SLAIN2	GLOM	eGFR	5.8937e-08	2.4489e-06	49	1.15	1	-0.000208988	0
ENSG00000114904	NEK4	TUBE	UACR	5.9956e-08	1.3567e-05	115	0.998	1	-0.00206554	0
ENSG00000237674	NA	TUBE	eGFR	6.0741e-08	1.92629e-06	76	1.911	2	-0.000168372	0.800453
ENSG00000167716	WDR81	TUBE	UACR	6.3731e-08	1.39971e-05	47	0.987	1	-0.00248837	0
ENSG00000130584	ZBTB46	TUBE	eGFR	6.3759e-08	2.00265e-06	70	0.981	1	-0.000246632	0
ENSG00000122912	SLC25A16	TUBE	eGFR	6.3765e-08	2.00265e-06	225	2.386	3	-0.000325202	0.748537
ENSG00000118369	USP35	TUBE	eGFR	6.5959e-08	2.05208e-06	22	NA	No strong instrument	NA	NA
ENSG00000131435	PDLIM4	TUBE	eGFR	6.597e-08	2.05208e-06	113	1.002	1	0.000256115	0
ENSG00000188981	MSANTD1	TUBE	eGFR	6.6847e-08	2.06946e-06	18	0.993	1	0.000239047	0
ENSG00000179178	TMEM125	TUBE	eGFR	7.0658e-08	2.17707e-06	7	0.999	1	0.000100779	0
ENSG00000250326	LOC105377623	TUBE	eGFR	7.1986e-08	2.20753e-06	390	0.706	1	-0.000429401	0
ENSG00000004487	KDM1A	TUBE	eGFR	7.2969e-08	2.22717e-06	92	NA	No strong instrument	NA	NA
ENSG00000237037	NDUFA6-DT	TUBE	eGFR	7.4767e-08	2.27138e-06	463	0.616	1	0.000418082	0
ENSG00000182472	CAPN12	GLOM	eGFR	8.2516e-08	3.38782e-06	168	0.959	1	-0.00027903	0
ENSG00000156232	WHAMM	TUBE	eGFR	8.373e-08	2.53184e-06	43	1.027	1	-0.000170025	0
ENSG00000171763	SPATA5L1	GLOM	UACR	9.0979e-08	1.62372e-05	88	0.942	1	-0.00191511	0
ENSG00000089022	MAPKAPK5	TUBE	eGFR	9.2333e-08	2.77905e-06	238	0.929	1	-0.000444938	0
ENSG00000203896	LIME1	GLOM	eGFR	9.3596e-08	3.79751e-06	174	0.937	1	-0.000383563	0
ENSG00000170606	HSPA4	GLOM	eGFR	9.5601e-08	3.83376e-06	51	1.25	1	-0.000292252	0
ENSG00000111912	NCOA7	TUBE	eGFR	9.6095e-08	2.86831e-06	2	1	1	0.000108951	0
ENSG00000172273	HINFP	TUBE	eGFR	9.6181e-08	2.86831e-06	108	1.042	1	-0.000252937	0
ENSG00000140474	ULK3	GLOM	UACR	9.6287e-08	1.64972e-05	44	0.996	1	-0.00170889	0
ENSG00000176998	NA	TUBE	eGFR	9.708e-08	2.8819e-06	163	2.578	2	0.00010112	0.190314
ENSG00000187446	CHP1	GLOM	eGFR	9.7154e-08	3.85125e-06	418	0.657	1	0.000579151	0
ENSG00000148926	ADM	TUBE	UACR	9.859e-08	2.10344e-05	294	0.9	1	-0.00503874	0
ENSG00000137337	MDC1	TUBE	eGFR	1.0018e-07	2.96041e-06	1004	NA	No strong instrument	NA	NA
ENSG00000015413	DPEP1	TUBE	UACR	1.0267e-07	2.12964e-05	43	2.959	3	-0.000596794	0
ENSG00000267672	NA	TUBE	eGFR	1.1008e-07	3.23825e-06	197	0.907	1	0.000334901	0
ENSG00000122884	P4HA1	TUBE	eGFR	1.1271e-07	3.30068e-06	32	0.978	1	0.000666526	0
ENSG00000272368	NA	TUBE	eGFR	1.135e-07	3.30891e-06	63	1.599	2	0.000172372	0
ENSG00000169752	NRG4	GLOM	eGFR	1.1691e-07	4.58173e-06	109	1.468	1	-0.000341454	0
ENSG00000067606	PRKCZ	TUBE	eGFR	1.1814e-07	3.42881e-06	22	1.998	2	0.000143924	0
ENSG00000137960	GIPC2	GLOM	eGFR	1.2287e-07	4.7612e-06	94	1.232	1	0.000215718	0
ENSG00000171843	MLLT3	TUBE	eGFR	1.2347e-07	3.56757e-06	31	1.077	1	-0.000347505	0
ENSG00000086062	B4GALT1	GLOM	eGFR	1.253e-07	4.80142e-06	19	2.798	3	0.00012206	0.865732
ENSG00000204580	DDR1	TUBE	eGFR	1.2542e-07	3.60788e-06	46	1.902	1	-0.000192578	0
ENSG00000128654	MTX2	TUBE	eGFR	1.3026e-07	3.7306e-06	110	1.01	1	0.000369011	0
ENSG00000015413	DPEP1	GLOM	UACR	1.3037e-07	2.14776e-05	14	2.035	2	-0.00102434	0
ENSG00000114904	NEK4	GLOM	UACR	1.3858e-07	2.19846e-05	299	0.869	1	-0.00221797	0
ENSG00000100325	ASCC2	TUBE	eGFR	1.4455e-07	4.11563e-06	105	0.766	1	0.000308532	0
ENSG00000162341	TPCN2	TUBE	eGFR	1.4497e-07	4.11563e-06	14	1.061	1	0.000227619	0
ENSG00000279873	LINC01126	TUBE	eGFR	1.472e-07	4.16077e-06	56	0.976	1	-0.00041373	0
ENSG00000237310	GS1-124K5.4	GLOM	eGFR	1.5165e-07	5.71254e-06	318	0.968	1	-0.000230938	0
ENSG00000184908	CLCNKB	GLOM	eGFR	1.5239e-07	5.71254e-06	158	1.29	2	0.000256487	0
ENSG00000164062	APEH	TUBE	eGFR	1.5256e-07	4.29361e-06	67	1.691	2	0.000158771	0.318491
ENSG00000125520	SLC2A4RG	TUBE	eGFR	1.5483e-07	4.32846e-06	79	1.943	2	-0.000105554	0.67748
ENSG00000257624	NA	TUBE	eGFR	1.5513e-07	4.32846e-06	270	NA	No strong instrument	NA	NA
ENSG00000074603	DPP8	TUBE	eGFR	1.5627e-07	4.34164e-06	160	1.279	1	-0.000194204	0
ENSG00000173727	NA	TUBE	eGFR	1.5708e-07	4.34557e-06	107	1.03	1	0.000304136	0
ENSG00000134548	SPX	GLOM	UACR	1.5832e-07	2.42192e-05	408	0.863	1	0.00218954	0
ENSG00000253958	CLDN23	TUBE	eGFR	1.5886e-07	4.37619e-06	13	1.005	1	0.000123506	0
ENSG00000137960	GIPC2	TUBE	eGFR	1.6032e-07	4.39778e-06	27	2.39	2	9.91034e-05	0
ENSG00000263873	NA	TUBE	eGFR	1.6599e-07	4.53418e-06	95	0.881	1	-0.000328965	0
ENSG00000171044	XKR6	GLOM	eGFR	1.6828e-07	6.24037e-06	719	NA	No strong instrument	NA	NA
ENSG00000184908	CLCNKB	TUBE	eGFR	1.6912e-07	4.60035e-06	47	3.005	3	0.000114691	0
ENSG00000148672	GLUD1	TUBE	eGFR	1.7234e-07	4.66841e-06	21	2.566	3	-0.000131751	0.765531
ENSG00000267309	LOC728752	TUBE	eGFR	1.809e-07	4.87995e-06	344	NA	No strong instrument	NA	NA
ENSG00000228701	TNKS2-AS1	GLOM	eGFR	1.8232e-07	6.68909e-06	40	0.916	1	0.00017392	0
ENSG00000162585	FAAP20	GLOM	eGFR	1.8661e-07	6.77442e-06	147	NA	No strong instrument	NA	NA
ENSG00000160991	ORAI2	TUBE	eGFR	1.8942e-07	5.07923e-06	35	1.091	1	-0.000203575	0
ENSG00000182600	SNORC	TUBE	eGFR	1.8985e-07	5.07923e-06	123	0.946	1	-0.000228037	0
ENSG00000171703	TCEA2	TUBE	eGFR	2.0258e-07	5.38804e-06	167	0.9	1	-0.000415321	0
ENSG00000162607	USP1	TUBE	eGFR	2.0305e-07	5.38804e-06	352	0.828	1	-0.000399691	0
ENSG00000268555	NA	TUBE	eGFR	2.0528e-07	5.42507e-06	37	2.96	3	8.22925e-05	0
ENSG00000187954	CYHR1	TUBE	UACR	2.1017e-07	4.22552e-05	74	0.9	1	0.00210437	0
ENSG00000055955	ITIH4	TUBE	UACR	2.1503e-07	4.22552e-05	656	0.536	1	0.0026293	0
ENSG00000088280	ASAP3	GLOM	eGFR	2.1641e-07	7.7744e-06	77	1.031	1	-0.000272784	0
ENSG00000137936	BCAR3	GLOM	eGFR	2.227e-07	7.91789e-06	594	NA	No strong instrument	NA	NA
ENSG00000197183	NOL4L	GLOM	UACR	2.2791e-07	3.24114e-05	307	0.831	1	0.00187381	0
ENSG00000075673	ATP12A	TUBE	eGFR	2.2823e-07	6.00717e-06	143	1.555	2	-0.000386857	0
ENSG00000117971	CHRNB4	GLOM	eGFR	2.3207e-07	8.07894e-06	516	NA	No strong instrument	NA	NA
ENSG00000138085	ATRAID	GLOM	UACR	2.346e-07	3.24114e-05	97	1.076	1	-0.00127838	0
ENSG00000198156	NPIPB6	GLOM	eGFR	2.3497e-07	8.07894e-06	231	0.543	1	0.000369665	0
ENSG00000277718	NA	GLOM	UACR	2.3498e-07	3.24114e-05	81	1.046	1	-0.00202098	0
ENSG00000204525	HLA-C	GLOM	eGFR	2.361e-07	8.07894e-06	42	1.26	1	-0.000273548	0
ENSG00000166321	NUDT13	GLOM	eGFR	2.366e-07	8.07894e-06	655	0.89	1	0.000440339	0
ENSG00000131435	PDLIM4	GLOM	eGFR	2.4011e-07	8.0945e-06	89	1.7	2	0.000209294	0
ENSG00000074603	DPP8	GLOM	eGFR	2.4175e-07	8.0945e-06	385	0.918	1	-0.000295047	0
ENSG00000141744	PNMT	GLOM	UACR	2.4214e-07	3.24114e-05	63	1.45	1	0.00127482	0
ENSG00000088280	ASAP3	TUBE	eGFR	2.4388e-07	6.3932e-06	41	1.005	1	-0.000321685	0
ENSG00000118804	STBD1	TUBE	UACR	2.6049e-07	4.9876e-05	82	0.991	1	-0.00185757	0
ENSG00000136146	MED4	TUBE	eGFR	2.805e-07	7.32365e-06	594	0.674	1	-0.000432252	0
ENSG00000161395	PGAP3	GLOM	UACR	2.9497e-07	3.82865e-05	63	1.134	1	0.00175696	0
ENSG00000257624	NA	GLOM	eGFR	3.274e-07	1.08569e-05	212	0.809	1	0.000524786	0
ENSG00000148795	CYP17A1	TUBE	eGFR	3.2762e-07	8.5197e-06	209	0.955	1	0.000446276	0
ENSG00000144655	CSRNP1	TUBE	eGFR	3.3636e-07	8.71213e-06	471	0.542	1	0.000568285	0
ENSG00000064419	TNPO3	TUBE	eGFR	3.4125e-07	8.80372e-06	41	1.637	2	0.000115436	0.854352
ENSG00000115365	LANCL1	TUBE	UACR	3.5272e-07	6.58469e-05	304	0.89	1	0.00189568	0
ENSG00000173641	HSPB7	GLOM	eGFR	3.5902e-07	1.17921e-05	75	1.548	2	-0.000224599	0
ENSG00000143106	PSMA5	TUBE	eGFR	3.6718e-07	9.42061e-06	301	NA	No strong instrument	NA	NA
ENSG00000138286	FAM149B1	TUBE	eGFR	3.6806e-07	9.42061e-06	591	0.782	1	-0.000368039	0
ENSG00000226686	LINC01535	TUBE	eGFR	4.0332e-07	1.02826e-05	19	2.076	2	0.000148843	0.454862
ENSG00000138074	SLC5A6	TUBE	UACR	4.1058e-07	7.47789e-05	38	1.001	1	0.00140347	0
ENSG00000114904	NEK4	GLOM	eGFR	4.5956e-07	1.49519e-05	299	0.869	1	-0.00030681	0
ENSG00000128298	BAIAP2L2	GLOM	eGFR	4.7649e-07	1.53579e-05	369	0.911	1	0.0003046	0
ENSG00000172426	RSPH9	GLOM	eGFR	5.0047e-07	1.59814e-05	3	NA	No strong instrument	NA	NA
ENSG00000166321	NUDT13	TUBE	eGFR	5.0052e-07	1.27109e-05	47	1.001	1	0.000174153	0
ENSG00000122679	RAMP3	TUBE	eGFR	5.1027e-07	1.29081e-05	32	1.053	1	-0.000290886	0
ENSG00000248187	NA	TUBE	eGFR	5.228e-07	1.31738e-05	58	0.978	1	-0.00019114	0
ENSG00000174156	GSTA3	TUBE	eGFR	5.4812e-07	1.37585e-05	64	0.807	1	-0.000218451	0
ENSG00000132855	ANGPTL3	GLOM	eGFR	5.5447e-07	1.75433e-05	295	0.695	1	-0.000371649	0
ENSG00000205076	LGALS7	GLOM	eGFR	5.6234e-07	1.76306e-05	64	0.996	1	-0.000278208	0
ENSG00000248802	NA	TUBE	eGFR	5.7331e-07	1.43354e-05	2	1	1	-6.55354e-05	0
ENSG00000237310	GS1-124K5.4	TUBE	eGFR	5.9948e-07	1.49323e-05	40	1.963	2	-9.08396e-05	0
ENSG00000258789	NA	TUBE	eGFR	6.0399e-07	1.49873e-05	275	0.943	1	-0.000354723	0
ENSG00000163935	SFMBT1	TUBE	eGFR	6.2066e-07	1.53424e-05	4	1.003	1	8.34468e-05	0
ENSG00000198156	NPIPB6	TUBE	eGFR	6.3102e-07	1.55394e-05	22	1.002	1	0.000291559	0
ENSG00000135211	TMEM60	TUBE	UACR	6.3347e-07	0.000112627	94	1.105	1	0.00104333	0
ENSG00000255517	LOC101928069	TUBE	eGFR	6.3792e-07	1.565e-05	19	1	1	0.000276181	0
ENSG00000132855	ANGPTL3	TUBE	eGFR	6.4747e-07	1.58246e-05	151	0.95	1	-0.000200739	0
ENSG00000254986	DPP3	TUBE	eGFR	6.5075e-07	1.58452e-05	50	0.994	1	0.000192234	0
ENSG00000280417	NA	TUBE	eGFR	6.5965e-07	1.60019e-05	30	0.998	1	0.000193455	0
ENSG00000197183	NOL4L	TUBE	UACR	6.6449e-07	0.000115394	391	0.775	1	0.00182055	0
ENSG00000146701	MDH2	GLOM	eGFR	6.7116e-07	2.08528e-05	39	0.999	1	-0.000188295	0
ENSG00000176909	MAMSTR	TUBE	eGFR	6.7599e-07	1.63374e-05	253	NA	No strong instrument	NA	NA
ENSG00000173295	FAM86B3P	TUBE	eGFR	7.3057e-07	1.75432e-05	111	0.965	1	-0.000327449	0
ENSG00000236756	DNAJC9-AS1	TUBE	eGFR	7.3128e-07	1.75432e-05	707	0.694	1	0.000707718	0
ENSG00000155366	RHOC	GLOM	UACR	7.5364e-07	9.49437e-05	99	1.032	1	0.00280016	0
ENSG00000177082	WDR73	TUBE	eGFR	7.7248e-07	1.84634e-05	375	0.749	1	-0.000314474	0
ENSG00000205531	NAP1L4	TUBE	eGFR	7.7559e-07	1.84699e-05	101	1.687	2	0.000140745	0
ENSG00000235290	NA	TUBE	eGFR	7.8165e-07	1.85462e-05	1243	NA	No strong instrument	NA	NA
ENSG00000264968	NA	TUBE	eGFR	8.0567e-07	1.90466e-05	14	1.117	1	-0.000218869	0
ENSG00000123610	TNFAIP6	TUBE	eGFR	8.5801e-07	2.02105e-05	64	1.055	1	-0.000308945	0
ENSG00000160957	RECQL4	TUBE	eGFR	8.773e-07	2.05903e-05	51	NA	No strong instrument	NA	NA
ENSG00000146729	NIPSNAP2	TUBE	eGFR	9.0159e-07	2.10345e-05	38	1.986	2	0.000166731	0
ENSG00000255084	LOC101928896	TUBE	eGFR	9.027e-07	2.10345e-05	47	1.092	1	0.000150482	0
ENSG00000249319	NA	GLOM	eGFR	9.0569e-07	2.78883e-05	677	0.692	1	0.000370147	0
ENSG00000144580	CNOT9	TUBE	eGFR	9.1695e-07	2.12903e-05	26	1.902	2	9.52291e-05	0.395937
ENSG00000280128	NA	TUBE	eGFR	9.4399e-07	2.18401e-05	152	0.955	1	-0.000281907	0
ENSG00000152128	TMEM163	TUBE	eGFR	1.0361e-06	2.38862e-05	23	2.841	3	7.70647e-05	0
ENSG00000160957	RECQL4	TUBE	UACR	1.0473e-06	0.000177739	50	NA	No strong instrument	NA	NA
ENSG00000172273	HINFP	GLOM	eGFR	1.0919e-06	3.33246e-05	296	0.67	1	-0.000401893	0
ENSG00000079819	EPB41L2	GLOM	eGFR	1.1923e-06	3.60696e-05	445	0.592	1	0.000364552	0
ENSG00000255517	LOC101928069	GLOM	eGFR	1.2893e-06	3.86649e-05	31	1.145	1	0.000293091	0
ENSG00000170606	HSPA4	TUBE	eGFR	1.3069e-06	3.00227e-05	44	2.114	2	-0.000130253	0.545896
ENSG00000161270	NPHS1	GLOM	UACR	1.3089e-06	0.000160184	10	0.999	1	-0.00155308	0
ENSG00000165912	PACSIN3	GLOM	eGFR	1.3178e-06	3.913e-05	201	NA	No strong instrument	NA	NA
ENSG00000138085	ATRAID	GLOM	eGFR	1.3275e-06	3.913e-05	97	1.076	1	-0.000201443	0
ENSG00000171206	TRIM8	TUBE	eGFR	1.3382e-06	3.06335e-05	447	0.677	1	-0.000334709	0
ENSG00000138085	ATRAID	TUBE	UACR	1.3567e-06	0.000225132	40	1.969	2	-0.00106465	0
ENSG00000258839	MC1R	GLOM	eGFR	1.3869e-06	4.05344e-05	380	0.791	1	-0.000343582	0
ENSG00000206992	NA	TUBE	eGFR	1.3947e-06	3.18148e-05	398	0.589	1	-0.000382502	0
ENSG00000144908	ALDH1L1	TUBE	eGFR	1.4012e-06	3.18514e-05	313	1.06	1	0.000382782	0
ENSG00000197114	ZGPAT	TUBE	eGFR	1.4176e-06	3.21119e-05	21	1.126	1	-0.000189839	0
ENSG00000198944	SOWAHA	TUBE	eGFR	1.433e-06	3.2348e-05	47	0.982	1	0.000257917	0
ENSG00000010438	PRSS3	GLOM	eGFR	1.4542e-06	4.21442e-05	72	1.956	2	-0.000250686	0.792755
ENSG00000280128	NA	GLOM	eGFR	1.4901e-06	4.26372e-05	161	0.96	1	-0.000278268	0
ENSG00000110619	CARS1	TUBE	eGFR	1.5002e-06	3.37478e-05	66	1.032	1	0.000205087	0
ENSG00000066117	SMARCD1	TUBE	eGFR	1.5066e-06	3.37616e-05	278	NA	No strong instrument	NA	NA
ENSG00000101019	UQCC1	GLOM	eGFR	1.507e-06	4.26372e-05	75	0.974	1	0.000164609	0
ENSG00000183172	SMDT1	GLOM	eGFR	1.5083e-06	4.26372e-05	180	0.884	1	0.000242261	0
ENSG00000283683	MYOCOS	TUBE	eGFR	1.5112e-06	3.37616e-05	35	1.001	1	0.00025625	0
ENSG00000131165	CHMP1A	TUBE	eGFR	1.5237e-06	3.39061e-05	40	1.977	2	0.000244055	0.766174
ENSG00000109667	SLC2A9	TUBE	eGFR	1.5281e-06	3.39061e-05	307	1.217	1	-0.000263501	0
ENSG00000010803	SCMH1	TUBE	UACR	1.5424e-06	0.000250383	122	2.041	2	0.00180509	0
ENSG00000204130	RUFY2	GLOM	eGFR	1.5488e-06	4.34261e-05	110	0.989	1	-0.000404175	0
ENSG00000171953	ATPAF2	GLOM	eGFR	1.5984e-06	4.44554e-05	359	0.855	1	0.000338918	0
ENSG00000197375	SLC22A5	GLOM	UACR	1.603e-06	0.000190727	212	0.884	1	0.00240189	0
ENSG00000141759	TXNL4A	TUBE	eGFR	1.6393e-06	3.62497e-05	39	1.018	1	-0.000150564	0
ENSG00000273972	NA	GLOM	eGFR	1.64e-06	4.50472e-05	157	0.887	1	-0.000340202	0
ENSG00000177096	PHETA2	GLOM	eGFR	1.6458e-06	4.50472e-05	72	0.997	1	-0.000182161	0
ENSG00000164168	TMEM184C	TUBE	eGFR	1.6891e-06	3.71816e-05	39	1.086	1	-0.000143791	0
ENSG00000166747	AP1G1	TUBE	eGFR	1.6947e-06	3.71816e-05	405	0.75	1	-0.000312313	0
ENSG00000101019	UQCC1	TUBE	eGFR	1.6986e-06	3.71816e-05	41	0.957	1	0.000105616	0
ENSG00000141759	TXNL4A	GLOM	eGFR	1.7475e-06	4.74542e-05	36	0.94	1	-0.000217854	0
ENSG00000116711	PLA2G4A	TUBE	eGFR	1.7769e-06	3.87651e-05	97	0.905	1	0.000325111	0
ENSG00000178718	RPP25	TUBE	UACR	1.792e-06	0.000284712	24	1.957	2	-0.000877669	0
ENSG00000171368	TPPP	GLOM	eGFR	1.7991e-06	4.84737e-05	33	NA	No strong instrument	NA	NA
ENSG00000228701	TNKS2-AS1	TUBE	eGFR	1.8384e-06	3.99726e-05	73	1.299	1	7.28408e-05	0
ENSG00000108465	CDK5RAP3	TUBE	eGFR	1.866e-06	4.03075e-05	79	0.979	1	0.00027027	0
ENSG00000120253	NUP43	TUBE	eGFR	1.8662e-06	4.03075e-05	66	0.971	1	-0.000174777	0
ENSG00000134222	PSRC1	TUBE	eGFR	1.9093e-06	4.11018e-05	5	2	2	-0.000143243	0.966467
ENSG00000124356	STAMBP	GLOM	eGFR	1.9472e-06	5.20573e-05	153	NA	No strong instrument	NA	NA
ENSG00000204130	RUFY2	TUBE	eGFR	1.9517e-06	4.18759e-05	150	0.914	1	-0.00037226	0
ENSG00000204308	RNF5	GLOM	eGFR	2.0843e-06	5.5294e-05	966	0.611	1	0.000544163	0
ENSG00000072682	P4HA2	GLOM	eGFR	2.1395e-06	5.63251e-05	135	0.942	1	-0.000254617	0
ENSG00000173917	HOXB2	TUBE	UACR	2.1532e-06	0.000330269	31	1.005	1	0.00133175	0
ENSG00000167702	KIFC2	TUBE	UACR	2.1672e-06	0.000330269	142	NA	No strong instrument	NA	NA
ENSG00000169919	GUSB	TUBE	eGFR	2.2296e-06	4.76812e-05	289	0.95	1	-0.000214164	0
ENSG00000175305	CCNE2	TUBE	eGFR	2.2829e-06	4.8661e-05	522	0.658	1	0.000456468	0
ENSG00000138778	CENPE	GLOM	eGFR	2.3191e-06	6.05332e-05	188	0.839	1	0.000471631	0
ENSG00000272173	NA	TUBE	eGFR	2.3265e-06	4.94283e-05	148	0.897	1	0.000370036	0
ENSG00000138032	PPM1B	GLOM	eGFR	2.3475e-06	6.05332e-05	371	0.788	1	-0.000454291	0
ENSG00000144580	CNOT9	GLOM	eGFR	2.352e-06	6.05332e-05	48	1.076	1	0.00020436	0
ENSG00000233006	MIR3936HG	GLOM	eGFR	2.3793e-06	6.07822e-05	125	1.405	2	-0.00013172	0
ENSG00000156042	CFAP70	TUBE	eGFR	2.4529e-06	5.1944e-05	692	0.734	1	0.000513362	0
ENSG00000130770	ATP5IF1	GLOM	eGFR	2.4607e-06	6.23994e-05	227	0.787	1	-0.000425984	0
ENSG00000120265	PCMT1	TUBE	eGFR	2.4971e-06	5.27083e-05	336	0.891	1	-0.000339191	0
ENSG00000135914	HTR2B	GLOM	eGFR	2.5052e-06	6.30642e-05	48	2.31	2	-0.000109433	0.18162
ENSG00000205683	DPF3	GLOM	eGFR	2.5323e-06	6.32708e-05	98	0.986	1	-0.000258399	0
ENSG00000263072	NA	GLOM	eGFR	2.5501e-06	6.32708e-05	112	1.091	1	-0.000258845	0
ENSG00000175175	PPM1E	TUBE	eGFR	2.635e-06	5.54391e-05	51	0.996	1	-0.00016071	0
ENSG00000172922	RNASEH2C	GLOM	eGFR	2.6595e-06	6.55138e-05	59	1.104	1	-0.000252661	0
ENSG00000197165	SULT1A2	TUBE	eGFR	2.7078e-06	5.6787e-05	8	1.276	1	0.000159036	0
ENSG00000247556	OIP5-AS1	TUBE	eGFR	2.7343e-06	5.71583e-05	23	NA	No strong instrument	NA	NA
ENSG00000204147	ASAH2B	TUBE	eGFR	2.8476e-06	5.9336e-05	25	2.11	2	0.000114524	0
ENSG00000198270	TMEM116	GLOM	eGFR	2.8848e-06	7.05598e-05	45	0.991	1	0.000220828	0
ENSG00000253893	NA	GLOM	eGFR	2.9107e-06	7.06919e-05	158	0.927	1	-0.00045109	0
ENSG00000174165	ZDHHC24	TUBE	eGFR	3.0311e-06	6.29578e-05	151	NA	No strong instrument	NA	NA
ENSG00000187837	H1-2	GLOM	eGFR	3.0366e-06	7.32339e-05	353	1.069	1	0.000119711	0
ENSG00000125637	PSD4	GLOM	eGFR	3.0881e-06	7.39588e-05	101	1.157	1	0.000182028	0
ENSG00000149922	TBX6	TUBE	eGFR	3.1329e-06	6.48651e-05	40	0.979	1	-0.000269628	0
ENSG00000164062	APEH	GLOM	eGFR	3.2994e-06	7.84744e-05	105	0.908	1	0.000304128	0
ENSG00000124613	ZNF391	TUBE	eGFR	3.333e-06	6.87889e-05	600	0.824	1	-0.000361446	0
ENSG00000270605	NA	TUBE	eGFR	3.4238e-06	7.04393e-05	48	1.311	1	-0.000184811	0
ENSG00000030110	BAK1	TUBE	eGFR	3.5528e-06	7.28627e-05	26	0.832	1	0.000211195	0
ENSG00000178449	COX14	GLOM	eGFR	3.5772e-06	8.44989e-05	23	0.994	1	-0.000156953	0
ENSG00000155792	DEPTOR	TUBE	eGFR	3.6525e-06	7.46719e-05	231	1.167	1	-0.000357495	0
ENSG00000179774	ATOH7	TUBE	eGFR	3.7253e-06	7.59214e-05	630	NA	No strong instrument	NA	NA
ENSG00000275120	NA	GLOM	eGFR	3.7569e-06	8.814e-05	150	0.924	1	0.00032366	0
ENSG00000275120	NA	TUBE	eGFR	3.7758e-06	7.67102e-05	30	1.041	1	0.000213464	0
ENSG00000106565	TMEM176B	TUBE	UACR	3.9237e-06	0.000577561	30	4.455	4	-0.00108523	0.639177
ENSG00000138035	PNPT1	TUBE	UACR	3.9446e-06	0.000577561	76	1.151	1	0.00113209	0
ENSG00000131013	PPIL4	TUBE	eGFR	4.1267e-06	8.3578e-05	480	0.851	1	0.000269971	0
ENSG00000253893	NA	TUBE	eGFR	4.1442e-06	8.36717e-05	3	1.006	1	-0.000152874	0
ENSG00000177791	MYOZ1	GLOM	eGFR	4.3538e-06	0.000101454	185	NA	No strong instrument	NA	NA
ENSG00000244067	GSTA2	GLOM	eGFR	4.4304e-06	0.000102546	200	NA	No strong instrument	NA	NA
ENSG00000134574	DDB2	GLOM	eGFR	4.5297e-06	0.000103951	212	0.851	1	0.000295533	0
ENSG00000235545	NA	TUBE	eGFR	4.5301e-06	9.09487e-05	229	0.924	1	0.0003324	0
ENSG00000178449	COX14	TUBE	eGFR	4.5326e-06	9.09487e-05	19	0.992	1	-0.000125274	0
ENSG00000105287	PRKD2	GLOM	eGFR	4.5514e-06	0.000103951	271	NA	No strong instrument	NA	NA
ENSG00000139220	PPFIA2	TUBE	eGFR	4.6604e-06	9.32253e-05	147	0.931	1	-0.000360788	0
ENSG00000065613	SLK	GLOM	UACR	4.7632e-06	0.000551415	15	0.986	1	0.000913145	0
ENSG00000261126	RBFADN	GLOM	eGFR	4.7985e-06	0.000108874	280	0.819	1	0.000414086	0
ENSG00000224597	SVIL-AS1	GLOM	eGFR	4.8572e-06	0.000109485	125	0.973	1	0.000193824	0
ENSG00000126453	BCL2L12	TUBE	eGFR	4.8712e-06	9.71432e-05	61	NA	No strong instrument	NA	NA
ENSG00000277075	H2AC8	TUBE	UACR	4.9001e-06	0.000703666	202	1.028	1	0.00273576	0
ENSG00000162616	DNAJB4	TUBE	eGFR	5.073e-06	0.000100858	93	1.026	1	0.000328331	0
ENSG00000114904	NEK4	TUBE	eGFR	5.1985e-06	0.000103038	115	0.998	1	-0.000252732	0
ENSG00000199488	NA	TUBE	eGFR	5.2214e-06	0.000103177	126	1.324	1	-0.00026764	0
ENSG00000261390	MAFTRR	TUBE	eGFR	5.3379e-06	0.00010516	11	1.999	2	5.06062e-05	0.433624
ENSG00000132874	SLC14A2	TUBE	eGFR	5.3759e-06	0.000105589	444	0.58	1	0.000616133	0
ENSG00000133059	DSTYK	TUBE	UACR	5.4128e-06	0.000762625	137	0.984	1	-0.00171112	0
ENSG00000263072	NA	TUBE	eGFR	5.4243e-06	0.000106218	8	0.999	1	-0.000116949	0
ENSG00000108509	CAMTA2	GLOM	eGFR	5.4273e-06	0.000121541	74	0.949	1	0.000277604	0
ENSG00000107929	LARP4B	TUBE	UACR	5.5497e-06	0.000767434	1	0.998	1	-0.00183084	0
ENSG00000182057	NA	GLOM	eGFR	5.5626e-06	0.000123768	224	0.774	1	-0.000316756	0
ENSG00000154127	UBASH3B	GLOM	eGFR	5.6815e-06	0.000125603	49	1.119	1	-0.000174788	0
ENSG00000136695	IL36RN	GLOM	eGFR	5.7998e-06	0.000127401	290	0.986	1	0.000325102	0
ENSG00000060642	PIGV	TUBE	eGFR	5.8128e-06	0.000113484	126	0.956	1	-0.000303308	0
ENSG00000167103	PIP5KL1	GLOM	eGFR	6.0715e-06	0.000132526	282	0.663	1	-0.000464665	0
ENSG00000171720	HDAC3	TUBE	eGFR	6.1486e-06	0.000119681	145	0.948	1	-0.000302102	0
ENSG00000115365	LANCL1	GLOM	UACR	6.1735e-06	0.000695872	140	1.176	1	-0.00170151	0
ENSG00000169607	CKAP2L	TUBE	eGFR	6.2683e-06	0.000121646	104	0.98	1	0.000237809	0
ENSG00000030110	BAK1	GLOM	eGFR	6.3237e-06	0.000137162	21	0.831	1	0.000232589	0
ENSG00000134575	ACP2	TUBE	eGFR	6.336e-06	0.000122594	124	1.017	1	-0.00027964	0
ENSG00000284626	NA	GLOM	eGFR	6.5103e-06	0.000140327	268	0.916	1	0.000282575	0
ENSG00000166166	TRMT61A	GLOM	eGFR	6.565e-06	0.000140627	303	0.859	1	0.000289471	0
ENSG00000138074	SLC5A6	TUBE	eGFR	6.6424e-06	0.000128141	40	1.027	1	0.00021647	0
ENSG00000166165	CKB	GLOM	eGFR	6.7832e-06	0.000144404	132	1.042	1	0.000211648	0
ENSG00000173210	ABLIM3	TUBE	eGFR	6.7972e-06	0.000130484	27	1	1	0.000302447	0
ENSG00000172057	ORMDL3	TUBE	eGFR	6.804e-06	0.000130484	291	0.875	1	0.000266015	0
ENSG00000005075	POLR2J	TUBE	eGFR	6.9679e-06	0.000133235	16	2.021	2	-0.000107363	0.318971
ENSG00000128591	FLNC	TUBE	eGFR	7.0112e-06	0.000133624	651	NA	No strong instrument	NA	NA
ENSG00000126456	IRF3	TUBE	eGFR	7.0294e-06	0.000133624	143	NA	No strong instrument	NA	NA
ENSG00000272902	TBC1D8-AS1	TUBE	eGFR	7.053e-06	0.000133682	416	NA	No strong instrument	NA	NA
ENSG00000124614	RPS10	GLOM	eGFR	7.1505e-06	0.00015129	12	1.228	1	-0.000154514	0
ENSG00000154096	THY1	TUBE	eGFR	7.2233e-06	0.000136512	48	0.969	1	-0.000322315	0
ENSG00000126461	SCAF1	GLOM	eGFR	7.2329e-06	0.0001521	14	0.998	1	-0.000194248	0
ENSG00000117266	CDK18	TUBE	eGFR	7.2589e-06	0.000136787	459	0.976	1	0.000666419	0
ENSG00000253426	NA	TUBE	eGFR	7.3677e-06	0.000138436	4	2	2	0.00016916	0
ENSG00000158457	TSPAN33	TUBE	eGFR	7.5204e-06	0.000140898	19	3	3	0.00022135	0.854581
ENSG00000166415	WDR72	TUBE	eGFR	7.6552e-06	0.000142864	101	1.654	2	-0.000254132	0
ENSG00000111671	SPSB2	TUBE	eGFR	7.6693e-06	0.000142864	90	2.049	2	5.40953e-05	0.575711
ENSG00000231106	NA	TUBE	eGFR	7.7291e-06	0.000143494	29	2.675	3	0.000207485	0.436108
ENSG00000138085	ATRAID	TUBE	eGFR	7.7626e-06	0.000143494	40	1.969	2	-0.000170695	0.430652
ENSG00000279949	NA	TUBE	eGFR	7.7693e-06	0.000143494	45	0.508	1	0.000361423	0
ENSG00000116771	AGMAT	TUBE	eGFR	7.8805e-06	0.000145135	222	1.204	1	-0.000254404	0
ENSG00000182472	CAPN12	TUBE	eGFR	8.0277e-06	0.000147429	59	3.065	3	-0.000192584	0.613115
ENSG00000173641	HSPB7	TUBE	eGFR	8.1109e-06	0.000148537	313	0.982	1	-0.000304863	0
ENSG00000176720	BOK	GLOM	eGFR	8.134e-06	0.000170013	45	1.084	1	0.000246166	0
ENSG00000161265	U2AF1L4	TUBE	UACR	8.1705e-06	0.00110931	103	2.127	2	-0.00114672	0.729112
ENSG00000124614	RPS10	TUBE	eGFR	8.1821e-06	0.00014942	15	1.003	1	-6.33385e-05	0
ENSG00000275342	PRAG1	TUBE	eGFR	8.3548e-06	0.000152146	360	0.872	1	-0.000287563	0
ENSG00000106992	AK1	TUBE	eGFR	8.4762e-06	0.000153926	346	NA	No strong instrument	NA	NA
ENSG00000167748	KLK1	TUBE	UACR	8.7474e-06	0.00116642	26	2.784	3	-0.00203937	0
ENSG00000062038	CDH3	TUBE	eGFR	8.8994e-06	0.000161161	325	1.012	1	0.000364191	0
ENSG00000269958	NA	TUBE	eGFR	8.9507e-06	0.00016164	126	1.024	1	0.000228923	0
ENSG00000163125	RPRD2	TUBE	eGFR	9.0394e-06	0.000162789	382	0.868	1	0.000377062	0
ENSG00000273619	NA	GLOM	eGFR	9.2018e-06	0.000191173	228	1.002	1	-0.000280355	0
ENSG00000135914	HTR2B	TUBE	eGFR	9.337e-06	0.000167684	457	NA	No strong instrument	NA	NA
ENSG00000105290	APLP1	GLOM	eGFR	9.3473e-06	0.000193033	206	1.23	1	0.000395685	0
ENSG00000121634	GJA8	GLOM	eGFR	9.6136e-06	0.000196682	138	0.955	1	-0.000307394	0
ENSG00000165916	PSMC3	GLOM	eGFR	9.6381e-06	0.000196682	74	1.022	1	-0.000224357	0
ENSG00000106460	TMEM106B	GLOM	UACR	1.0071e-05	0.00110609	107	1.742	2	-0.000799949	0.119124
ENSG00000134574	DDB2	TUBE	eGFR	1.0146e-05	0.000181711	100	0.982	1	0.000240611	0
ENSG00000127554	GFER	GLOM	eGFR	1.0348e-05	0.000209927	103	1.816	2	0.000273991	0
ENSG00000265107	GJA5	TUBE	eGFR	1.0424e-05	0.000186024	68	0.988	1	-0.000388152	0
ENSG00000183323	CCDC125	TUBE	eGFR	1.0444e-05	0.000186024	133	1.758	2	-0.000226017	0
ENSG00000197375	SLC22A5	GLOM	eGFR	1.0614e-05	0.000214064	213	0.884	1	0.00031327	0
ENSG00000230679	ENO1-AS1	TUBE	eGFR	1.0754e-05	0.000191022	87	1.019	1	-0.000361739	0
ENSG00000230011	NA	GLOM	eGFR	1.0791e-05	0.000216369	9	0.999	1	0.000236484	0
ENSG00000223728	NA	GLOM	eGFR	1.1079e-05	0.000220859	289	0.871	1	-0.000331889	0
ENSG00000129480	DTD2	TUBE	eGFR	1.1112e-05	0.000196843	40	1.056	1	-0.000116222	0
ENSG00000111678	C12orf57	GLOM	eGFR	1.1373e-05	0.000225417	10	1.005	1	-0.000169761	0
ENSG00000204536	CCHCR1	GLOM	UACR	1.1574e-05	0.00121542	57	2.563	3	0.00135458	0
ENSG00000134874	DZIP1	TUBE	eGFR	1.1623e-05	0.00020485	16	2.001	2	-0.000225462	0
ENSG00000110395	CBL	TUBE	eGFR	1.1627e-05	0.00020485	243	0.748	1	0.000321945	0
ENSG00000138035	PNPT1	GLOM	UACR	1.1634e-05	0.00121542	505	0.565	1	0.00229548	0
ENSG00000105607	GCDH	TUBE	eGFR	1.2092e-05	0.000212466	4	2.009	2	-7.76146e-05	0.792851
ENSG00000226479	TMEM185B	GLOM	UACR	1.2112e-05	0.00123523	147	1.021	1	-0.00150555	0
ENSG00000268129	LOC100289361	GLOM	eGFR	1.2136e-05	0.000239165	101	0.904	1	0.000240484	0
ENSG00000071626	DAZAP1	TUBE	eGFR	1.2164e-05	0.000213155	154	0.756	1	0.000247551	0
ENSG00000124613	ZNF391	GLOM	eGFR	1.2319e-05	0.000241392	324	0.951	1	-0.000308118	0
ENSG00000134318	ROCK2	TUBE	eGFR	1.2356e-05	0.000215938	35	1.166	1	0.000204184	0
ENSG00000055211	GINM1	GLOM	eGFR	1.2916e-05	0.000251661	8	1	1	-0.000173921	0
ENSG00000233590	NA	TUBE	eGFR	1.2982e-05	0.00022627	32	1.007	1	0.000140846	0
ENSG00000214290	COLCA2	TUBE	eGFR	1.3049e-05	0.000226829	12	1.143	1	-0.000111128	0
ENSG00000175220	ARHGAP1	TUBE	eGFR	1.3099e-05	0.000227091	99	0.954	1	-0.000291099	0
ENSG00000130770	ATP5IF1	TUBE	eGFR	1.3136e-05	0.000227127	34	3.018	3	-8.06513e-05	0
ENSG00000189223	PAX8-AS1	GLOM	UACR	1.3351e-05	0.00129718	9	1.001	1	-0.000666167	0
ENSG00000185052	SLC24A3	GLOM	UACR	1.3392e-05	0.00129718	33	1.169	1	-0.000699286	0
ENSG00000177791	MYOZ1	TUBE	eGFR	1.3584e-05	0.00023425	69	1.153	1	0.000352793	0
ENSG00000184232	OAF	TUBE	UACR	1.3599e-05	0.00178155	27	2.498	3	-0.0012207	0.689348
ENSG00000153721	CNKSR3	GLOM	UACR	1.3628e-05	0.00129718	16	2.002	2	-0.000947077	0
ENSG00000233878	NA	GLOM	eGFR	1.372e-05	0.000265824	70	1.635	2	0.00021085	0.347281
ENSG00000204370	SDHD	TUBE	eGFR	1.403e-05	0.000241301	281	0.553	1	-0.000370918	0
ENSG00000176101	SSNA1	TUBE	eGFR	1.4186e-05	0.000243341	44	0.967	1	-0.000293343	0
ENSG00000164889	SLC4A2	GLOM	eGFR	1.4348e-05	0.000276439	70	0.945	1	-0.000275436	0
ENSG00000258708	SLC25A21-AS1	GLOM	eGFR	1.4762e-05	0.000282835	212	1.101	1	0.000232362	0
ENSG00000126698	DNAJC8	TUBE	eGFR	1.4902e-05	0.000254622	54	1.19	1	-0.00018935	0
ENSG00000006062	MAP3K14	TUBE	eGFR	1.4922e-05	0.000254622	337	0.593	1	-0.000275782	0
ENSG00000055211	GINM1	TUBE	eGFR	1.4964e-05	0.00025467	376	NA	No strong instrument	NA	NA
ENSG00000176998	NA	GLOM	eGFR	1.5207e-05	0.000289752	72	1.848	2	0.000112983	0.619108
ENSG00000174059	CD34	GLOM	UACR	1.5321e-05	0.00142663	55	1.026	1	0.00151671	0
ENSG00000152128	TMEM163	GLOM	eGFR	1.5343e-05	0.000290737	132	1.067	1	0.000263203	0
ENSG00000231760	NA	TUBE	eGFR	1.5349e-05	0.00026054	111	0.991	1	0.000138451	0
ENSG00000001561	ENPP4	TUBE	eGFR	1.5649e-05	0.000264941	19	1.186	1	0.000120918	0
ENSG00000250986	NA	TUBE	UACR	1.5818e-05	0.00203652	28	1.43	1	0.00100745	0
ENSG00000163938	GNL3	TUBE	eGFR	1.5989e-05	0.000269994	436	0.864	1	-0.000249611	0
ENSG00000203880	PCMTD2	TUBE	eGFR	1.6144e-05	0.000271905	41	1.59	2	-0.000302351	0.232013
ENSG00000006576	PHTF2	GLOM	UACR	1.6332e-05	0.00148841	360	0.785	1	0.00198246	0
ENSG00000184669	OR7E14P	TUBE	eGFR	1.6469e-05	0.000276662	43	0.884	1	0.000239333	0
ENSG00000166402	TUB	TUBE	eGFR	1.6539e-05	0.000277122	380	0.742	1	-0.000529418	0
ENSG00000241837	ATP5PO	TUBE	eGFR	1.6625e-05	0.000277847	12	1.004	1	0.000169809	0
ENSG00000132481	TRIM47	GLOM	eGFR	1.732e-05	0.000325606	71	1.022	1	-0.000173342	0
ENSG00000107242	PIP5K1B	GLOM	eGFR	1.7372e-05	0.000325606	302	0.769	1	0.000303824	0
ENSG00000129250	KIF1C	TUBE	UACR	1.8651e-05	0.00236056	55	0.544	1	-0.00215863	0
ENSG00000154767	XPC	TUBE	eGFR	1.8847e-05	0.000314175	124	1.847	2	0.000145016	0.906646
ENSG00000095739	BAMBI	GLOM	UACR	1.9059e-05	0.00170075	37	2.902	3	-0.000642877	0
ENSG00000148297	MED22	TUBE	eGFR	1.9224e-05	0.00031964	706	NA	No strong instrument	NA	NA
ENSG00000088833	NSFL1C	GLOM	eGFR	1.9481e-05	0.000363162	112	0.96	1	-0.000185762	0
ENSG00000189319	FAM53B	GLOM	eGFR	1.9753e-05	0.000366175	29	1.093	1	-6.963e-05	0
ENSG00000178440	LINC00843	TUBE	eGFR	1.9811e-05	0.00032856	40	NA	No strong instrument	NA	NA
ENSG00000261390	MAFTRR	GLOM	eGFR	1.9855e-05	0.000366175	10	1.052	1	0.000107267	0
ENSG00000126005	MMP24OS	GLOM	eGFR	2.0244e-05	0.000371364	27	0.998	1	0.000293966	0
ENSG00000105290	APLP1	GLOM	UACR	2.0245e-05	0.00176971	203	1.23	1	0.00206508	0
ENSG00000150776	NKAPD1	TUBE	eGFR	2.0401e-05	0.000337484	107	0.959	1	-0.00023406	0
ENSG00000258704	NA	GLOM	eGFR	2.0774e-05	0.00037907	452	0.656	1	0.000363869	0
ENSG00000136146	MED4	TUBE	UACR	2.093e-05	0.00260485	591	0.674	1	-0.0024941	0
ENSG00000065457	ADAT1	TUBE	eGFR	2.101e-05	0.000346676	104	0.995	1	-0.00028069	0
ENSG00000259883	EHD4-AS1	GLOM	UACR	2.1086e-05	0.00180636	138	1.038	1	-0.00190864	0
ENSG00000167674	HDGFL2	TUBE	eGFR	2.1857e-05	0.000359717	38	0.991	1	0.00020357	0
ENSG00000183751	TBL3	TUBE	eGFR	2.1911e-05	0.000359717	59	1.335	1	0.000474576	0
ENSG00000137073	UBAP2	TUBE	eGFR	2.2115e-05	0.000362152	542	NA	No strong instrument	NA	NA
ENSG00000019144	PHLDB1	GLOM	eGFR	2.2189e-05	0.000402759	93	0.988	1	0.000181567	0
ENSG00000203710	CR1	GLOM	UACR	2.2304e-05	0.00187324	39	1.522	1	0.00127706	0
ENSG00000016391	CHDH	TUBE	eGFR	2.2325e-05	0.000364672	7	2.564	3	0.000134751	0.617137
ENSG00000168517	HEXIM2	TUBE	UACR	2.2521e-05	0.00275691	24	1.016	1	0.00144998	0
ENSG00000169045	HNRNPH1	GLOM	UACR	2.2759e-05	0.0018747	10	2.017	2	0.000806519	0.00186992
ENSG00000126005	MMP24OS	TUBE	eGFR	2.2849e-05	0.000371266	6	1.008	1	0.000126596	0
ENSG00000183092	BEGAIN	TUBE	eGFR	2.2876e-05	0.000371266	86	1.006	1	-0.000265696	0
ENSG00000143207	COP1	TUBE	eGFR	2.29e-05	0.000371266	354	0.905	1	0.000506606	0
ENSG00000105287	PRKD2	TUBE	eGFR	2.3193e-05	0.000374489	72	1.742	2	-0.000223352	0.624625
ENSG00000071539	TRIP13	TUBE	eGFR	2.3214e-05	0.000374489	337	NA	No strong instrument	NA	NA
ENSG00000267288	LOC105371795	TUBE	UACR	2.3237e-05	0.00279868	24	1.002	1	-0.00126433	0
ENSG00000066654	THUMPD1	TUBE	eGFR	2.3278e-05	0.000374592	159	2.322	2	7.10253e-05	0.646776
ENSG00000122861	PLAU	GLOM	eGFR	2.3666e-05	0.000427319	240	0.74	1	0.000313333	0
ENSG00000114648	KLHL18	TUBE	UACR	2.3863e-05	0.00281401	301	0.693	1	-0.00208369	0
ENSG00000146701	MDH2	TUBE	UACR	2.4118e-05	0.00281401	36	1.786	2	-0.000597657	0.383189
ENSG00000185917	SETD4	TUBE	eGFR	2.4207e-05	0.000388579	55	1.577	2	-9.59712e-05	0
ENSG00000255422	LOC105369519	GLOM	eGFR	2.4342e-05	0.000437236	212	1.011	1	-0.000259914	0
ENSG00000119938	PPP1R3C	TUBE	eGFR	2.4512e-05	0.000392506	88	0.931	1	0.000227131	0
ENSG00000162613	FUBP1	TUBE	UACR	2.461e-05	0.00282724	307	0.701	1	0.0027618	0
ENSG00000129480	DTD2	GLOM	eGFR	2.4754e-05	0.000442333	73	0.975	1	-0.000231967	0
ENSG00000100605	ITPK1	TUBE	eGFR	2.4877e-05	0.000397372	52	1.305	1	-0.000238372	0
ENSG00000130699	TAF4	TUBE	eGFR	2.5038e-05	0.000398004	544	NA	No strong instrument	NA	NA
ENSG00000127554	GFER	TUBE	eGFR	2.5039e-05	0.000398004	27	2.654	3	0.000178358	0
ENSG00000140057	AK7	TUBE	eGFR	2.5215e-05	0.000399824	265	0.857	1	-0.000286738	0
ENSG00000197586	ENTPD6	GLOM	UACR	2.6265e-05	0.00212267	8	0.989	1	0.000680959	0
ENSG00000166913	YWHAB	TUBE	UACR	2.6275e-05	0.00297279	28	1.023	1	-0.00105953	0
ENSG00000125967	NECAB3	TUBE	eGFR	2.6641e-05	0.000421408	88	0.975	1	0.000271215	0
ENSG00000164080	RAD54L2	GLOM	eGFR	2.6849e-05	0.000477295	38	1.904	2	0.000188513	0.301001
ENSG00000065243	PKN2	TUBE	eGFR	2.7004e-05	0.000426113	512	0.569	1	-0.000313693	0
ENSG00000173727	NA	GLOM	eGFR	2.7075e-05	0.000478845	60	0.979	1	0.000251474	0
ENSG00000142599	RERE	TUBE	eGFR	2.7147e-05	0.000427332	411	0.727	1	-0.000346492	0
ENSG00000161395	PGAP3	TUBE	UACR	2.7346e-05	0.00304778	24	2.018	2	0.000454849	0.440928
ENSG00000283366	NA	TUBE	eGFR	2.7434e-05	0.000430807	58	3.297	3	9.04566e-05	0
ENSG00000229043	LOC101927021	GLOM	eGFR	2.7455e-05	0.000483088	29	1.659	2	-7.38465e-05	0.0348143
ENSG00000118260	CREB1	TUBE	eGFR	2.7681e-05	0.000433638	148	0.958	1	0.00038175	0
ENSG00000135931	ARMC9	GLOM	eGFR	2.8094e-05	0.000491822	210	0.843	1	-0.000337371	0
ENSG00000204540	PSORS1C1	GLOM	UACR	2.834e-05	0.0022299	34	1.308	1	0.000797118	0
ENSG00000111275	ALDH2	GLOM	eGFR	2.8515e-05	0.000496671	435	0.579	1	-0.00043598	0
ENSG00000198951	NAGA	TUBE	eGFR	2.8627e-05	0.00044738	415	NA	No strong instrument	NA	NA
ENSG00000228439	NA	GLOM	UACR	2.8633e-05	0.0022299	127	1.023	1	-0.0011064	0
ENSG00000160991	ORAI2	GLOM	eGFR	2.8771e-05	0.000498612	298	NA	No strong instrument	NA	NA
ENSG00000255422	LOC105369519	TUBE	eGFR	2.9752e-05	0.000463846	137	1.203	1	-0.000226117	0
ENSG00000268658	LINC00664	GLOM	eGFR	2.9819e-05	0.00051419	396	0.697	1	0.000250152	0
ENSG00000078814	MYH7B	TUBE	UACR	3.0227e-05	0.00331934	154	1.208	1	-0.000729449	0
ENSG00000124356	STAMBP	TUBE	eGFR	3.0651e-05	0.000476719	36	1.93	2	-0.000159204	0.930987
ENSG00000157916	RER1	TUBE	eGFR	3.1045e-05	0.000481694	481	NA	No strong instrument	NA	NA
ENSG00000116489	CAPZA1	GLOM	eGFR	3.1122e-05	0.000531858	148	1.111	1	-0.000179631	0
ENSG00000158373	H2BC5	GLOM	eGFR	3.1152e-05	0.000531858	354	0.979	1	0.000290118	0
ENSG00000215251	FASTKD5	TUBE	eGFR	3.1157e-05	0.000482281	23	1.047	1	0.000169248	0
ENSG00000197265	GTF2E2	TUBE	eGFR	3.1658e-05	0.000488872	245	0.744	1	0.000255028	0
ENSG00000198113	TOR4A	TUBE	eGFR	3.251e-05	0.00049932	56	NA	No strong instrument	NA	NA
ENSG00000126461	SCAF1	TUBE	eGFR	3.2538e-05	0.00049932	44	0.99	1	-0.000214295	0
ENSG00000284626	NA	TUBE	eGFR	3.2565e-05	0.00049932	82	0.903	1	0.000174695	0
ENSG00000255020	LOC100129129	TUBE	eGFR	3.3163e-05	0.000507293	99	NA	No strong instrument	NA	NA
ENSG00000233006	MIR3936HG	TUBE	eGFR	3.3507e-05	0.000511352	58	1.32	1	-0.000132585	0
ENSG00000198668	CALM1	TUBE	eGFR	3.3761e-05	0.000514022	37	3.026	3	9.18053e-05	0
ENSG00000205669	ACOT6	TUBE	eGFR	3.415e-05	0.000518429	54	0.97	1	-0.000310081	0
ENSG00000244731	C4A	TUBE	eGFR	3.421e-05	0.000518429	73	2.865	3	0.00028171	0.819374
ENSG00000005187	ACSM3	TUBE	eGFR	3.4454e-05	0.000520913	122	1.697	2	0.000120233	0
ENSG00000268575	NA	GLOM	UACR	3.4487e-05	0.00263784	59	0.996	1	0.00120677	0
ENSG00000121289	CEP89	TUBE	UACR	3.4545e-05	0.00370859	470	0.697	1	0.00210551	0
ENSG00000204386	NEU1	TUBE	UACR	3.4765e-05	0.00370859	48	1.864	2	-0.00103709	0.734222
ENSG00000174953	DHX36	TUBE	eGFR	3.5019e-05	0.000528227	94	0.919	1	0.000422116	0
ENSG00000226479	TMEM185B	TUBE	UACR	3.5497e-05	0.00373335	59	1.016	1	-0.00181441	0
ENSG00000159216	RUNX1	TUBE	eGFR	3.5774e-05	0.000538366	58	0.996	1	0.000342214	0
ENSG00000196502	SULT1A1	GLOM	eGFR	3.5884e-05	0.000609629	44	0.932	1	-0.000336814	0
ENSG00000021488	SLC7A9	GLOM	UACR	3.5953e-05	0.00270173	73	0.975	1	0.00152672	0
ENSG00000176476	SGF29	TUBE	eGFR	3.6968e-05	0.00055505	186	0.585	1	0.000301644	0
ENSG00000246451	NA	TUBE	eGFR	3.7077e-05	0.000555404	367	NA	No strong instrument	NA	NA
ENSG00000183888	SRARP	TUBE	eGFR	3.7481e-05	0.000560165	173	1.147	1	0.000344274	0
ENSG00000136156	ITM2B	GLOM	UACR	3.7646e-05	0.00278018	88	1.607	2	-0.000978451	0.745004
ENSG00000188986	NELFB	GLOM	eGFR	3.7813e-05	0.000639252	122	0.565	1	0.000450665	0
ENSG00000213471	TTLL13P	TUBE	eGFR	3.8837e-05	0.000579099	34	0.983	1	0.000134169	0
ENSG00000213064	SFT2D2	TUBE	UACR	3.9366e-05	0.00408276	107	0.924	1	-0.00206133	0
ENSG00000268575	NA	TUBE	UACR	3.9978e-05	0.00408943	57	NA	No strong instrument	NA	NA
ENSG00000213533	STIMATE	GLOM	eGFR	4.0636e-05	0.000683625	220	0.819	1	-0.000443923	0
ENSG00000261147	NA	TUBE	eGFR	4.0886e-05	0.000608257	169	0.975	1	0.000295357	0
ENSG00000111671	SPSB2	GLOM	eGFR	4.1266e-05	0.000690854	44	2.035	2	7.24131e-05	0.696705
ENSG00000198064	NPIPB13	TUBE	eGFR	4.137e-05	0.000614052	126	NA	No strong instrument	NA	NA
ENSG00000250535	NA	TUBE	UACR	4.1564e-05	0.00419421	46	2.1	2	-0.00118253	0.86906
ENSG00000100997	ABHD12	GLOM	UACR	4.1791e-05	0.00303398	282	0.926	1	-0.00110705	0
ENSG00000107554	DNMBP	GLOM	eGFR	4.1833e-05	0.000693678	259	0.894	1	0.000281998	0
ENSG00000272462	NA	GLOM	eGFR	4.1837e-05	0.000693678	120	1.893	2	0.000171864	0.619023
ENSG00000163975	MELTF	GLOM	eGFR	4.2159e-05	0.000695673	149	0.962	1	0.000167533	0
ENSG00000102886	GDPD3	TUBE	eGFR	4.2504e-05	0.000629331	78	NA	No strong instrument	NA	NA
ENSG00000197696	NMB	TUBE	eGFR	4.2593e-05	0.000629331	68	0.94	1	-0.00022858	0
ENSG00000108511	HOXB6	TUBE	UACR	4.3056e-05	0.00428684	66	1.017	1	-0.00181061	0
ENSG00000271937	NA	TUBE	eGFR	4.3638e-05	0.00064331	127	0.991	1	0.00032041	0
ENSG00000279170	TSTD3	GLOM	UACR	4.37e-05	0.00311969	163	1.024	1	0.00121738	0
ENSG00000081479	LRP2	TUBE	UACR	4.377e-05	0.00430059	50	0.945	1	0.00141496	0
ENSG00000179965	ZNF771	TUBE	eGFR	4.4432e-05	0.000651907	53	NA	No strong instrument	NA	NA
ENSG00000140022	STON2	TUBE	eGFR	4.4447e-05	0.000651907	25	3.19	3	-9.52783e-05	0.845219
ENSG00000108509	CAMTA2	TUBE	eGFR	4.4522e-05	0.000651907	234	1.148	1	0.000313798	0
ENSG00000272758	LOC102723582	TUBE	eGFR	4.4839e-05	0.000653998	45	1.998	2	0.000136156	0.475867
ENSG00000255239	NA	TUBE	eGFR	4.4866e-05	0.000653998	55	0.954	1	4.82582e-05	0
ENSG00000078140	UBE2K	TUBE	eGFR	4.5249e-05	0.000658105	90	0.991	1	0.000301865	0
ENSG00000242372	EIF6	TUBE	eGFR	4.5419e-05	0.000659103	19	0.993	1	-0.000149265	0
ENSG00000173702	MUC13	GLOM	eGFR	4.5724e-05	0.000750906	6	0.991	1	9.97391e-05	0
ENSG00000184709	LRRC26	TUBE	eGFR	4.5815e-05	0.000662718	111	0.906	1	0.000350816	0
ENSG00000136688	IL36G	GLOM	UACR	4.582e-05	0.00321741	76	1.566	2	0.000863114	0
ENSG00000103723	AP3B2	TUBE	eGFR	4.5872e-05	0.000662718	124	1.07	1	-0.000349027	0
ENSG00000226291	NA	TUBE	eGFR	4.5984e-05	0.000662864	60	0.963	1	0.000190857	0
ENSG00000188986	NELFB	TUBE	eGFR	4.6248e-05	0.000665194	48	0.935	1	0.000160956	0
ENSG00000028310	BRD9	TUBE	eGFR	4.6543e-05	0.000667959	77	1.858	2	-0.000453517	0.549216
ENSG00000169344	UMOD	TUBE	UACR	4.6983e-05	0.00455633	40	1.034	1	-0.00160136	0
ENSG00000164879	CA3	GLOM	eGFR	4.7521e-05	0.000776719	246	0.971	1	0.000176079	0
ENSG00000160703	NLRX1	TUBE	eGFR	4.7522e-05	0.000679462	301	0.595	1	0.000515502	0
ENSG00000244005	NFS1	TUBE	eGFR	4.7632e-05	0.000679462	199	0.958	1	-0.00030222	0
ENSG00000227345	PARG	TUBE	eGFR	4.7658e-05	0.000679462	115	0.596	1	-0.000422128	0
ENSG00000158373	H2BC5	TUBE	UACR	4.7923e-05	0.00458791	145	1.109	1	0.0021627	0
ENSG00000260027	HOXB7	TUBE	UACR	4.8841e-05	0.0046166	41	1.027	1	-0.0011909	0
ENSG00000065457	ADAT1	GLOM	eGFR	4.8885e-05	0.000795244	170	0.889	1	-0.00032656	0
ENSG00000173706	HEG1	TUBE	eGFR	4.9677e-05	0.000706697	11	1.006	1	6.91953e-05	0
ENSG00000181027	FKRP	TUBE	eGFR	4.9953e-05	0.000709071	14	1.214	1	-0.00021034	0
ENSG00000188283	ZNF383	TUBE	eGFR	5.0254e-05	0.000711147	199	0.691	1	-0.000385696	0
ENSG00000182628	SKA2	TUBE	eGFR	5.0318e-05	0.000711147	80	0.972	1	0.000154514	0
ENSG00000176909	MAMSTR	TUBE	UACR	5.0457e-05	0.00470974	224	NA	No strong instrument	NA	NA
ENSG00000174827	PDZK1	GLOM	eGFR	5.0541e-05	0.000818324	61	1.018	1	0.000232082	0
ENSG00000174483	BBS1	TUBE	eGFR	5.0621e-05	0.000713878	124	1.152	1	0.00020862	0
ENSG00000285437	POLR2J3	TUBE	eGFR	5.0813e-05	0.000715034	136	NA	No strong instrument	NA	NA
ENSG00000173702	MUC13	TUBE	eGFR	5.1355e-05	0.0007211	10	1.001	1	6.01175e-05	0
ENSG00000066084	DIP2B	TUBE	eGFR	5.2129e-05	0.000730391	18	0.996	1	-0.00015434	0
ENSG00000103966	EHD4	GLOM	UACR	5.2817e-05	0.00364891	42	1.094	1	-0.00105167	0
ENSG00000140263	SORD	TUBE	eGFR	5.3773e-05	0.000751805	13	0.842	1	0.000307269	0
ENSG00000105583	WDR83OS	GLOM	eGFR	5.4048e-05	0.000871017	12	1.714	2	-0.000661787	0
ENSG00000174358	SLC6A19	TUBE	eGFR	5.4482e-05	0.000760083	14	1.1	1	-0.00021173	0
ENSG00000165695	AK8	GLOM	eGFR	5.4749e-05	0.00087821	275	0.863	1	-0.000280188	0
ENSG00000170606	HSPA4	TUBE	UACR	5.5398e-05	0.00500142	41	2.056	2	-0.000521799	0
ENSG00000162849	KIF26B	TUBE	eGFR	5.5445e-05	0.000771862	260	0.906	1	-0.000214086	0
ENSG00000143590	EFNA3	TUBE	UACR	5.5804e-05	0.00500142	207	0.786	1	-0.00186259	0
ENSG00000280187	NA	TUBE	eGFR	5.5904e-05	0.000776588	109	0.982	1	-0.000192536	0
ENSG00000112667	DNPH1	TUBE	UACR	5.6153e-05	0.00500142	48	1.015	1	0.00160971	0
ENSG00000198890	PRMT6	TUBE	UACR	5.6261e-05	0.00500142	40	1.457	1	0.000617609	0
ENSG00000122378	PRXL2A	TUBE	eGFR	5.6631e-05	0.00078501	45	1.108	1	-0.000177748	0
ENSG00000185052	SLC24A3	GLOM	eGFR	5.6635e-05	0.000904257	33	1.169	1	9.32382e-05	0
ENSG00000168291	PDHB	TUBE	eGFR	5.6881e-05	0.000786798	4	1.997	2	8.31243e-05	0
ENSG00000028310	BRD9	GLOM	eGFR	5.7074e-05	0.000907067	137	0.969	1	-0.000624841	0
ENSG00000167355	OR51B5	TUBE	eGFR	5.71e-05	0.00078815	60	2.957	3	8.76487e-05	0.904613
ENSG00000196381	ZNF781	GLOM	eGFR	5.8231e-05	0.00092121	31	0.961	1	-0.0002209	0
ENSG00000090020	SLC9A1	TUBE	eGFR	5.8232e-05	0.000802072	131	0.976	1	-0.000243754	0
ENSG00000213722	DDAH2	GLOM	eGFR	5.8559e-05	0.000922169	328	0.834	1	0.000342971	0
ENSG00000127838	PNKD	TUBE	eGFR	5.8743e-05	0.0008074	30	0.996	1	0.000127264	0
ENSG00000225138	NA	GLOM	eGFR	5.9294e-05	0.000929499	56	1.012	1	-0.000216319	0
ENSG00000139910	NOVA1	GLOM	UACR	5.9942e-05	0.00407542	192	NA	No strong instrument	NA	NA
ENSG00000123268	ATF1	GLOM	eGFR	6.0233e-05	0.000939946	429	0.65	1	-0.000318507	0
ENSG00000253313	C1orf210	GLOM	eGFR	6.0795e-05	0.000944443	247	0.764	1	0.000359011	0
ENSG00000250535	NA	GLOM	UACR	6.2367e-05	0.00417404	12	1.025	1	-0.00263723	0
ENSG00000137513	NARS2	GLOM	eGFR	6.2821e-05	0.000971166	13	0.99	1	-0.000151409	0
ENSG00000002834	LASP1	TUBE	eGFR	6.2932e-05	0.000863152	16	2.184	2	-0.000112149	0.822218
ENSG00000231925	TAPBP	TUBE	eGFR	6.3195e-05	0.000864934	7	0.998	1	0.000174895	0
ENSG00000251022	THAP9-AS1	GLOM	eGFR	6.3331e-05	0.000971166	3	0.999	1	-5.14671e-05	0
ENSG00000181754	AMIGO1	GLOM	eGFR	6.336e-05	0.000971166	5	1.011	1	-0.000107334	0
ENSG00000167106	FAM102A	GLOM	eGFR	6.3871e-05	0.000974667	319	0.678	1	-0.000428796	0
ENSG00000111713	GYS2	TUBE	UACR	6.3881e-05	0.005612	29	0.998	1	-0.000970778	0
ENSG00000181754	AMIGO1	TUBE	eGFR	6.4438e-05	0.000880094	2	1.007	1	-0.00010881	0
ENSG00000124942	AHNAK	GLOM	eGFR	6.4865e-05	0.000985474	132	NA	No strong instrument	NA	NA
ENSG00000163933	RFT1	TUBE	eGFR	6.4925e-05	0.000884886	78	1.807	2	-0.000143226	0
ENSG00000177994	C2orf73	TUBE	eGFR	6.5144e-05	0.000885779	15	1.873	2	0.000198404	0
ENSG00000227218	NA	TUBE	eGFR	6.5263e-05	0.000885779	201	0.884	1	-0.000386428	0
ENSG00000163660	CCNL1	TUBE	eGFR	6.5467e-05	0.000886697	601	0.604	1	-0.000333752	0
ENSG00000062282	DGAT2	TUBE	eGFR	6.6898e-05	0.000904195	124	0.982	1	0.000318885	0
ENSG00000143171	RXRG	GLOM	UACR	6.7458e-05	0.0044453	249	0.925	1	-0.00168088	0
ENSG00000113600	C9	TUBE	UACR	6.7473e-05	0.00585864	423	0.766	1	-0.00182999	0
ENSG00000166347	CYB5A	TUBE	eGFR	6.7978e-05	0.000916886	39	2.092	2	0.000146693	0.234985
ENSG00000251022	THAP9-AS1	TUBE	eGFR	6.86e-05	0.00092336	76	1.12	1	-3.37174e-05	0
ENSG00000010626	LRRC23	TUBE	eGFR	6.8862e-05	0.000924971	39	1.005	1	0.000100696	0
ENSG00000265107	GJA5	GLOM	eGFR	6.8942e-05	0.0010386	31	1.43	1	-0.000268503	0
ENSG00000115365	LANCL1	GLOM	eGFR	6.8964e-05	0.0010386	140	1.176	1	-0.000251837	0
ENSG00000203760	CENPW	GLOM	eGFR	6.9466e-05	0.00104161	84	0.969	1	-0.000187466	0
ENSG00000255507	UVRAG-DT	TUBE	eGFR	6.9694e-05	0.000932468	162	0.845	1	0.000424395	0
ENSG00000183741	CBX6	TUBE	eGFR	6.9707e-05	0.000932468	39	1.696	2	-0.000270884	0
ENSG00000170876	TMEM43	GLOM	eGFR	7.012e-05	0.00104377	48	1.976	2	0.000300472	0
ENSG00000175573	C11orf68	GLOM	eGFR	7.0215e-05	0.00104377	207	NA	No strong instrument	NA	NA
ENSG00000066084	DIP2B	TUBE	UACR	7.0241e-05	0.00602888	18	0.996	1	0.000847183	0
ENSG00000259520	LOC101928414	GLOM	UACR	7.0343e-05	0.00454076	31	0.757	1	0.000701526	0
ENSG00000274021	NA	GLOM	eGFR	7.0785e-05	0.00104772	204	0.852	1	-0.000385266	0
ENSG00000183513	COA5	TUBE	eGFR	7.1148e-05	0.00094979	78	0.983	1	0.000245985	0
ENSG00000131018	SYNE1	GLOM	UACR	7.1332e-05	0.00454076	437	0.881	1	0.00168769	0
ENSG00000168297	PXK	TUBE	eGFR	7.1458e-05	0.000951974	129	2.028	2	-0.000195427	0
ENSG00000138468	SENP7	TUBE	UACR	7.1698e-05	0.006084	322	0.897	1	-0.00121157	0
ENSG00000106565	TMEM176B	GLOM	UACR	7.3308e-05	0.00454076	89	1.826	2	-0.000288955	0.890686
ENSG00000183578	TNFAIP8L3	TUBE	eGFR	7.3783e-05	0.000980938	563	0.678	1	0.000306967	0
ENSG00000219755	NA	GLOM	UACR	7.39e-05	0.00454076	79	1.285	1	0.000864268	0
ENSG00000146701	MDH2	GLOM	UACR	7.4207e-05	0.00454076	39	0.999	1	-0.00106709	0
ENSG00000226193	NA	TUBE	UACR	7.548e-05	0.00633296	12	1.999	2	-0.000786791	0.330847
ENSG00000066027	PPP2R5A	GLOM	eGFR	7.5869e-05	0.00111152	52	1.01	1	0.000168547	0
ENSG00000110944	IL23A	GLOM	eGFR	7.5901e-05	0.00111152	108	0.899	1	-0.000526243	0
ENSG00000272368	NA	GLOM	eGFR	7.6062e-05	0.00111152	132	1.053	1	0.000187829	0
ENSG00000167711	SERPINF2	GLOM	eGFR	7.6985e-05	0.00112026	296	1.061	1	-0.000379711	0
ENSG00000100417	PMM1	TUBE	eGFR	7.7238e-05	0.00102472	402	0.66	1	-0.000419978	0
ENSG00000105664	COMP	TUBE	eGFR	7.7771e-05	0.00102472	69	0.979	1	-0.000237298	0
ENSG00000183020	AP2A2	TUBE	eGFR	7.7802e-05	0.00102472	175	0.959	1	-0.000245928	0
ENSG00000186625	KATNA1	TUBE	eGFR	7.7853e-05	0.00102472	325	0.762	1	-0.000336749	0
ENSG00000242048	LOC644090	TUBE	eGFR	7.7864e-05	0.00102472	13	2.165	2	0.000200589	0
ENSG00000152520	PAN3	TUBE	UACR	7.8124e-05	0.00648197	144	0.985	1	0.0020186	0
ENSG00000122203	KIAA1191	TUBE	eGFR	7.8542e-05	0.00103155	51	1.009	1	-6.31778e-05	0
ENSG00000122376	SHLD2	TUBE	eGFR	7.8961e-05	0.00103496	139	0.877	1	-0.000268927	0
ENSG00000187098	MITF	GLOM	eGFR	7.9753e-05	0.00115566	15	1.586	2	-0.000182054	0
ENSG00000164733	CTSB	GLOM	eGFR	8.0893e-05	0.00116249	55	0.986	1	-0.000276189	0
ENSG00000232629	HLA-DQB2	GLOM	UACR	8.0898e-05	0.00488046	69	NA	No strong instrument	NA	NA
ENSG00000120256	LRP11	GLOM	eGFR	8.0898e-05	0.00116249	60	1.745	2	-6.79708e-05	0
ENSG00000247556	OIP5-AS1	TUBE	UACR	8.1179e-05	0.00666143	23	NA	No strong instrument	NA	NA
ENSG00000104129	DNAJC17	TUBE	eGFR	8.1247e-05	0.00106278	150	0.959	1	-0.000238649	0
ENSG00000141034	GID4	TUBE	eGFR	8.1439e-05	0.00106316	175	NA	No strong instrument	NA	NA
ENSG00000108556	CHRNE	GLOM	eGFR	8.1478e-05	0.00116505	326	NA	No strong instrument	NA	NA
ENSG00000138600	SPPL2A	GLOM	eGFR	8.1752e-05	0.00116505	124	1.051	1	-0.000261378	0
ENSG00000105855	ITGB8	GLOM	UACR	8.2818e-05	0.0049269	14	1.456	1	-0.00175058	0
ENSG00000269893	SNHG8	GLOM	eGFR	8.3592e-05	0.00118637	46	1.997	2	-8.39897e-05	0.726186
ENSG00000132781	MUTYH	GLOM	UACR	8.411e-05	0.00493522	113	0.954	1	0.00136072	0
ENSG00000141012	GALNS	GLOM	eGFR	8.6423e-05	0.00122152	45	2.074	2	-0.000142293	0.83756
ENSG00000229043	LOC101927021	TUBE	eGFR	8.7863e-05	0.00114472	122	2.722	3	-4.79708e-05	0
ENSG00000187866	FAM122A	TUBE	UACR	8.7876e-05	0.00709171	29	0.995	1	-0.00111228	0
ENSG00000122025	FLT3	GLOM	eGFR	8.8164e-05	0.00124104	21	0.998	1	-0.000191631	0
ENSG00000146411	SLC2A12	TUBE	UACR	8.8322e-05	0.00709171	31	2.164	2	-0.000744987	0.855291
ENSG00000225439	BOLA3-AS1	GLOM	eGFR	8.9269e-05	0.00125149	244	0.85	1	0.000269828	0
ENSG00000269893	SNHG8	TUBE	eGFR	9.1409e-05	0.00118854	51	3.381	3	-8.33688e-05	0.518493
ENSG00000198160	MIER1	TUBE	eGFR	9.2965e-05	0.00120636	54	0.966	1	0.00018023	0
ENSG00000138443	ABI2	TUBE	eGFR	9.3655e-05	0.00121289	373	0.977	1	-0.000382243	0
ENSG00000205213	LGR4	TUBE	UACR	9.3927e-05	0.00746153	349	NA	No strong instrument	NA	NA
ENSG00000111300	NAA25	TUBE	eGFR	9.4898e-05	0.00122654	238	0.928	1	0.000519886	0
ENSG00000273142	NA	TUBE	eGFR	9.5383e-05	0.00123037	564	0.765	1	0.000294223	0
ENSG00000186591	UBE2H	GLOM	eGFR	9.5475e-05	0.00133307	33	0.982	1	0.000355311	0
ENSG00000103591	AAGAB	TUBE	eGFR	9.5846e-05	0.00123389	227	0.907	1	0.000283501	0
ENSG00000152904	GGPS1	GLOM	eGFR	9.5902e-05	0.00133363	344	0.826	1	-0.000486659	0
ENSG00000144580	CNOT9	TUBE	UACR	9.656e-05	0.00758995	26	1.902	2	0.000552988	0
ENSG00000166170	BAG5	TUBE	eGFR	9.7046e-05	0.00124687	617	NA	No strong instrument	NA	NA
ENSG00000165476	REEP3	GLOM	eGFR	9.808e-05	0.00135844	369	0.977	1	0.000265955	0
ENSG00000233276	GPX1	TUBE	eGFR	9.8736e-05	0.00126608	23	1.824	2	0.000179134	0.896719
ENSG00000152484	USP12	TUBE	eGFR	9.9091e-05	0.00126813	198	0.866	1	0.000526112	0
ENSG00000100997	ABHD12	TUBE	UACR	9.9406e-05	0.00771906	271	0.989	1	-0.00120893	0
ENSG00000136709	WDR33	TUBE	UACR	0.00010027	0.00771906	243	NA	No strong instrument	NA	NA
ENSG00000104998	IL27RA	TUBE	eGFR	0.00010047	0.00128099	176	0.838	1	0.000237922	0
ENSG00000165916	PSMC3	TUBE	eGFR	0.00010049	0.00128099	43	1.009	1	8.41065e-05	0
ENSG00000108384	RAD51C	TUBE	eGFR	0.00010127	0.00128841	142	0.971	1	0.000229408	0
ENSG00000170989	S1PR1	GLOM	UACR	0.00010193	0.00589999	166	1.034	1	-0.00218198	0
ENSG00000110906	KCTD10	GLOM	eGFR	0.00010211	0.0014086	417	0.908	1	0.000972994	0
ENSG00000204511	MCCD1	TUBE	eGFR	0.00010535	0.0013377	33	1.657	2	-0.000253728	0
ENSG00000111271	ACAD10	TUBE	eGFR	0.00010662	0.00135119	1	1	1	-0.000305175	0
ENSG00000176422	SPRYD4	GLOM	eGFR	0.00010696	0.00146963	199	0.718	1	-0.000363957	0
ENSG00000230148	HOXB-AS1	TUBE	UACR	0.00010707	0.00815843	572	NA	No strong instrument	NA	NA
ENSG00000231925	TAPBP	GLOM	eGFR	0.00010745	0.00147051	27	2.011	2	8.25899e-05	0
ENSG00000198382	UVRAG	GLOM	eGFR	0.00011055	0.00150695	146	0.899	1	-0.000378331	0
ENSG00000008128	CDK11A	TUBE	UACR	0.00011154	0.00841319	25	NA	No strong instrument	NA	NA
ENSG00000136695	IL36RN	GLOM	UACR	0.00011227	0.00633543	288	0.986	1	0.00171856	0
ENSG00000198270	TMEM116	TUBE	eGFR	0.00011254	0.00142344	280	0.991	1	0.000254156	0
ENSG00000111300	NAA25	GLOM	eGFR	0.00011349	0.00154094	221	0.747	1	0.000457006	0
ENSG00000256232	LINC02387	GLOM	UACR	0.00011358	0.00633543	271	0.791	1	-0.00204827	0
ENSG00000241158	ADAMTS9-AS1	TUBE	UACR	0.00011379	0.00849707	9	2.095	2	-0.000977815	0
ENSG00000243753	HLA-L	GLOM	UACR	0.00011389	0.00633543	68	4.128	5	-0.000842149	0.294955
ENSG00000106789	CORO2A	TUBE	eGFR	0.00011435	0.00144337	36	2.078	2	-0.000319208	0.8497
ENSG00000164080	RAD54L2	TUBE	eGFR	0.00011456	0.00144337	23	0.99	1	0.000219604	0
ENSG00000253457	SMIM18	TUBE	UACR	0.00011534	0.00852154	322	1.074	1	0.00174558	0
ENSG00000160799	CCDC12	TUBE	UACR	0.0001164	0.00852154	265	NA	No strong instrument	NA	NA
ENSG00000275142	NA	GLOM	eGFR	0.00011649	0.00157547	12	0.995	1	-0.000261136	0
ENSG00000163581	SLC2A2	TUBE	eGFR	0.00011728	0.00147478	79	1.683	2	-9.22554e-05	0
ENSG00000183048	SLC25A10	GLOM	eGFR	0.00011794	0.00158535	305	0.781	1	0.000270481	0
ENSG00000135148	TRAFD1	GLOM	eGFR	0.00011814	0.00158535	242	0.892	1	-0.000429003	0
ENSG00000185033	SEMA4B	GLOM	eGFR	0.00011933	0.00159201	68	0.958	1	0.000288672	0
ENSG00000240370	RPL13P5	GLOM	eGFR	0.00011956	0.00159201	113	0.969	1	0.000234482	0
ENSG00000130529	TRPM4	TUBE	eGFR	0.00012036	0.00151059	34	1.459	1	0.000162184	0
ENSG00000160695	VPS11	TUBE	eGFR	0.00012131	0.00151958	36	1.888	2	-0.000170978	0
ENSG00000219755	NA	TUBE	UACR	0.00012345	0.00894992	92	1.344	1	0.000838296	0
ENSG00000163938	GNL3	GLOM	eGFR	0.00012405	0.00164545	319	0.833	1	-0.000214973	0
ENSG00000225697	SLC26A6	TUBE	eGFR	0.00012708	0.00158879	143	0.913	1	0.000430347	0
ENSG00000184160	ADRA2C	TUBE	UACR	0.00012716	0.00913024	54	1.167	1	0.00149776	0
ENSG00000100243	CYB5R3	GLOM	eGFR	0.00012721	0.00167619	60	1.931	2	-0.000197773	0.310013
ENSG00000203722	RAET1G	GLOM	eGFR	0.00012734	0.00167619	67	1.102	1	-0.000144735	0
ENSG00000257303	NA	TUBE	eGFR	0.00012745	0.00159036	174	0.778	1	0.000556937	0
ENSG00000132837	DMGDH	TUBE	eGFR	0.00012907	0.00160749	95	0.957	1	0.000171224	0
ENSG00000205363	INSYN1	GLOM	eGFR	0.0001291	0.0016929	170	1.016	1	0.000182871	0
ENSG00000142546	NOSIP	GLOM	eGFR	0.00013119	0.00171379	66	NA	No strong instrument	NA	NA
ENSG00000255495	NA	TUBE	eGFR	0.00013195	0.00164022	49	0.985	1	0.000210166	0
ENSG00000187720	THSD4	GLOM	UACR	0.00013367	0.00734042	167	0.837	1	-0.00137421	0
ENSG00000239257	NA	GLOM	eGFR	0.00013413	0.00174558	87	1.375	1	-0.000106834	0
ENSG00000250959	GLUD1P3	TUBE	eGFR	0.00013416	0.00166451	227	0.555	1	0.000258897	0
ENSG00000104388	RAB2A	TUBE	eGFR	0.00013481	0.0016649	66	0.987	1	-0.000123653	0
ENSG00000174151	CYB561D1	TUBE	eGFR	0.00013487	0.0016649	299	0.862	1	-0.000737873	0
ENSG00000173992	CCS	TUBE	eGFR	0.00013496	0.0016649	312	NA	No strong instrument	NA	NA
ENSG00000113638	TTC33	TUBE	eGFR	0.00013552	0.00166864	216	0.996	1	0.000335478	0
ENSG00000125107	CNOT1	TUBE	eGFR	0.00013632	0.00167532	557	NA	No strong instrument	NA	NA
ENSG00000108599	AKAP10	TUBE	eGFR	0.0001383	0.00169645	58	0.946	1	0.000196478	0
ENSG00000087274	ADD1	TUBE	eGFR	0.00013877	0.00169901	6	0.862	1	0.000363853	0
ENSG00000257727	CNPY2	TUBE	eGFR	0.0001394	0.00170351	140	0.758	1	-0.000569014	0
ENSG00000172057	ORMDL3	TUBE	UACR	0.00014025	0.00980453	290	0.878	1	0.00166373	0
ENSG00000136689	IL1RN	TUBE	UACR	0.00014039	0.00980453	215	0.962	1	-0.00169786	0
ENSG00000107242	PIP5K1B	TUBE	UACR	0.00014049	0.00980453	49	1.024	1	-0.000902856	0
ENSG00000266472	MRPS21	TUBE	eGFR	0.00014131	0.00172361	24	1.828	2	0.000147834	0.787391
ENSG00000091844	RGS17	GLOM	eGFR	0.00014131	0.00183211	362	0.828	1	0.000263262	0
ENSG00000111271	ACAD10	GLOM	eGFR	0.00014209	0.00183533	115	NA	No strong instrument	NA	NA
ENSG00000141503	MINK1	TUBE	eGFR	0.00014251	0.00173499	17	1.27	1	0.000142459	0
ENSG00000114796	KLHL24	GLOM	eGFR	0.0001442	0.00185563	298	NA	No strong instrument	NA	NA
ENSG00000115977	AAK1	TUBE	UACR	0.00014493	0.00994593	4	1.001	1	-0.00167088	0
ENSG00000144401	METTL21A	TUBE	eGFR	0.000145	0.00176201	75	2.018	2	-0.000126301	0.793047
ENSG00000283078	NA	TUBE	UACR	0.00014518	0.00994593	418	NA	No strong instrument	NA	NA
ENSG00000159069	FBXW5	GLOM	UACR	0.0001467	0.00795398	119	0.956	1	0.00146374	0
ENSG00000186687	LYRM7	GLOM	eGFR	0.00014681	0.00188219	290	NA	No strong instrument	NA	NA
ENSG00000165916	PSMC3	TUBE	UACR	0.00014713	0.00998789	43	1.009	1	-0.000666418	0
ENSG00000157429	ZNF19	TUBE	eGFR	0.00014726	0.00178613	76	1.021	1	0.000199481	0
ENSG00000125877	ITPA	GLOM	eGFR	0.00014816	0.00189247	63	1.676	2	-0.000178196	0.712971
ENSG00000231013	LOC107105282	TUBE	eGFR	0.00014892	0.00180197	288	0.812	1	0.00030289	0
ENSG00000154832	CXXC1	TUBE	eGFR	0.00014912	0.00180197	404	NA	No strong instrument	NA	NA
ENSG00000136688	IL36G	GLOM	eGFR	0.00015158	0.00192901	76	1.566	2	0.000115652	0.454107
ENSG00000273611	ZNHIT3	TUBE	UACR	0.00015202	0.0102269	9	0.991	1	0.000777313	0
ENSG00000181656	GPR88	TUBE	eGFR	0.00015215	0.00183392	340	0.894	1	0.000245844	0
ENSG00000251396	NA	TUBE	eGFR	0.00015257	0.00183392	572	0.577	1	0.00028632	0
ENSG00000266967	AARSD1	TUBE	eGFR	0.00015261	0.00183392	43	1.055	1	-0.000238668	0
ENSG00000143387	CTSK	GLOM	UACR	0.00015366	0.0082272	48	0.935	1	0.00176355	0
ENSG00000277782	NA	GLOM	eGFR	0.00015545	0.00197098	68	1.083	1	-0.00013552	0
ENSG00000130529	TRPM4	GLOM	eGFR	0.00015946	0.00201442	5	1.618	2	0.000184536	0
ENSG00000103599	IQCH	TUBE	eGFR	0.00016197	0.0019428	127	0.96	1	0.000229727	0
ENSG00000268592	RAET1E-AS1	TUBE	eGFR	0.00016338	0.00195611	3	1	1	0.000127993	0
ENSG00000163041	H3-3A	TUBE	eGFR	0.00016551	0.00197797	10	1.006	1	0.000104662	0
ENSG00000115474	KCNJ13	GLOM	eGFR	0.00016626	0.00209266	300	0.726	1	-0.000274939	0
ENSG00000105538	RASIP1	TUBE	eGFR	0.00016632	0.001984	89	0.927	1	-0.000189408	0
ENSG00000254986	DPP3	GLOM	eGFR	0.0001684	0.00211188	148	0.9	1	0.000252227	0
ENSG00000172530	BANP	TUBE	eGFR	0.00016879	0.00200978	139	1.673	2	-0.000172634	0
ENSG00000268592	RAET1E-AS1	GLOM	eGFR	0.00016991	0.0021231	165	0.965	1	-0.000219931	0
ENSG00000160999	SH2B2	GLOM	eGFR	0.00017074	0.00212577	28	0.99	1	-0.00019709	0
ENSG00000122025	FLT3	TUBE	eGFR	0.0001735	0.00205868	16	0.997	1	-7.06996e-05	0
ENSG00000253457	SMIM18	TUBE	eGFR	0.00017353	0.00205868	323	1.074	1	0.000286236	0
ENSG00000219200	RNASEK	GLOM	eGFR	0.00017461	0.00216613	25	1.069	1	-0.000220667	0
ENSG00000244682	NA	TUBE	UACR	0.00017551	0.0117017	181	1.145	2	-0.000931146	0
ENSG00000085978	ATG16L1	TUBE	eGFR	0.00017617	0.00208619	123	0.968	1	0.000160395	0
ENSG00000240370	RPL13P5	TUBE	eGFR	0.00017678	0.00208961	289	NA	No strong instrument	NA	NA
ENSG00000243789	JMJD7	TUBE	UACR	0.00017759	0.0117356	11	0.857	1	0.000729311	0
ENSG00000011105	TSPAN9	GLOM	eGFR	0.00017791	0.00219916	89	1.832	2	0.000173488	0
ENSG00000198502	HLA-DRB5	GLOM	eGFR	0.0001786	0.00219934	4	NA	No strong instrument	NA	NA
ENSG00000074800	ENO1	GLOM	eGFR	0.0001792	0.00219934	251	0.582	1	0.000365898	0
ENSG00000112796	ENPP5	GLOM	eGFR	0.00018179	0.00222322	62	1.963	2	0.000140797	0
ENSG00000103152	MPG	TUBE	eGFR	0.00018202	0.00214446	42	0.651	1	-0.000376527	0
ENSG00000135899	SP110	TUBE	eGFR	0.00018208	0.00214446	251	0.875	1	0.000350254	0
ENSG00000145743	FBXL17	TUBE	eGFR	0.00018252	0.00214575	55	1.674	2	6.88967e-05	0.793444
ENSG00000260201	NA	GLOM	eGFR	0.00018467	0.00225046	426	NA	No strong instrument	NA	NA
ENSG00000100483	VCPKMT	TUBE	eGFR	0.00018549	0.00217673	69	0.988	1	-0.000171002	0
ENSG00000121236	TRIM6	GLOM	UACR	0.00018608	0.00981295	47	1.994	2	-0.000767374	0
ENSG00000188846	RPL14	GLOM	eGFR	0.00018673	0.00226755	170	0.882	1	0.000255228	0
ENSG00000238005	LOC101927851	TUBE	eGFR	0.00018772	0.00219893	31	1.875	2	-0.000170623	0.219344
ENSG00000204428	LY6G5C	GLOM	eGFR	0.00018811	0.00227629	237	0.857	1	0.000500745	0
ENSG00000198959	TGM2	GLOM	UACR	0.00018932	0.00981295	42	1.508	2	-0.00125499	0
ENSG00000103152	MPG	GLOM	eGFR	0.00018992	0.00229016	115	0.888	1	-0.000363716	0
ENSG00000278535	DHRS11	GLOM	UACR	0.00019015	0.00981295	127	0.904	1	0.00134882	0
ENSG00000175416	CLTB	TUBE	eGFR	0.00019264	0.0022525	95	0.99	1	-0.000237656	0
ENSG00000102858	MGRN1	TUBE	UACR	0.0001927	0.0126224	116	2.27	2	0.000933575	0
ENSG00000105289	TJP3	TUBE	eGFR	0.00019365	0.00226025	345	0.775	1	-0.000269714	0
ENSG00000135148	TRAFD1	TUBE	eGFR	0.00019633	0.00228742	259	0.888	1	-0.000603739	0
ENSG00000129151	BBOX1	GLOM	eGFR	0.00019732	0.0023711	378	0.629	1	0.000618164	0
ENSG00000100003	SEC14L2	TUBE	UACR	0.00019887	0.0129133	71	1.663	2	-0.00128091	0.315784
ENSG00000220563	NA	GLOM	UACR	0.00019942	0.0101688	387	0.758	1	0.00162961	0
ENSG00000093217	XYLB	TUBE	eGFR	0.00020234	0.00234914	13	2.001	2	-0.000289701	0.728597
ENSG00000230641	NA	TUBE	eGFR	0.00020235	0.00234914	33	1.094	1	0.000148599	0
ENSG00000136457	CHAD	TUBE	eGFR	0.00020273	0.00234936	464	NA	No strong instrument	NA	NA
ENSG00000253426	NA	GLOM	eGFR	0.00020321	0.0024334	424	NA	No strong instrument	NA	NA
ENSG00000129151	BBOX1	TUBE	eGFR	0.00020376	0.00235709	65	1.001	1	0.000360097	0
ENSG00000144580	CNOT9	GLOM	UACR	0.00020379	0.0101888	48	1.076	1	0.00106287	0
ENSG00000196126	HLA-DRB1	GLOM	UACR	0.00020457	0.0101888	51	1.152	1	0.00113268	0
ENSG00000178381	ZFAND2A	TUBE	eGFR	0.00020537	0.0023715	93	2.084	2	-4.79092e-05	0
ENSG00000237838	NA	TUBE	UACR	0.00020546	0.0132262	669	0.824	1	-0.00149175	0
ENSG00000180543	TSPYL5	TUBE	eGFR	0.00020698	0.00238585	75	0.984	1	0.000219842	0
ENSG00000104388	RAB2A	GLOM	eGFR	0.00020717	0.00247224	95	1.016	1	-0.000164342	0
ENSG00000115474	KCNJ13	TUBE	eGFR	0.00020834	0.00239728	141	1.262	1	-0.000223096	0
ENSG00000176422	SPRYD4	TUBE	eGFR	0.00020891	0.00239959	31	1.064	1	-0.00025446	0
ENSG00000244515	NA	TUBE	eGFR	0.0002102	0.00241015	117	0.976	1	-0.000217728	0
ENSG00000198931	APRT	GLOM	eGFR	0.00021042	0.00250236	10	1.005	1	0.000372517	0
ENSG00000133030	MPRIP	TUBE	eGFR	0.00021141	0.00241975	145	0.892	1	0.0002893	0
ENSG00000164080	RAD54L2	GLOM	UACR	0.00021428	0.0105498	38	1.904	2	0.00103166	0
ENSG00000138613	APH1B	TUBE	eGFR	0.00021487	0.00245349	43	1.401	1	0.000332833	0
ENSG00000166869	CHP2	TUBE	eGFR	0.00021519	0.00245349	10	2	2	-7.58899e-05	0
ENSG00000277782	NA	TUBE	eGFR	0.00021549	0.00245349	46	2.014	2	-0.000118428	0
ENSG00000100612	DHRS7	TUBE	eGFR	0.00021698	0.00246614	53	1.997	2	6.06086e-05	0
ENSG00000223572	CKMT1A	TUBE	UACR	0.00021816	0.0139237	63	1.706	2	-0.0011483	0.890291
ENSG00000236581	STARD13-AS	TUBE	eGFR	0.00021893	0.00248396	38	3.096	3	0.0001495	0
ENSG00000148090	AUH	TUBE	UACR	0.00022003	0.013924	109	1.05	1	0.0012312	0
ENSG00000154639	CXADR	GLOM	eGFR	0.0002202	0.00260967	31	0.976	1	-0.000120043	0
ENSG00000115446	UNC50	TUBE	eGFR	0.00022063	0.00249889	37	1.006	1	-0.00011829	0
ENSG00000087884	AAMDC	GLOM	eGFR	0.00022218	0.00262412	119	0.947	1	0.000141033	0
ENSG00000168291	PDHB	GLOM	eGFR	0.00022435	0.0026407	158	1.766	2	0.000150013	0
ENSG00000152782	PANK1	TUBE	eGFR	0.0002248	0.00254169	39	1.024	1	0.000173441	0
ENSG00000176125	UFSP1	TUBE	UACR	0.00022573	0.0141647	114	NA	No strong instrument	NA	NA
ENSG00000230359	TPI1P2	GLOM	eGFR	0.0002261	0.00265225	397	0.602	1	-0.00038299	0
ENSG00000241158	ADAMTS9-AS1	GLOM	UACR	0.00022652	0.0109937	28	1.445	1	-0.00195997	0
ENSG00000196247	ZNF107	TUBE	eGFR	0.00022765	0.00256944	12	1	1	-0.000125182	0
ENSG00000125637	PSD4	GLOM	UACR	0.00022843	0.0109937	101	1.157	1	0.000998156	0
ENSG00000174611	KY	TUBE	eGFR	0.0002286	0.00257569	182	0.863	1	-0.000261065	0
ENSG00000172469	MANEA	TUBE	eGFR	0.00022971	0.00258372	50	0.985	1	0.000230228	0
ENSG00000244731	C4A	GLOM	eGFR	0.0002309	0.00269937	49	1.863	2	0.000494287	0.373295
ENSG00000140398	NEIL1	TUBE	eGFR	0.00023118	0.00259577	126	0.893	1	-0.000243237	0
ENSG00000115446	UNC50	GLOM	eGFR	0.00023394	0.0027252	57	1.007	1	-6.95484e-05	0
ENSG00000109320	NFKB1	GLOM	eGFR	0.0002354	0.0027252	86	0.991	1	0.00014905	0
ENSG00000269940	NA	TUBE	eGFR	0.00023552	0.00263994	101	0.989	1	0.000224173	0
ENSG00000269940	NA	GLOM	eGFR	0.00023601	0.0027252	28	1	1	0.000143058	0
ENSG00000101246	ARFRP1	TUBE	UACR	0.00023616	0.0146957	77	1.199	1	0.000895903	0
ENSG00000188846	RPL14	TUBE	eGFR	0.00023637	0.00264491	18	1.039	1	7.98921e-05	0
ENSG00000101017	CD40	GLOM	UACR	0.00023668	0.0112642	68	1.557	2	0.00103193	0.696233
ENSG00000182628	SKA2	GLOM	eGFR	0.00023672	0.0027252	58	0.977	1	0.000149782	0
ENSG00000269910	NA	GLOM	eGFR	0.00023706	0.0027252	41	0.998	1	0.000167334	0
ENSG00000004897	CDC27	TUBE	eGFR	0.00024002	0.00268113	25	NA	No strong instrument	NA	NA
ENSG00000122335	SERAC1	TUBE	eGFR	0.00024178	0.00269616	20	2.611	3	-0.000229421	0
ENSG00000178821	TMEM52	TUBE	eGFR	0.00024312	0.00270646	57	0.973	1	-0.000445124	0
ENSG00000178718	RPP25	TUBE	eGFR	0.00024453	0.0027175	19	1.01	1	-7.13417e-05	0
ENSG00000114796	KLHL24	TUBE	eGFR	0.00024545	0.00272307	147	1.037	1	-0.00018766	0
ENSG00000108344	PSMD3	GLOM	eGFR	0.00024573	0.00281548	1	1	1	9.16767e-05	0
ENSG00000196511	TPK1	TUBE	eGFR	0.00024657	0.00273084	40	1.128	1	-0.000138556	0
ENSG00000130204	TOMM40	TUBE	eGFR	0.00024763	0.00273791	40	NA	No strong instrument	NA	NA
ENSG00000172757	CFL1	GLOM	eGFR	0.00024862	0.00283867	24	0.996	1	-0.000115993	0
ENSG00000116489	CAPZA1	TUBE	eGFR	0.00024866	0.00274108	11	2.163	2	-6.0222e-05	0.281462
ENSG00000231769	NA	TUBE	eGFR	0.00024876	0.00274108	38	0.972	1	0.000153157	0
ENSG00000204427	ABHD16A	GLOM	eGFR	0.0002494	0.00283867	318	0.833	1	0.000270385	0
ENSG00000223720	NA	TUBE	eGFR	0.00024998	0.00274987	10	1.008	1	0.000164182	0
ENSG00000219200	RNASEK	TUBE	eGFR	0.00025148	0.00275967	13	1.778	2	-0.000105419	0
ENSG00000165832	TRUB1	TUBE	eGFR	0.00025172	0.00275967	80	1.043	1	-0.000151056	0
ENSG00000189068	VSTM1	GLOM	eGFR	0.00025205	0.00285601	35	1.132	1	0.00024744	0
ENSG00000160695	VPS11	GLOM	eGFR	0.00025258	0.00285601	44	1	1	-0.000128399	0
ENSG00000260461	NA	GLOM	UACR	0.00025377	0.0119448	114	1.251	1	0.00137886	0
ENSG00000112796	ENPP5	TUBE	eGFR	0.00025437	0.00278403	46	0.999	1	6.0301e-05	0
ENSG00000228812	LAMA5-AS1	TUBE	eGFR	0.00025598	0.00279694	33	2.714	3	-0.000149583	0.0393027
ENSG00000244515	NA	GLOM	eGFR	0.00025737	0.00290066	213	NA	No strong instrument	NA	NA
ENSG00000248896	LOC102723313	GLOM	eGFR	0.00025864	0.00290548	400	0.938	1	0.000228717	0
ENSG00000198890	PRMT6	GLOM	UACR	0.00025985	0.0120981	34	1	1	0.00114527	0
ENSG00000225138	NA	TUBE	eGFR	0.0002607	0.00284373	33	2.122	2	-0.000171139	0
ENSG00000055955	ITIH4	GLOM	eGFR	0.00026107	0.00292326	135	0.889	1	0.000401144	0
ENSG00000272510	NA	TUBE	eGFR	0.00026323	0.00286652	95	0.98	1	-0.000247964	0
ENSG00000253848	NA	TUBE	eGFR	0.00026426	0.00287204	37	1.012	1	0.000110978	0
ENSG00000165410	CFL2	TUBE	eGFR	0.00026462	0.00287204	56	1.408	1	0.000189367	0
ENSG00000100299	ARSA	GLOM	eGFR	0.000265	0.00295766	11	1.102	1	-0.000154257	0
ENSG00000234444	ZNF736	TUBE	UACR	0.00026698	0.0164763	69	1.046	1	-0.00119882	0
ENSG00000181610	MRPS23	TUBE	eGFR	0.0002693	0.00291796	432	0.702	1	0.000333758	0
ENSG00000156510	HKDC1	TUBE	eGFR	0.00027043	0.00292533	34	2.071	2	0.000149814	0
ENSG00000066654	THUMPD1	GLOM	eGFR	0.00027104	0.00301531	138	0.924	1	0.000202088	0
ENSG00000121289	CEP89	GLOM	eGFR	0.00027333	0.00303101	397	0.893	1	0.000314176	0
ENSG00000182379	NXPH4	TUBE	eGFR	0.00027513	0.00297122	82	0.953	1	0.000243544	0
ENSG00000100299	ARSA	TUBE	eGFR	0.00027572	0.00297266	10	1.241	1	-0.00010139	0
ENSG00000140400	MAN2C1	TUBE	eGFR	0.00027629	0.00297387	77	1.157	1	7.9457e-05	0
ENSG00000109182	CWH43	TUBE	eGFR	0.00027729	0.0029797	96	2.011	2	0.000180453	0
ENSG00000228439	NA	TUBE	UACR	0.00027845	0.0170433	198	0.941	1	-0.00167981	0
ENSG00000241170	NA	TUBE	eGFR	0.00027954	0.00299892	258	0.816	1	-0.000214065	0
ENSG00000107186	MPDZ	GLOM	UACR	0.00028186	0.0129817	50	NA	No strong instrument	NA	NA
ENSG00000187867	PALM3	TUBE	eGFR	0.00028309	0.003032	54	NA	No strong instrument	NA	NA
ENSG00000198917	SPOUT1	TUBE	eGFR	0.00028436	0.0030406	37	1.001	1	-0.000123706	0
ENSG00000106330	MOSPD3	TUBE	UACR	0.00028441	0.0172665	25	0.984	1	-0.00123391	0
ENSG00000107960	STN1	GLOM	UACR	0.00028609	0.0130364	20	1.934	2	0.000849336	0.710188
ENSG00000176920	FUT2	TUBE	eGFR	0.00028955	0.00309101	303	0.778	1	0.000264892	0
ENSG00000084090	STARD7	TUBE	eGFR	0.0002922	0.00311418	240	0.76	1	0.000449287	0
ENSG00000132763	MMACHC	GLOM	eGFR	0.00029418	0.00325177	97	2.034	2	0.000155804	0.755001
ENSG00000092148	HECTD1	TUBE	eGFR	0.00029447	0.00313324	48	1.782	2	0.000139411	0.390939
ENSG00000237276	NA	TUBE	UACR	0.00029613	0.0178331	111	1.98	2	-0.000944564	0.713404
ENSG00000256162	SMLR1	TUBE	eGFR	0.00029649	0.00314958	25	2.09	2	-6.68889e-05	0.514657
ENSG00000163462	TRIM46	GLOM	eGFR	0.00029723	0.00327498	123	NA	No strong instrument	NA	NA
ENSG00000070413	DGCR2	TUBE	eGFR	0.0002974	0.00315203	227	0.964	1	0.000266042	0
ENSG00000116198	CEP104	TUBE	eGFR	0.00029769	0.00315203	76	2.026	2	7.82316e-05	0
ENSG00000123159	GIPC1	GLOM	eGFR	0.00030131	0.00330937	4	NA	No strong instrument	NA	NA
ENSG00000196917	HCAR1	TUBE	UACR	0.00030327	0.0180727	70	1.035	1	-0.0013618	0
ENSG00000141293	SKAP1	TUBE	UACR	0.00030495	0.0180727	187	0.842	1	0.00158932	0
ENSG00000130227	XPO7	TUBE	eGFR	0.00030535	0.00322788	44	1.801	2	-0.000207962	0
ENSG00000182054	IDH2	GLOM	UACR	0.00030764	0.0138708	183	0.894	1	0.00210577	0
ENSG00000164520	RAET1E	TUBE	eGFR	0.00030979	0.00326949	82	0.974	1	-0.000224802	0
ENSG00000143514	TP53BP2	GLOM	eGFR	0.00031074	0.00339712	242	0.813	1	-0.000315183	0
ENSG00000213071	LPAL2	TUBE	eGFR	0.0003112	0.00327905	34	2.515	3	3.15025e-06	0.852481
ENSG00000154319	FAM167A	GLOM	eGFR	0.00031127	0.00339712	164	0.959	1	0.000233457	0
ENSG00000161939	RNASEK-C17orf49	TUBE	eGFR	0.00031429	0.00330625	125	0.993	1	0.000328761	0
ENSG00000180957	PITPNB	TUBE	eGFR	0.00031551	0.00331372	93	1.2	1	-0.000399564	0
ENSG00000268433	NA	GLOM	eGFR	0.00031577	0.00343536	103	0.965	1	0.000139188	0
ENSG00000170606	HSPA4	GLOM	UACR	0.00031928	0.0142456	51	1.25	1	-0.0011627	0
ENSG00000111846	GCNT2	TUBE	eGFR	0.00032181	0.00337444	308	0.9	1	0.000216941	0
ENSG00000133805	AMPD3	TUBE	eGFR	0.00032411	0.00338815	10	1.165	1	-0.000100222	0
ENSG00000072163	LIMS2	TUBE	UACR	0.00032413	0.0190026	117	1.342	1	0.00194545	0
ENSG00000143374	TARS2	TUBE	eGFR	0.00032416	0.00338815	156	0.932	1	-0.000210536	0
ENSG00000134852	CLOCK	TUBE	UACR	0.00032573	0.0190026	258	1.47	1	-0.00153064	0
ENSG00000273611	ZNHIT3	GLOM	UACR	0.00032889	0.0145231	201	0.638	1	0.00178505	0
ENSG00000187446	CHP1	TUBE	UACR	0.00032918	0.0190365	15	0.983	1	0.0010827	0
ENSG00000132881	CPLANE2	TUBE	UACR	0.00033141	0.0190365	29	2.152	2	-0.00081137	0
ENSG00000177465	ACOT4	TUBE	eGFR	0.00033441	0.00348968	18	1.013	1	-0.000127063	0
ENSG00000161618	ALDH16A1	TUBE	eGFR	0.00034018	0.0035442	22	1.101	1	0.000107693	0
ENSG00000138078	PREPL	TUBE	eGFR	0.00034126	0.00354976	643	NA	No strong instrument	NA	NA
ENSG00000198917	SPOUT1	GLOM	eGFR	0.0003419	0.00370794	47	1.064	1	-0.000138947	0
ENSG00000257815	CNOT2-DT	TUBE	UACR	0.00034325	0.0195661	49	1.032	1	0.000707393	0
ENSG00000050405	LIMA1	TUBE	eGFR	0.00034702	0.00360391	257	0.738	1	-0.000292381	0
ENSG00000164849	GPR146	GLOM	eGFR	0.00034743	0.00374447	734	NA	No strong instrument	NA	NA
ENSG00000225873	C3orf86	GLOM	eGFR	0.00034744	0.00374447	310	0.685	1	-0.000360084	0
ENSG00000055044	NOP58	TUBE	UACR	0.00034783	0.019677	247	1.398	2	0.0015664	0
ENSG00000122642	FKBP9	TUBE	eGFR	0.00034869	0.00361548	32	1.082	1	-5.76393e-05	0
ENSG00000182149	IST1	TUBE	eGFR	0.0003526	0.0036502	183	0.952	1	-0.00027597	0
ENSG00000279594	NA	GLOM	eGFR	0.0003567	0.00383229	372	0.75	1	-0.000256474	0
ENSG00000167711	SERPINF2	TUBE	eGFR	0.00036164	0.00373783	25	1	1	-0.00018556	0
ENSG00000223586	NA	GLOM	eGFR	0.00036523	0.00391175	155	0.919	1	0.000189887	0
ENSG00000257815	CNOT2-DT	GLOM	UACR	0.00036623	0.016007	71	0.928	1	0.00117424	0
ENSG00000264968	NA	TUBE	UACR	0.0003668	0.0204671	15	1.143	1	-0.00112171	0
ENSG00000100767	PAPLN	TUBE	UACR	0.00036969	0.0204671	48	1.985	2	-0.00117736	0.0691527
ENSG00000197265	GTF2E2	TUBE	UACR	0.00037002	0.0204671	245	0.744	1	0.00138165	0
ENSG00000232650	LINC01780	TUBE	eGFR	0.0003709	0.00382746	385	NA	No strong instrument	NA	NA
ENSG00000259728	NA	TUBE	eGFR	0.00037169	0.00382953	306	0.997	1	0.000339189	0
ENSG00000204147	ASAH2B	GLOM	eGFR	0.00037209	0.00396254	46	0.983	1	0.000202855	0
ENSG00000100304	TTLL12	GLOM	eGFR	0.00037227	0.00396254	116	0.99	1	0.000252832	0
ENSG00000167716	WDR81	TUBE	eGFR	0.00037494	0.0038569	48	0.987	1	-0.000271825	0
ENSG00000258302	NA	TUBE	UACR	0.00037574	0.0206307	85	1.038	1	-0.00160206	0
ENSG00000138075	ABCG5	TUBE	eGFR	0.00037745	0.00387659	866	NA	No strong instrument	NA	NA
ENSG00000107554	DNMBP	TUBE	eGFR	0.00037869	0.00388319	103	0.995	1	0.000159341	0
ENSG00000225873	C3orf86	TUBE	eGFR	0.0003793	0.00388332	361	0.757	1	-0.000355471	0
ENSG00000105185	PDCD5	TUBE	eGFR	0.00038081	0.00389265	10	2.08	2	-8.32621e-05	0.85807
ENSG00000188486	H2AX	TUBE	eGFR	0.00038622	0.00394175	50	1.586	2	0.000155578	0
ENSG00000167588	GPD1	TUBE	eGFR	0.00038693	0.00394281	142	1.007	1	0.000233912	0
ENSG00000124575	H1-3	TUBE	UACR	0.00038765	0.0211293	107	1.516	2	-0.00194736	0
ENSG00000158717	RNF166	TUBE	UACR	0.00039048	0.0211293	548	NA	No strong instrument	NA	NA
ENSG00000154319	FAM167A	TUBE	eGFR	0.00039238	0.00399209	17	1.03	1	-0.000142459	0
ENSG00000009830	POMT2	GLOM	eGFR	0.00039302	0.00417054	311	0.798	1	-0.000244666	0
ENSG00000164080	RAD54L2	TUBE	UACR	0.00039483	0.021211	23	0.99	1	0.00120822	0
ENSG00000116044	NFE2L2	TUBE	eGFR	0.00039538	0.00401632	532	NA	No strong instrument	NA	NA
ENSG00000131469	RPL27	GLOM	eGFR	0.00039627	0.00419213	19	NA	No strong instrument	NA	NA
ENSG00000178982	EIF3K	TUBE	eGFR	0.00039794	0.00403602	151	0.949	1	0.00040629	0
ENSG00000196388	INCA1	GLOM	eGFR	0.0004004	0.00422286	254	0.792	1	0.000327653	0
ENSG00000108924	HLF	TUBE	eGFR	0.00040184	0.00406923	9	2.133	2	-4.95504e-05	0.39634
ENSG00000260259	LINC02166	TUBE	eGFR	0.00040467	0.00409151	56	2.266	2	-0.000305072	0.515335
ENSG00000138801	PAPSS1	GLOM	eGFR	0.00040647	0.00427381	312	0.832	1	-0.000426179	0
ENSG00000055483	USP36	TUBE	eGFR	0.00040841	0.00412292	480	0.595	1	-0.000228963	0
ENSG00000100441	KHNYN	TUBE	UACR	0.00040899	0.0218147	592	0.693	1	0.00219145	0
ENSG00000256162	SMLR1	GLOM	eGFR	0.00041212	0.00432005	38	1.925	2	-0.00017323	0
ENSG00000158615	PPP1R15B	GLOM	eGFR	0.00041518	0.00433894	333	NA	No strong instrument	NA	NA
ENSG00000248671	ALG1L9P	GLOM	UACR	0.00041646	0.0180185	398	0.632	1	0.00198261	0
ENSG00000172818	OVOL1	TUBE	UACR	0.00041654	0.0220599	54	2.011	2	0.00101533	0
ENSG00000228536	NA	GLOM	eGFR	0.00041662	0.00434083	76	1.038	1	0.000114627	0
ENSG00000163435	ELF3	TUBE	eGFR	0.00041783	0.00421147	210	0.925	1	-0.000217326	0
ENSG00000108771	DHX58	TUBE	UACR	0.00042318	0.0221915	54	2.797	3	0.000888888	0.373338
ENSG00000182087	TMEM259	TUBE	eGFR	0.00042398	0.00426684	824	NA	No strong instrument	NA	NA
ENSG00000172922	RNASEH2C	TUBE	UACR	0.00042497	0.0221915	26	1.529	2	-0.000705905	0
ENSG00000259479	SORD2P	GLOM	eGFR	0.00042561	0.00442114	4	NA	No strong instrument	NA	NA
ENSG00000162460	TMEM82	TUBE	eGFR	0.00042648	0.00428277	10	0.528	1	-0.000579028	0
ENSG00000065268	WDR18	TUBE	eGFR	0.00042688	0.00428277	27	4.422	5	6.86286e-05	0
ENSG00000171368	TPPP	TUBE	eGFR	0.00043058	0.00431323	2	NA	No strong instrument	NA	NA
ENSG00000171097	KYAT1	TUBE	eGFR	0.00043189	0.0043197	94	1.019	1	0.000195674	0
ENSG00000204536	CCHCR1	TUBE	UACR	0.00043407	0.0225093	98	1.866	2	0.000805784	0.698274
ENSG00000141627	DYM	TUBE	eGFR	0.00043425	0.00433663	344	0.986	1	-0.000332779	0
ENSG00000168275	COA6	TUBE	eGFR	0.00043557	0.00434314	17	1.347	1	-5.33137e-05	0
ENSG00000257285	LOC101926933	GLOM	UACR	0.00043612	0.0186804	37	1.81	2	0.00079929	0
ENSG00000242612	DECR2	GLOM	eGFR	0.00043825	0.00453877	11	1.94	2	-0.000135766	0.033376
ENSG00000213801	ZNF321P	TUBE	eGFR	0.00044214	0.0044019	24	2.568	3	-0.000148013	0
ENSG00000005187	ACSM3	GLOM	eGFR	0.00044303	0.0045685	57	NA	No strong instrument	NA	NA
ENSG00000118369	USP35	GLOM	eGFR	0.00044377	0.0045685	83	NA	No strong instrument	NA	NA
ENSG00000227954	TARID	GLOM	eGFR	0.00044945	0.00461321	211	1.005	1	0.000200928	0
ENSG00000198892	SHISA4	GLOM	eGFR	0.00045089	0.00461425	46	1.006	1	-0.000199635	0
ENSG00000184939	ZFP90	TUBE	eGFR	0.00045111	0.00447839	190	1.024	1	0.000327492	0
ENSG00000137806	NDUFAF1	TUBE	eGFR	0.0004512	0.00447839	18	1.28	1	9.84817e-05	0
ENSG00000100285	NEFH	TUBE	eGFR	0.00045288	0.00448821	32	NA	No strong instrument	NA	NA
ENSG00000169217	CD2BP2	TUBE	eGFR	0.00045569	0.00450918	43	0.971	1	-0.00016422	0
ENSG00000142046	TMEM91	TUBE	UACR	0.00045767	0.0235695	296	0.726	1	-0.00211733	0
ENSG00000126773	PCNX4	TUBE	eGFR	0.00046117	0.00455648	338	0.907	1	-0.000343181	0
ENSG00000138131	LOXL4	TUBE	eGFR	0.0004641	0.00457527	155	0.939	1	-0.000297829	0
ENSG00000147614	ATP6V0D2	TUBE	eGFR	0.00046448	0.00457527	327	0.766	1	0.000237183	0
ENSG00000186335	SLC36A2	GLOM	eGFR	0.00046468	0.00474131	11	0.999	1	-0.000208281	0
ENSG00000185339	TCN2	GLOM	eGFR	0.00046947	0.00476302	281	0.967	1	0.000320189	0
ENSG00000273923	NA	GLOM	eGFR	0.00046957	0.00476302	106	0.789	1	-0.000213509	0
ENSG00000166436	TRIM66	TUBE	UACR	0.00047321	0.0242028	68	0.99	1	-0.001349	0
ENSG00000080007	DDX43	TUBE	eGFR	0.00047368	0.00465884	26	1.974	2	-0.000226003	0.428625
ENSG00000065268	WDR18	GLOM	eGFR	0.00047458	0.00479972	15	2.009	2	0.000107496	0
ENSG00000167077	MEI1	GLOM	eGFR	0.00047761	0.00481624	265	1.135	1	0.000272561	0
ENSG00000135931	ARMC9	TUBE	eGFR	0.00047828	0.00469697	54	0.957	1	-0.000194859	0
ENSG00000164199	ADGRV1	TUBE	eGFR	0.00048418	0.00474774	13	0.942	1	-0.000125249	0
ENSG00000280333	NA	GLOM	UACR	0.00048489	0.0205638	19	1.035	1	0.000706841	0
ENSG00000227471	AKR1B15	TUBE	eGFR	0.00048777	0.00477574	111	1.035	1	0.000171528	0
ENSG00000138400	MDH1B	TUBE	UACR	0.00048926	0.0248535	15	2.043	2	-0.000954012	0
ENSG00000204531	POU5F1	TUBE	eGFR	0.00048995	0.00478987	96	2.676	3	-3.72232e-05	0
ENSG00000213886	UBD	TUBE	eGFR	0.00049288	0.00481128	75	1.744	2	-0.000283939	0
ENSG00000158865	SLC5A11	TUBE	eGFR	0.00049461	0.00482093	52	1.378	1	0.000240895	0
ENSG00000087269	NOP14	TUBE	eGFR	0.00049798	0.00484651	127	0.973	1	0.000198053	0
ENSG00000272763	NA	TUBE	UACR	0.00049818	0.0249483	73	1.194	1	-0.00106945	0
ENSG00000171843	MLLT3	TUBE	UACR	0.00049865	0.0249483	31	1.077	1	-0.00126685	0
ENSG00000100258	LMF2	TUBE	eGFR	0.00049977	0.00485666	13	NA	No strong instrument	NA	NA
ENSG00000137106	GRHPR	TUBE	UACR	0.00050143	0.0249483	28	1.865	1	0.00050851	0
ENSG00000183308	NA	TUBE	UACR	0.00050449	0.0249483	203	1.093	1	-0.0018693	0
ENSG00000117507	FMO6P	TUBE	eGFR	0.00050564	0.00490361	558	0.699	1	-0.000374476	0
ENSG00000267002	NA	TUBE	eGFR	0.00050611	0.00490361	515	0.676	1	-0.000271291	0
ENSG00000167106	FAM102A	TUBE	eGFR	0.00050709	0.0049058	76	1.398	1	-0.000169662	0
ENSG00000125520	SLC2A4RG	TUBE	UACR	0.0005116	0.025018	79	1.943	2	0.000569529	0
ENSG00000157796	WDR19	TUBE	UACR	0.0005126	0.025018	249	0.936	1	-0.00136446	0
ENSG00000188611	ASAH2	TUBE	eGFR	0.00051272	0.00495289	99	0.962	1	-0.000210651	0
ENSG00000238621	NA	TUBE	eGFR	0.00051629	0.00497492	502	0.673	1	-0.000272824	0
ENSG00000251169	LINC01843	TUBE	eGFR	0.00051653	0.00497492	5	1.06	1	-0.000139911	0
ENSG00000104870	FCGRT	TUBE	UACR	0.0005184	0.0251368	4	1.644	2	0.00122391	0
ENSG00000104897	SF3A2	TUBE	eGFR	0.00052098	0.00501035	265	NA	No strong instrument	NA	NA
ENSG00000090621	PABPC4	TUBE	eGFR	0.00052431	0.00503493	145	1.013	1	0.000287266	0
ENSG00000197217	ENTPD4	TUBE	eGFR	0.00052544	0.00503834	365	NA	No strong instrument	NA	NA
ENSG00000115290	GRB14	TUBE	eGFR	0.00053822	0.00515328	309	1.002	1	-0.000204369	0
ENSG00000257337	LOC283335	GLOM	UACR	0.00054069	0.0227054	18	1.049	1	-0.000910597	0
ENSG00000131899	LLGL1	TUBE	eGFR	0.00054185	0.00518041	18	1.998	2	0.000109367	0
ENSG00000204385	SLC44A4	TUBE	eGFR	0.00055188	0.00526855	19	2.72	3	0.000167972	0.555317
ENSG00000260201	NA	TUBE	eGFR	0.00055397	0.00528075	78	1.291	1	-0.000161165	0
ENSG00000238078	LINC01352	GLOM	eGFR	0.00055989	0.00562949	137	0.894	1	0.000174164	0
ENSG00000198911	SREBF2	GLOM	eGFR	0.00056226	0.00563689	344	0.811	1	0.000221235	0
ENSG00000137161	CNPY3	GLOM	UACR	0.00056767	0.023607	92	1.006	1	-0.00126117	0
ENSG00000100304	TTLL12	TUBE	eGFR	0.0005749	0.00547224	57	1.602	1	0.000161264	0
ENSG00000204475	NCR3	TUBE	eGFR	0.0005784	0.00549751	253	0.937	1	-0.00036933	0
ENSG00000085982	USP40	TUBE	eGFR	0.00058468	0.00554909	53	2.014	2	0.000185894	0.510848
ENSG00000123989	CHPF	GLOM	eGFR	0.00058662	0.00586406	113	0.873	1	-0.000228738	0
ENSG00000238186	NA	TUBE	UACR	0.00059783	0.0287851	122	1.712	2	-0.00142639	0.665125
ENSG00000112337	SLC17A2	TUBE	eGFR	0.00059919	0.00567592	424	0.778	1	0.00051637	0
ENSG00000010626	LRRC23	GLOM	eGFR	0.00059939	0.0059744	73	1.002	1	0.000139654	0
ENSG00000141504	SAT2	TUBE	eGFR	0.00059979	0.00567592	16	0.856	1	-0.000353602	0
ENSG00000274653	NA	TUBE	eGFR	0.00060494	0.00571634	194	0.553	1	-0.000287544	0
ENSG00000169744	LDB2	GLOM	eGFR	0.00060679	0.00603073	393	0.667	1	-0.00022562	0
ENSG00000105778	AVL9	TUBE	eGFR	0.00060808	0.00573767	86	1.826	2	-0.000105565	0.433855
ENSG00000120068	HOXB8	TUBE	UACR	0.00060824	0.0287851	96	1.091	1	-0.00182212	0
ENSG00000105854	PON2	TUBE	UACR	0.00060884	0.0287851	42	1.18	1	0.000289854	0
ENSG00000069275	NUCKS1	TUBE	UACR	0.00060906	0.0287851	382	0.824	1	-0.00142203	0
ENSG00000144035	NAT8	GLOM	eGFR	0.00061365	0.00608138	59	NA	No strong instrument	NA	NA
ENSG00000165699	TSC1	TUBE	eGFR	0.00061431	0.00578805	375	0.729	1	-0.000245649	0
ENSG00000249685	NA	GLOM	UACR	0.00061454	0.0253103	524	0.669	1	-0.0015283	0
ENSG00000140398	NEIL1	GLOM	eGFR	0.0006181	0.00610793	125	0.916	1	-0.000191777	0
ENSG00000183172	SMDT1	TUBE	eGFR	0.00061989	0.00583217	20	1.701	2	5.17291e-05	0.835845
ENSG00000226251	LINC02608	TUBE	eGFR	0.00062267	0.00584986	40	0.996	1	0.000106618	0
ENSG00000067369	TP53BP1	GLOM	UACR	0.00062549	0.025516	134	0.975	1	-0.00124895	0
ENSG00000164938	TP53INP1	GLOM	eGFR	0.00062561	0.00616448	72	0.972	1	0.000168392	0
ENSG00000248278	LOC105371814	TUBE	eGFR	0.00062654	0.00587773	106	0.957	1	-0.000138359	0
ENSG00000188611	ASAH2	GLOM	eGFR	0.0006326	0.0062156	174	0.872	1	-0.000250417	0
ENSG00000204386	NEU1	TUBE	eGFR	0.00063323	0.00593193	48	1.864	2	-6.65959e-05	0.851479
ENSG00000114113	RBP2	TUBE	eGFR	0.00063914	0.00597868	161	0.988	1	0.000194274	0
ENSG00000144909	OSBPL11	GLOM	eGFR	0.00064309	0.00630072	337	0.928	1	0.000297924	0
ENSG00000167077	MEI1	TUBE	eGFR	0.00064323	0.00600829	200	0.981	1	0.000232831	0
ENSG00000205726	ITSN1	TUBE	UACR	0.00064502	0.0302026	51	0.982	1	0.00121503	0
ENSG00000067369	TP53BP1	GLOM	eGFR	0.00064558	0.00630719	135	0.989	1	-0.000166832	0
ENSG00000143554	SLC27A3	TUBE	UACR	0.00065116	0.0302026	240	0.837	1	0.00388455	0
ENSG00000100991	TRPC4AP	TUBE	eGFR	0.00065175	0.00607914	175	1.853	2	0.000114283	0.945152
ENSG00000117139	KDM5B	TUBE	UACR	0.00065219	0.0302026	215	0.854	1	-0.00245168	0
ENSG00000151704	KCNJ1	TUBE	eGFR	0.0006527	0.00607928	22	2.006	2	9.27066e-05	0
ENSG00000206527	HACD2	TUBE	UACR	0.00065523	0.0302026	19	1.46	1	0.000603382	0
ENSG00000187260	WDR86	GLOM	UACR	0.000656	0.0265081	97	1.592	2	0.00121708	0
ENSG00000187954	CYHR1	TUBE	eGFR	0.00066024	0.00614071	77	0.9	1	0.000198325	0
ENSG00000042493	CAPG	GLOM	eGFR	0.00066053	0.00643502	429	NA	No strong instrument	NA	NA
ENSG00000198818	SFT2D1	GLOM	UACR	0.00066219	0.0265082	315	NA	No strong instrument	NA	NA
ENSG00000134317	GRHL1	TUBE	eGFR	0.00066334	0.00615982	17	2.988	3	9.59394e-05	0.43648
ENSG00000284505	LYNX1-SLURP2	TUBE	eGFR	0.00066419	0.00615982	107	0.968	1	0.000173693	0
ENSG00000100258	LMF2	GLOM	eGFR	0.0006743	0.00655067	15	NA	No strong instrument	NA	NA
ENSG00000142632	ARHGEF19	GLOM	eGFR	0.00067834	0.00657141	44	1.439	1	-9.84128e-05	0
ENSG00000172403	SYNPO2	TUBE	eGFR	0.00068212	0.00631532	346	0.964	1	-0.000536051	0
ENSG00000128965	CHAC1	TUBE	UACR	0.00068245	0.0312643	73	1.131	1	-0.000858257	0
ENSG00000022840	RNF10	TUBE	eGFR	0.0006829	0.00631532	11	NA	No strong instrument	NA	NA
ENSG00000214575	CPEB1	GLOM	eGFR	0.00068324	0.00660033	92	1.848	2	-0.000128294	0
ENSG00000167930	FAM234A	TUBE	eGFR	0.00068478	0.00632372	23	2.102	2	0.000118303	0
ENSG00000168297	PXK	GLOM	eGFR	0.00068884	0.00663584	414	0.965	1	-0.000465973	0
ENSG00000259726	NA	GLOM	eGFR	0.00069096	0.00663773	313	0.502	1	-0.000313514	0
ENSG00000272902	TBC1D8-AS1	GLOM	UACR	0.00070309	0.0276255	266	0.695	1	0.00173523	0
ENSG00000223705	NSUN5P1	GLOM	UACR	0.00070661	0.0276255	28	NA	No strong instrument	NA	NA
ENSG00000178665	ZNF713	GLOM	eGFR	0.00070861	0.00678837	346	NA	No strong instrument	NA	NA
ENSG00000162585	FAAP20	GLOM	UACR	0.00070945	0.0276255	144	NA	No strong instrument	NA	NA
ENSG00000214846	NA	TUBE	eGFR	0.00070969	0.00653229	63	1.823	2	0.000158821	0.651366
ENSG00000251491	NA	TUBE	eGFR	0.00071031	0.00653229	82	0.947	1	0.000168855	0
ENSG00000075399	VPS9D1	TUBE	eGFR	0.00071038	0.00653229	619	0.747	1	0.000346531	0
ENSG00000169221	TBC1D10B	TUBE	UACR	0.00071085	0.0322987	7	0.523	1	0.00329498	0
ENSG00000180921	FAM83H	TUBE	eGFR	0.00071241	0.0065417	200	1.011	1	0.000341454	0
ENSG00000205583	NA	TUBE	UACR	0.00071368	0.0322987	26	0.723	1	-0.00114947	0
ENSG00000163636	PSMD6	TUBE	eGFR	0.0007175	0.00657915	452	NA	No strong instrument	NA	NA
ENSG00000177465	ACOT4	GLOM	eGFR	0.00072269	0.00690408	44	1.195	1	-0.000193321	0
ENSG00000147676	MAL2	GLOM	UACR	0.00072324	0.0277212	58	2.151	2	0.000846954	0
ENSG00000165915	SLC39A13	TUBE	UACR	0.00072353	0.0325472	290	0.908	1	-0.00214599	0
ENSG00000196792	STRN3	TUBE	eGFR	0.00072481	0.00663682	34	2.235	2	0.000111522	0
ENSG00000127957	PMS2P3	GLOM	UACR	0.00072485	0.0277212	133	0.741	1	-0.00174111	0
ENSG00000227542	NA	GLOM	eGFR	0.00072761	0.00693188	206	0.943	1	0.000206621	0
ENSG00000214846	NA	GLOM	eGFR	0.00073515	0.00698442	46	2.061	2	9.24898e-05	0.772438
ENSG00000213793	ZNF888	TUBE	eGFR	0.00073763	0.0067447	24	2.133	2	-0.000124198	0
ENSG00000119684	MLH3	GLOM	eGFR	0.00074068	0.00701762	294	0.638	1	-0.000241829	0
ENSG00000196917	HCAR1	GLOM	UACR	0.0007425	0.0281449	42	0.877	1	-0.00086293	0
ENSG00000144118	RALB	TUBE	UACR	0.00074299	0.0329375	433	NA	No strong instrument	NA	NA
ENSG00000134548	SPX	TUBE	UACR	0.00074329	0.0329375	6	1.201	1	0.000949011	0
ENSG00000248489	NA	TUBE	UACR	0.00074544	0.0329375	68	1.132	1	0.00117832	0
ENSG00000181126	HLA-V	GLOM	eGFR	0.00075428	0.0071269	125	0.674	1	0.000141133	0
ENSG00000110777	POU2AF1	TUBE	eGFR	0.00075567	0.00689995	46	1.451	1	-0.000223445	0
ENSG00000124575	H1-3	GLOM	UACR	0.00076391	0.0287024	104	1.04	1	-0.00203406	0
ENSG00000167658	EEF2	TUBE	eGFR	0.00076528	0.0069779	25	1.359	1	-0.000268267	0
ENSG00000164182	NDUFAF2	GLOM	eGFR	0.00076549	0.00721306	46	0.721	1	0.000107467	0
ENSG00000165091	TMC1	TUBE	eGFR	0.00077042	0.00701493	43	1.006	1	-0.000101751	0
ENSG00000113719	ERGIC1	GLOM	eGFR	0.00077346	0.0072683	189	1.119	1	0.000213646	0
ENSG00000278341	NA	GLOM	UACR	0.00077424	0.0288376	50	1.073	1	-0.00164399	0
ENSG00000100380	ST13	TUBE	eGFR	0.00077435	0.00704085	21	1.224	1	7.57732e-05	0
ENSG00000141012	GALNS	TUBE	eGFR	0.00077565	0.00704282	11	1.742	1	-8.76987e-05	0
ENSG00000203875	SNHG5	TUBE	UACR	0.00077578	0.0340038	29	1.674	2	0.00014549	0
ENSG00000119718	EIF2B2	GLOM	eGFR	0.00077632	0.00727535	44	0.978	1	-0.000105018	0
ENSG00000260259	LINC02166	TUBE	UACR	0.00077868	0.0340038	55	2.256	2	-0.00108356	0
ENSG00000143575	HAX1	TUBE	eGFR	0.00077927	0.00706582	12	1.047	1	0.000103465	0
ENSG00000255154	HTD2	TUBE	eGFR	0.00078422	0.0071008	569	0.751	1	0.000252688	0
ENSG00000168065	SLC22A11	TUBE	eGFR	0.00078633	0.00711	39	0.974	1	0.000220799	0
ENSG00000168374	ARF4	TUBE	eGFR	0.00079242	0.00715512	74	1.991	2	-0.000157463	0.833269
ENSG00000131899	LLGL1	GLOM	eGFR	0.00079285	0.00739345	68	1.291	1	0.000186832	0
ENSG00000257800	NA	GLOM	eGFR	0.00079321	0.00739345	41	1.076	1	0.00011775	0
ENSG00000268555	NA	GLOM	eGFR	0.00079553	0.00739509	42	0.993	1	7.03513e-05	0
ENSG00000197249	SERPINA1	TUBE	UACR	0.00080172	0.0348016	12	1.195	1	0.000906943	0
ENSG00000233297	NA	TUBE	eGFR	0.00080264	0.00723453	36	1.047	1	-0.000199174	0
ENSG00000118640	VAMP8	TUBE	eGFR	0.00080344	0.00723453	127	0.973	1	0.00021222	0
ENSG00000217702	NA	GLOM	eGFR	0.00080373	0.00744938	47	1.01	1	0.00023383	0
ENSG00000226752	CUTALP	GLOM	eGFR	0.00080569	0.00744938	17	1.106	1	-4.8016e-05	0
ENSG00000086544	ITPKC	TUBE	UACR	0.00080627	0.0348016	325	0.76	1	-0.00155816	0
ENSG00000235863	B3GALT4	TUBE	eGFR	0.00080945	0.00727856	61	1.07	1	0.000181691	0
ENSG00000084092	NOA1	GLOM	UACR	0.00081069	0.0297175	361	1.121	1	-0.00167155	0
ENSG00000166435	XRRA1	GLOM	eGFR	0.00081075	0.00747612	31	1.037	1	8.87073e-05	0
ENSG00000203875	SNHG5	GLOM	UACR	0.00081174	0.0297175	23	1.081	1	0.000225506	0
ENSG00000082438	COBLL1	TUBE	UACR	0.00082463	0.0352266	308	0.931	1	-0.00171495	0
ENSG00000203896	LIME1	GLOM	UACR	0.00082527	0.0299568	170	0.937	1	0.00164002	0
ENSG00000204991	SPIRE2	TUBE	UACR	0.00082555	0.0352266	763	0.747	1	0.00174693	0
ENSG00000068697	LAPTM4A	GLOM	eGFR	0.00082826	0.00760118	391	0.666	1	0.00033416	0
ENSG00000168275	COA6	GLOM	eGFR	0.00082872	0.00760118	26	0.991	1	-0.00013462	0
ENSG00000259520	LOC101928414	TUBE	UACR	0.00083194	0.0352975	73	1.329	1	0.00077118	0
ENSG00000135956	TMEM127	GLOM	eGFR	0.00083206	0.00761157	135	0.943	1	0.000203691	0
ENSG00000138468	SENP7	TUBE	eGFR	0.00083612	0.00750799	322	0.897	1	0.000150641	0
ENSG00000174194	NA	GLOM	eGFR	0.00083632	0.00762127	15	0.999	1	-0.000254359	0
ENSG00000188073	NA	GLOM	UACR	0.00083681	0.0300475	18	NA	No strong instrument	NA	NA
ENSG00000055483	USP36	GLOM	eGFR	0.00083754	0.00762127	46	1.027	1	-0.000132904	0
ENSG00000178718	RPP25	GLOM	eGFR	0.00084139	0.0076248	60	0.979	1	-0.000148984	0
ENSG00000272391	POM121C	GLOM	UACR	0.0008418	0.0300475	126	NA	No strong instrument	NA	NA
ENSG00000164405	UQCRQ	GLOM	eGFR	0.00084235	0.0076248	235	0.787	1	-0.000206886	0
ENSG00000139910	NOVA1	TUBE	UACR	0.00084293	0.0354413	34	0.988	1	0.000988368	0
ENSG00000167930	FAM234A	GLOM	eGFR	0.00084463	0.00762542	324	0.57	1	0.000211993	0
ENSG00000103657	HERC1	TUBE	UACR	0.00084482	0.0354413	160	0.821	1	0.00195575	0
ENSG00000145632	PLK2	TUBE	UACR	0.00085188	0.0355378	607	NA	No strong instrument	NA	NA
ENSG00000126749	EMG1	TUBE	eGFR	0.00085295	0.00764856	20	1.049	1	0.000346034	0
ENSG00000166140	ZFYVE19	GLOM	eGFR	0.00085401	0.00768998	27	1.007	1	0.000140353	0
ENSG00000119718	EIF2B2	TUBE	eGFR	0.00085425	0.00764966	25	1.004	1	-6.98624e-05	0
ENSG00000272842	NA	GLOM	UACR	0.00085642	0.0303168	124	0.957	1	0.00229399	0
ENSG00000197728	RPS26	GLOM	eGFR	0.00085721	0.00769869	12	1.066	1	-9.72296e-05	0
ENSG00000149262	INTS4	GLOM	eGFR	0.00086327	0.00773298	395	0.828	1	-0.000293393	0
ENSG00000203896	LIME1	TUBE	UACR	0.00086645	0.0358993	53	1.018	1	0.000748718	0
ENSG00000144231	POLR2D	GLOM	UACR	0.0008676	0.0303388	191	0.826	1	0.00155623	0
ENSG00000111801	BTN3A3	TUBE	eGFR	0.00086781	0.0077604	33	1.002	1	0.000390162	0
ENSG00000110881	ASIC1	TUBE	eGFR	0.00086975	0.00776707	297	0.987	1	-0.000195436	0
ENSG00000272573	MUSTN1	TUBE	UACR	0.00087016	0.0358993	429	0.781	1	-0.00203312	0
ENSG00000107317	PTGDS	GLOM	UACR	0.00087121	0.0303388	222	0.941	1	0.00142178	0
ENSG00000156599	ZDHHC5	TUBE	eGFR	0.00087181	0.00777428	162	0.824	1	-0.000338374	0
ENSG00000163684	RPP14	TUBE	eGFR	0.00087295	0.00777428	5	0.998	1	0.000107122	0
ENSG00000113273	ARSB	GLOM	eGFR	0.00087594	0.00782614	160	1.182	1	0.000218809	0
ENSG00000144746	ARL6IP5	GLOM	eGFR	0.00088203	0.007853	17	1.011	1	5.09879e-05	0
ENSG00000230641	NA	GLOM	eGFR	0.0008835	0.007853	27	1.011	1	0.000239445	0
ENSG00000099624	ATP5F1D	TUBE	eGFR	0.0008861	0.0078806	215	0.752	1	0.000422082	0
ENSG00000275636	NA	TUBE	eGFR	0.0008879	0.00788582	29	0.956	1	-0.00021363	0
ENSG00000213619	NDUFS3	TUBE	eGFR	0.00089715	0.00794658	70	0.992	1	-0.000199124	0
ENSG00000136573	BLK	GLOM	eGFR	0.00089823	0.0079634	332	0.857	1	0.000255415	0
ENSG00000197114	ZGPAT	TUBE	UACR	0.00089861	0.0366927	21	1.126	1	0.000923494	0
ENSG00000174501	ANKRD36C	TUBE	eGFR	0.00089899	0.00794658	132	0.893	1	0.000261067	0
ENSG00000069275	NUCKS1	TUBE	eGFR	0.0008992	0.00794658	382	0.824	1	-0.000224656	0
ENSG00000197415	VEPH1	TUBE	UACR	0.00089922	0.0366927	15	1.022	1	-0.00129977	0
ENSG00000140265	ZSCAN29	TUBE	eGFR	0.00089963	0.00794658	227	1.087	1	0.000231401	0
ENSG00000226659	LOC101929574	GLOM	eGFR	0.00090378	0.00799206	49	1.049	1	-0.000193464	0
ENSG00000151748	SAV1	TUBE	eGFR	0.00090806	0.00801016	61	1.121	1	-0.000165148	0
ENSG00000145692	BHMT	GLOM	eGFR	0.00091247	0.00804827	42	0.837	1	0.000172716	0
ENSG00000164695	CHMP4C	TUBE	eGFR	0.00091381	0.00804995	5	2.001	2	-3.11467e-05	0.8814
ENSG00000125877	ITPA	TUBE	eGFR	0.00091545	0.00805349	38	4.06	4	-7.10939e-05	0.159613
ENSG00000160856	FCRL3	GLOM	eGFR	0.00091855	0.00808123	190	0.907	1	-0.000233123	0
ENSG00000196126	HLA-DRB1	TUBE	UACR	0.00091894	0.0372936	43	NA	No strong instrument	NA	NA
ENSG00000073711	PPP2R3A	TUBE	eGFR	0.00092136	0.00809453	131	0.971	1	-0.000220127	0
ENSG00000145777	TSLP	TUBE	eGFR	0.00092483	0.00810679	80	1.065	1	0.000225446	0
ENSG00000129250	KIF1C	TUBE	eGFR	0.00092525	0.00810679	55	0.544	1	-0.000239437	0
ENSG00000145777	TSLP	GLOM	eGFR	0.00093114	0.00817115	7	1.015	1	8.21128e-05	0
ENSG00000137806	NDUFAF1	GLOM	eGFR	0.00093535	0.00818726	50	1.872	2	-0.00023578	0
ENSG00000137288	UQCC2	TUBE	UACR	0.00093584	0.0377742	37	1.161	1	0.00083773	0
ENSG00000257920	NA	TUBE	eGFR	0.00094855	0.00829306	103	1.09	1	-0.000281162	0
ENSG00000145332	KLHL8	TUBE	eGFR	0.00094906	0.00829306	354	0.881	1	-0.000202577	0
ENSG00000125534	PPDPF	GLOM	eGFR	0.00095033	0.00829733	9	2.069	2	-2.15741e-05	0.964364
ENSG00000164713	BRI3	TUBE	UACR	0.00095329	0.0382716	6	0.997	1	0.000653649	0
ENSG00000178222	RNF212	TUBE	eGFR	0.00095493	0.00833315	110	1.902	2	-0.000143512	0
ENSG00000261105	LMO7-AS1	TUBE	UACR	0.0009629	0.0384507	36	1.38	1	0.000376335	0
ENSG00000237541	HLA-DQA1	TUBE	eGFR	0.00096475	0.00840756	19	0.641	1	0.000110507	0
ENSG00000284505	LYNX1-SLURP2	GLOM	eGFR	0.00096766	0.0084273	97	1.089	1	0.000127972	0
ENSG00000095485	CWF19L1	GLOM	eGFR	0.00097539	0.00847322	42	1.051	1	0.000171291	0
ENSG00000186792	HYAL3	TUBE	eGFR	0.00097781	0.00850997	35	1.093	1	-8.19557e-05	0
ENSG00000196735	HLA-DQA1	GLOM	UACR	0.00098193	0.0339188	98	NA	No strong instrument	NA	NA
ENSG00000188312	CENPP	TUBE	eGFR	0.00098221	0.00853683	64	1.029	1	-0.000140539	0
ENSG00000237643	NA	TUBE	eGFR	0.00098401	0.00854106	466	0.784	1	-0.000327569	0
ENSG00000213442	NA	GLOM	eGFR	0.00098808	0.00856189	496	0.78	1	-0.000168569	0
ENSG00000139625	MAP3K12	TUBE	eGFR	0.00098832	0.00856703	61	NA	No strong instrument	NA	NA
ENSG00000234127	TRIM26	TUBE	eGFR	0.00099378	0.00860289	108	1.108	1	-0.000130925	0
ENSG00000160808	MYL3	TUBE	UACR	0.00099553	0.0392227	37	NA	No strong instrument	NA	NA
ENSG00000227855	DPY19L2P3	TUBE	UACR	0.00099597	0.0392227	82	NA	No strong instrument	NA	NA
ENSG00000036257	CUL3	TUBE	UACR	0.00099799	0.0392227	21	0.994	1	0.00100668	0
ENSG00000128594	LRRC4	TUBE	eGFR	0.0010053	0.00869104	406	NA	No strong instrument	NA	NA
ENSG00000115896	PLCL1	TUBE	UACR	0.0010072	0.0393774	462	NA	No strong instrument	NA	NA
ENSG00000174194	NA	TUBE	eGFR	0.0010095	0.00871576	17	1.211	1	-0.00018878	0
ENSG00000103121	CMC2	TUBE	eGFR	0.0010136	0.00873955	241	1.699	2	-0.000120538	0.131301
ENSG00000197728	RPS26	TUBE	eGFR	0.0010193	0.00877706	66	1	1	-0.000134095	0
ENSG00000180767	CHST13	GLOM	eGFR	0.0010232	0.00884399	49	1.014	1	-0.000142494	0
ENSG00000180767	CHST13	TUBE	eGFR	0.0010291	0.00884953	5	1.275	1	-6.12777e-05	0
ENSG00000160447	PKN3	TUBE	UACR	0.0010302	0.0400334	75	0.866	1	-0.00228855	0
ENSG00000085662	AKR1B1	TUBE	eGFR	0.0010314	0.00884953	377	1.114	1	0.000198133	0
ENSG00000250535	NA	TUBE	eGFR	0.0010318	0.00884953	46	2.1	2	-0.000211645	0
ENSG00000118197	DDX59	TUBE	UACR	0.0010347	0.0400334	72	1.14	1	-0.000728496	0
ENSG00000136908	DPM2	TUBE	eGFR	0.0010362	0.00887556	27	1.513	2	-9.25789e-05	0
ENSG00000231500	RPS18	GLOM	eGFR	0.0010362	0.00891857	27	1.012	1	-0.000352783	0
ENSG00000132563	REEP2	GLOM	eGFR	0.001037	0.00891857	214	0.901	1	0.000196352	0
ENSG00000104964	TLE5	TUBE	eGFR	0.0010419	0.00891264	9	3.026	3	-8.59584e-05	0
ENSG00000173376	NDNF	GLOM	UACR	0.0010432	0.0357469	27	1.007	1	0.0006334	0
ENSG00000103194	USP10	TUBE	eGFR	0.0010477	0.0089447	46	1.038	1	-0.000168592	0
ENSG00000147596	PRDM14	TUBE	eGFR	0.0010484	0.0089447	210	0.848	1	-0.000295879	0
ENSG00000113273	ARSB	TUBE	eGFR	0.0010501	0.00894747	22	4.189	4	9.48085e-05	0
ENSG00000168356	SCN11A	TUBE	eGFR	0.0010601	0.00902085	201	1.515	2	-0.000152031	0
ENSG00000250326	LOC105377623	TUBE	UACR	0.0010669	0.0410664	396	0.706	1	-0.0017739	0
ENSG00000198363	ASPH	TUBE	eGFR	0.001068	0.00907619	69	1.03	1	0.00020943	0
ENSG00000124813	RUNX2	TUBE	eGFR	0.0010779	0.00914837	120	0.968	1	0.000147673	0
ENSG00000164414	SLC35A1	GLOM	UACR	0.001078	0.0364709	329	0.896	1	0.00150757	0
ENSG00000204614	TRIM40	TUBE	eGFR	0.0010832	0.00918136	252	2.979	3	-9.86346e-05	0.819534
ENSG00000261105	LMO7-AS1	GLOM	UACR	0.001095	0.0364709	34	1.496	1	0.000288779	0
ENSG00000142546	NOSIP	GLOM	UACR	0.0010954	0.0364709	65	NA	No strong instrument	NA	NA
ENSG00000164695	CHMP4C	GLOM	eGFR	0.0010982	0.00942142	43	2.01	2	-3.69333e-05	0.875974
ENSG00000034677	RNF19A	TUBE	eGFR	0.0010996	0.00930824	29	1.024	1	-0.000266854	0
ENSG00000041880	PARP3	TUBE	UACR	0.0011004	0.0420546	161	NA	No strong instrument	NA	NA
ENSG00000160695	VPS11	GLOM	UACR	0.0011032	0.0364709	44	1	1	-0.000762098	0
ENSG00000197496	SLC2A10	GLOM	UACR	0.0011069	0.0364709	126	0.982	1	-0.00128481	0
ENSG00000139899	CBLN3	TUBE	UACR	0.001107	0.0420546	20	1.045	1	0.00100627	0
ENSG00000138621	PPCDC	TUBE	eGFR	0.0011088	0.00937391	20	1.766	2	-0.000174519	0.00589403
ENSG00000146830	GIGYF1	TUBE	UACR	0.0011114	0.0420546	37	0.965	1	0.000664	0
ENSG00000223797	ENTPD3-AS1	GLOM	eGFR	0.0011116	0.00951271	10	1.068	1	-0.00011313	0
ENSG00000180155	LYNX1	TUBE	eGFR	0.0011122	0.00939044	38	2.431	2	5.40045e-05	0
ENSG00000132781	MUTYH	TUBE	UACR	0.0011151	0.0420546	23	1.846	2	0.000635896	0
ENSG00000198496	NBR2	TUBE	eGFR	0.0011162	0.00941199	120	1.106	1	3.72139e-05	0
ENSG00000100216	TOMM22	GLOM	UACR	0.0011187	0.0365783	322	0.752	1	0.00187847	0
ENSG00000172803	SNX32	TUBE	eGFR	0.0011189	0.00942254	23	1.326	1	0.000144062	0
ENSG00000171658	NMRAL2P	TUBE	UACR	0.0011256	0.0422373	14	2.798	3	-0.000344994	0
ENSG00000140988	RPS2	TUBE	eGFR	0.001135	0.00954209	14	2.066	2	0.000154055	0.00377893
ENSG00000088992	TESC	TUBE	eGFR	0.001137	0.00954209	555	0.73	1	-0.000595683	0
ENSG00000258704	NA	TUBE	eGFR	0.0011375	0.00954209	209	1.134	1	0.000212856	0
ENSG00000118363	SPCS2	TUBE	eGFR	0.0011396	0.00954739	280	NA	No strong instrument	NA	NA
ENSG00000169507	SLC38A11	TUBE	UACR	0.0011416	0.0426235	20	2.015	2	-0.000671283	0
ENSG00000117222	RBBP5	GLOM	UACR	0.0011473	0.0371168	384	0.586	1	0.00148965	0
ENSG00000166140	ZFYVE19	TUBE	eGFR	0.0011498	0.00962045	112	1.775	2	0.000204628	0
ENSG00000231345	NA	GLOM	UACR	0.0011525	0.0371168	5	1.012	1	-0.000394703	0
ENSG00000105948	TTC26	TUBE	eGFR	0.0011589	0.00968412	77	1.113	1	0.000225947	0
ENSG00000179889	PDXDC1	TUBE	eGFR	0.0011604	0.00968421	18	NA	No strong instrument	NA	NA
ENSG00000230555	NA	TUBE	UACR	0.0011646	0.0430162	591	NA	No strong instrument	NA	NA
ENSG00000238045	NA	TUBE	eGFR	0.001165	0.00970295	5	NA	No strong instrument	NA	NA
ENSG00000186184	POLR1D	TUBE	UACR	0.0011662	0.0430162	96	1.719	2	0.00122403	0
ENSG00000105939	ZC3HAV1	TUBE	eGFR	0.0011671	0.00970295	15	2.239	2	0.000117387	0
ENSG00000198106	NA	TUBE	eGFR	0.0011673	0.00970295	448	NA	No strong instrument	NA	NA
ENSG00000273891	NA	TUBE	eGFR	0.0011688	0.00970295	93	0.922	1	-0.000168537	0
ENSG00000121236	TRIM6	TUBE	UACR	0.0011694	0.0430162	8	3.009	3	-0.000261205	0
ENSG00000231760	NA	GLOM	eGFR	0.0011696	0.00998428	120	2.01	2	0.000101016	0.667912
ENSG00000166896	ATP23	GLOM	UACR	0.0011707	0.0374216	50	1.035	1	-0.000620641	0
ENSG00000213171	LINGO4	TUBE	eGFR	0.0011713	0.00970295	19	1.072	1	0.000432537	0
ENSG00000142632	ARHGEF19	TUBE	eGFR	0.0011716	0.00970295	6	1.019	1	-9.17676e-05	0
ENSG00000142534	RPS11	TUBE	UACR	0.0011769	0.0430799	175	0.899	1	-0.00235806	0
ENSG00000258315	C17orf49	TUBE	eGFR	0.0011822	0.00977828	315	0.775	1	-0.000403584	0
ENSG00000058085	LAMC2	GLOM	eGFR	0.0011837	0.0100797	104	1.021	1	-0.000191415	0
ENSG00000272693	LOC441242	TUBE	eGFR	0.0011865	0.00980137	20	0.796	1	0.000134556	0
ENSG00000273226	NA	GLOM	UACR	0.0011999	0.0379137	39	0.953	1	0.00195435	0
ENSG00000204529	NA	TUBE	eGFR	0.0012038	0.00993166	24	1.769	2	-0.000106286	0
ENSG00000198496	NBR2	GLOM	eGFR	0.0012038	0.0102256	108	1.005	1	4.00454e-05	0
ENSG00000162877	PM20D1	GLOM	UACR	0.0012038	0.0379137	16	1.637	2	-0.000475555	0.128126
ENSG00000100890	PRORP	TUBE	eGFR	0.0012274	0.0101106	492	0.898	1	-0.000243373	0
ENSG00000214078	CPNE1	TUBE	eGFR	0.0012286	0.0101106	72	1.885	2	5.18657e-05	0
ENSG00000081181	ARG2	TUBE	eGFR	0.0012369	0.010166	444	NA	No strong instrument	NA	NA
ENSG00000068831	RASGRP2	GLOM	UACR	0.0012482	0.0390252	150	0.674	1	0.00227777	0
ENSG00000197150	ABCB8	TUBE	eGFR	0.0012613	0.0103535	21	1.31	1	-8.98323e-05	0
ENSG00000108187	PBLD	GLOM	eGFR	0.0012663	0.0107301	320	0.818	1	-0.000205325	0
ENSG00000055147	FAM114A2	GLOM	eGFR	0.0012699	0.0107342	114	0.945	1	0.000140974	0
ENSG00000167914	GSDMA	GLOM	eGFR	0.001277	0.0107678	14	2.995	3	4.16518e-05	0
ENSG00000164182	NDUFAF2	TUBE	eGFR	0.0012839	0.0105257	34	1.413	1	0.000100444	0
ENSG00000177302	TOP3A	TUBE	eGFR	0.0012867	0.0105354	276	NA	No strong instrument	NA	NA
ENSG00000082781	ITGB5	GLOM	eGFR	0.001288	0.0108341	156	1.294	1	-0.000109542	0
ENSG00000140400	MAN2C1	GLOM	eGFR	0.0012972	0.0108849	49	0.989	1	0.000146652	0
ENSG00000162910	MRPL55	TUBE	eGFR	0.0012994	0.010626	123	0.807	1	-0.000179143	0
ENSG00000181513	ACBD4	TUBE	UACR	0.0013008	0.0473829	404	NA	No strong instrument	NA	NA
ENSG00000239665	NA	TUBE	UACR	0.0013145	0.0476495	89	1.04	1	-0.00137188	0
ENSG00000101442	ACTR5	GLOM	eGFR	0.0013224	0.0110452	363	0.817	1	0.000223633	0
ENSG00000273154	NA	TUBE	UACR	0.0013226	0.0476688	86	1.047	1	0.000876312	0
ENSG00000186792	HYAL3	GLOM	eGFR	0.0013227	0.0110452	84	1.044	1	-0.000185048	0
ENSG00000176261	ZBTB8OS	TUBE	eGFR	0.0013269	0.0108372	151	0.953	1	0.000450353	0
ENSG00000100211	CBY1	TUBE	UACR	0.0013278	0.0476688	174	1.045	1	-0.000748451	0
ENSG00000108771	DHX58	GLOM	UACR	0.0013288	0.0409936	36	0.992	1	0.000905075	0
ENSG00000146830	GIGYF1	GLOM	UACR	0.0013303	0.0409936	41	0.95	1	0.000951736	0
ENSG00000214078	CPNE1	GLOM	eGFR	0.0013318	0.0110943	70	1.107	1	7.68868e-05	0
ENSG00000258588	TRIM6-TRIM34	TUBE	UACR	0.0013374	0.0477837	31	2.647	3	-0.00059865	0
ENSG00000197020	ZNF100	TUBE	eGFR	0.0013416	0.0109436	74	2.049	2	-5.43935e-05	0.694419
ENSG00000146067	FAM193B	TUBE	eGFR	0.001345	0.0109575	293	NA	No strong instrument	NA	NA
ENSG00000165097	KDM1B	GLOM	UACR	0.0013469	0.0412087	63	1.019	1	0.000713321	0
ENSG00000182873	PRKCZ-AS1	GLOM	eGFR	0.0013469	0.011193	310	0.696	1	-0.000295458	0
ENSG00000185245	GP1BA	TUBE	eGFR	0.0013513	0.0109951	415	NA	No strong instrument	NA	NA
ENSG00000204531	POU5F1	GLOM	eGFR	0.0013525	0.0112126	113	1.923	2	-6.07302e-05	0
ENSG00000138801	PAPSS1	TUBE	eGFR	0.0013563	0.011022	47	1.01	1	-0.000127578	0
ENSG00000140988	RPS2	GLOM	eGFR	0.0013588	0.0112378	34	1.007	1	0.000273176	0
ENSG00000004700	RECQL	TUBE	UACR	0.0013597	0.0481979	87	1.029	1	-0.00132773	0
ENSG00000187764	SEMA4D	TUBE	eGFR	0.0013613	0.0110472	21	0.994	1	-0.000167557	0
ENSG00000107745	MICU1	TUBE	UACR	0.0013619	0.0481979	172	NA	No strong instrument	NA	NA
ENSG00000096433	ITPR3	TUBE	eGFR	0.0013628	0.0110472	927	NA	No strong instrument	NA	NA
ENSG00000145743	FBXL17	GLOM	eGFR	0.001364	0.0112538	21	0.99	1	6.37542e-05	0
ENSG00000125447	GGA3	GLOM	UACR	0.00137	0.0416181	23	2.016	2	-0.00087611	0.261662
ENSG00000152219	ARL14EP	TUBE	UACR	0.0013703	0.0482664	163	1.157	1	-0.00143111	0
ENSG00000167508	MVD	GLOM	eGFR	0.0013739	0.0113084	396	0.615	1	0.000188847	0
ENSG00000186335	SLC36A2	TUBE	eGFR	0.0013817	0.011178	33	0.988	1	-0.000146982	0
ENSG00000166925	TSC22D4	TUBE	eGFR	0.0013828	0.011178	138	1.466	1	0.000226367	0
ENSG00000090263	MRPS33	TUBE	eGFR	0.0013841	0.011178	151	1.002	1	0.000101855	0
ENSG00000224769	NA	TUBE	eGFR	0.0013896	0.0112085	7	1.139	2	0.000120646	0
ENSG00000163638	ADAMTS9	GLOM	UACR	0.001392	0.0419887	10	1.109	1	0.000654267	0
ENSG00000125534	PPDPF	TUBE	eGFR	0.0013937	0.0112266	3	3	3	9.21491e-05	0.941923
ENSG00000204632	HLA-G	TUBE	eGFR	0.0013953	0.0112266	150	2.325	2	8.09441e-05	0
ENSG00000100890	PRORP	GLOM	eGFR	0.001398	0.0114794	479	0.991	1	-0.000385458	0
ENSG00000258659	TRIM34	TUBE	UACR	0.0014043	0.0492318	61	2.523	3	0.000756405	0
ENSG00000134202	GSTM3	GLOM	eGFR	0.0014058	0.011516	12	2.477	2	-5.50997e-05	0.680149
ENSG00000163634	THOC7	TUBE	eGFR	0.0014075	0.0112957	19	2.555	3	0.000279805	0.736536
ENSG00000172732	MUS81	TUBE	eGFR	0.0014086	0.0112957	279	0.675	1	0.000276484	0
ENSG00000261338	NA	TUBE	eGFR	0.0014091	0.0112957	69	1.022	1	0.000126939	0
ENSG00000188312	CENPP	GLOM	eGFR	0.001415	0.0115639	57	1.011	1	-0.000144686	0
ENSG00000233627	NA	TUBE	UACR	0.0014161	0.0493399	48	2.104	2	-0.000684163	0.500009
ENSG00000160783	PMF1	TUBE	eGFR	0.0014188	0.0113595	128	1.233	1	-0.000123665	0
ENSG00000111639	MRPL51	TUBE	UACR	0.0014206	0.0493399	102	1.774	2	0.000960579	0
ENSG00000166743	ACSM1	TUBE	eGFR	0.0014253	0.0113975	22	3.024	3	7.04829e-05	0
ENSG00000139899	CBLN3	GLOM	UACR	0.001427	0.0427434	22	1.041	1	0.00110193	0
ENSG00000124104	SNX21	GLOM	eGFR	0.0014327	0.0116809	68	1.03	1	0.000154574	0
ENSG00000205356	TECPR1	TUBE	UACR	0.0014334	0.0495097	38	2.002	2	0.000557659	0
ENSG00000134874	DZIP1	GLOM	eGFR	0.0014366	0.0116851	162	0.971	1	-0.000314942	0
ENSG00000070759	TESK2	TUBE	UACR	0.0014397	0.0495097	255	0.909	1	-0.00169428	0
ENSG00000118640	VAMP8	GLOM	eGFR	0.0014415	0.0116973	70	1.472	2	8.32387e-05	0
ENSG00000100216	TOMM22	TUBE	UACR	0.0014495	0.0495097	129	1.004	1	0.0012195	0
ENSG00000264964	NA	GLOM	eGFR	0.0014535	0.011767	136	1.075	1	0.000217412	0
ENSG00000250706	NA	TUBE	UACR	0.001458	0.0495097	427	0.64	1	0.00392652	0
ENSG00000112936	C7	TUBE	UACR	0.0014637	0.0495097	644	NA	No strong instrument	NA	NA
ENSG00000146054	TRIM7	TUBE	eGFR	0.001466	0.0117086	55	1.403	1	0.000242288	0
ENSG00000165097	KDM1B	TUBE	UACR	0.0014677	0.0495097	39	1.201	1	0.000421043	0
ENSG00000146109	ABT1	TUBE	UACR	0.0014719	0.0495097	433	0.951	1	-0.00218497	0
ENSG00000166869	CHP2	GLOM	eGFR	0.0014781	0.0119381	40	1.011	1	-0.000171725	0
ENSG00000239789	MRPS17	TUBE	UACR	0.0014869	0.04979	86	1.234	1	0.00114769	0
ENSG00000196388	INCA1	TUBE	eGFR	0.0014926	0.0118927	464	0.526	1	0.000378409	0
ENSG00000176700	NA	TUBE	eGFR	0.0014959	0.0118927	246	0.662	1	0.000282881	0
ENSG00000177427	MIEF2	TUBE	eGFR	0.0014969	0.0118927	240	1.243	1	-0.000358204	0
ENSG00000166435	XRRA1	TUBE	eGFR	0.001497	0.0118927	34	1.693	2	4.392e-05	0.717071
ENSG00000185043	CIB1	TUBE	eGFR	0.0014982	0.0118927	23	1.424	1	-0.000123817	0
ENSG00000175827	NA	TUBE	UACR	0.0014984	0.0499511	332	0.826	1	0.0020719	0
ENSG00000126461	SCAF1	GLOM	UACR	0.001504	0.044737	14	0.998	1	0.00094819	0
ENSG00000119684	MLH3	TUBE	eGFR	0.0015087	0.0119614	72	0.978	1	-9.84068e-05	0
ENSG00000078269	SYNJ2	GLOM	eGFR	0.0015145	0.0122036	46	1.74	2	0.000145911	0
ENSG00000185485	SDHAP1	TUBE	eGFR	0.0015246	0.0120728	42	1.457	2	0.000133525	0
ENSG00000176155	CCDC57	TUBE	eGFR	0.0015351	0.0121366	81	1.259	1	-0.000117306	0
ENSG00000073803	MAP3K13	TUBE	eGFR	0.0015364	0.0121366	306	NA	No strong instrument	NA	NA
ENSG00000164647	STEAP1	TUBE	eGFR	0.0015384	0.0121377	225	1.764	2	-0.000121497	0.0330341
ENSG00000179750	APOBEC3B	GLOM	eGFR	0.001541	0.0123459	22	1.01	1	-0.00028598	0
ENSG00000128383	APOBEC3A	GLOM	eGFR	0.0015418	0.0123459	4	0.999	1	-0.000288945	0
ENSG00000179750	APOBEC3B	TUBE	eGFR	0.001542	0.0121513	1	0.999	1	-0.000197228	0
ENSG00000132330	SCLY	GLOM	eGFR	0.0015429	0.0123459	210	0.791	1	-0.000205822	0
ENSG00000204385	SLC44A4	GLOM	UACR	0.0015485	0.045743	364	0.703	1	-0.00361386	0
ENSG00000095739	BAMBI	GLOM	eGFR	0.0015531	0.0123812	37	2.902	3	6.02765e-05	0.34342
ENSG00000198839	ZNF277	GLOM	eGFR	0.0015545	0.0123812	203	0.927	1	-0.000237171	0
ENSG00000235106	BRD3OS	TUBE	eGFR	0.0015567	0.0122523	54	0.989	1	-0.000177326	0
ENSG00000196177	ACADSB	GLOM	eGFR	0.0015598	0.0123948	141	0.923	1	-0.000170618	0
ENSG00000136810	TXN	TUBE	eGFR	0.0015755	0.0123853	18	1.087	1	0.000187891	0
ENSG00000145817	YIPF5	TUBE	eGFR	0.0015808	0.0124111	324	0.705	1	-0.000368733	0
ENSG00000145779	TNFAIP8	TUBE	eGFR	0.0015826	0.0124111	44	1.148	1	-0.000164872	0
ENSG00000153208	MERTK	GLOM	eGFR	0.0015832	0.0125157	190	0.899	1	0.000544379	0
ENSG00000250535	NA	GLOM	eGFR	0.0015855	0.0125157	11	1.024	1	-0.000344694	0
ENSG00000167658	EEF2	GLOM	eGFR	0.0015859	0.0125157	35	0.978	1	-0.000299247	0
ENSG00000114021	NIT2	TUBE	eGFR	0.0016012	0.0125418	31	1.819	2	0.000105622	0
ENSG00000204531	POU5F1	GLOM	UACR	0.0016079	0.0471723	111	1.923	2	-0.000596636	0
ENSG00000183856	IQGAP3	GLOM	eGFR	0.0016134	0.0127037	46	0.988	1	0.000138663	0
ENSG00000186326	RGS9BP	TUBE	eGFR	0.0016147	0.0126324	28	1.218	1	-8.56213e-05	0
ENSG00000245317	LOC100996419	GLOM	eGFR	0.0016326	0.0128011	4	0.998	1	-0.00103572	0
ENSG00000150722	PPP1R1C	GLOM	eGFR	0.0016332	0.0128011	21	1.34	1	-0.000300159	0
ENSG00000170430	MGMT	GLOM	eGFR	0.001637	0.0128018	8	4.125	4	-8.38382e-05	0.0093078
ENSG00000236383	CCDC200	TUBE	eGFR	0.0016464	0.0128541	76	0.976	1	0.000114409	0
ENSG00000134014	ELP3	TUBE	eGFR	0.001647	0.0128541	9	1.991	2	4.92776e-05	0
ENSG00000245317	LOC100996419	TUBE	eGFR	0.0016531	0.0128863	22	1.078	1	-0.000589642	0
ENSG00000170085	SIMC1	TUBE	eGFR	0.0016617	0.0129378	77	0.753	1	-0.000265971	0
ENSG00000186088	GSAP	TUBE	eGFR	0.0016651	0.0129418	30	2.882	3	9.8803e-05	0.662105
[truncated: 715 more rows]

## Sheet: Sup. Data 10
Supplementary Data 10: RNAi in Drosophila nephrocytes
[truncated: 19 more rows]

[truncated: 2 more sheets: Sup. Data 11, Sup. Data 12]
